# Supplementary material for: Heterogeneous Evolution of Sex Chromosomes in the Torrent Frog Genus Amolops
Source: Int J Mol Sci. 2022 Sep 22;23(19):11146. doi: 10.3390/ijms231911146 (PMC9570394; doi:10.3390/ijms231911146)
Supplement: Supplementary file 1 [file ijms-23-11146-s001.zip]

Archive with 21 entries (19 files):
- ijms-1904191-manuscript-supplementary-revised/
- ijms-1904191-manuscript-supplementary-revised/manuscript-supplementary/
- ijms-1904191-manuscript-supplementary-revised/manuscript-supplementary/Figure S1.pdf
- ijms-1904191-manuscript-supplementary-revised/manuscript-supplementary/Figure S2.pdf
- ijms-1904191-manuscript-supplementary-revised/manuscript-supplementary/File S1.pdf
- ijms-1904191-manuscript-supplementary-revised/manuscript-supplementary/File S10.pdf
- ijms-1904191-manuscript-supplementary-revised/manuscript-supplementary/File S2.pdf
- ijms-1904191-manuscript-supplementary-revised/manuscript-supplementary/File S3.pdf
- ijms-1904191-manuscript-supplementary-revised/manuscript-supplementary/File S4.pdf
- ijms-1904191-manuscript-supplementary-revised/manuscript-supplementary/File S5.pdf
- ijms-1904191-manuscript-supplementary-revised/manuscript-supplementary/File S6.pdf
- ijms-1904191-manuscript-supplementary-revised/manuscript-supplementary/File S7.pdf
- ijms-1904191-manuscript-supplementary-revised/manuscript-supplementary/File S8.pdf
- ijms-1904191-manuscript-supplementary-revised/manuscript-supplementary/File S9.pdf
- ijms-1904191-manuscript-supplementary-revised/manuscript-supplementary/Table S1.pdf
- ijms-1904191-manuscript-supplementary-revised/manuscript-supplementary/Table S2.pdf
- ijms-1904191-manuscript-supplementary-revised/manuscript-supplementary/Table S3.pdf
- ijms-1904191-manuscript-supplementary-revised/manuscript-supplementary/Table S4.xlsx
- ijms-1904191-manuscript-supplementary-revised/manuscript-supplementary/Table S5.xlsx
- ijms-1904191-manuscript-supplementary-revised/manuscript-supplementary/Table S6.pdf
- ijms-1904191-manuscript-supplementary-revised/manuscript-supplementary/Table S7.pdf
