# Supplementary material for: Heterogeneous Evolution of Sex Chromosomes in the Torrent Frog Genus Amolops
Source: Int J Mol Sci. 2022 Sep 22;23(19):11146. doi: 10.3390/ijms231911146 (PMC9570394; doi:10.3390/ijms231911146)
Supplement: Supplementary file 1 [file ijms-23-11146-s001.zip › ijms-1904191-manuscript-supplementary-revised/manuscript-supplementary/Table S4.xlsx]

## Sheet: A. chunganensis(GBS)
Table S4. Detailed information of all sex-linked markers screened from 9 species of Amolops.
ID	Locus.ID	Col	Pop.ID	P.Nuc	Q.Nuc	N	P	Obs.Het	Obs.Hom	Parameters	Criteria for sex-linkage	Y_seq
1	23397	189	M	C	T	3	0.5	1	0	M2n1m2	(i)(ii)	TAAGAACACCATCCCTACAGTCAAGCACGGAGGTGGAAACATGATGCTTTGGGACTGTTTCTCTGCTAAAGGTACAGGCCGACTTTGCCGCATTGAGGGGCCAATGGGCGGGGCCATGTTATGTAAAATCTTGGATGAGAAACCTCTTCCCTCAGCCAGAACACTGAAGATGGGTTGTGGATGGGTCTTTCAGCATGACAATAACCCAAAACATACTGCAAAGACAACAAAGGAGTGGCTTGAGAAGAAGCAAATTA
	23397	189	F	C	-	3	1	0	1	M2n1m2	(i)(ii)
2	101816	142	M	T	C	3	0.5	1	0	M2n1m2	(i)(ii)	TAACTTCCCGAATGGGGCAGGGTAGACAGGCAGCCACAAACTCTACCTGCCTACTTGCTTCCTACTAGGTGGTACCTTGTTCCCATCCGCCTAGCTAGGATGTATGCAAGTACCTCTCCTCTGTGCTTTCGCAGATGCTCCCCGAGGGGCACTATATATCATAATTGACGGGAGTGTCATAAGATTACGGGGTATTGGAACAGGGTTTTTACCTTGCTTCATCACGTGTTAGGAGATGTGGTAAGCCAACAGCCCCAATACACCCTATTA
	101816	142	F	T	-	3	1	0	1	M2n1m2	(i)(ii)
3	133357	121	M	G	A	4	0.5	1	0	M2n1m2	(i)(ii)	TAATGCACATTGTAAGAGTGCTTTTACACTGCTCCATTGAAAAAATGCATTAGATACGCATATACATTTTTGATGCATTTCCAGTGTGTTTCCGGTGCATTTTCTGGTTGCCTGAATCTCAACATTCACCTGTGAAACATGGTGTGACTCAAAAACCACACCAAAAATGCACCCGTGTTGCGATTTTGATGCTTTTTTATAGTTTTTCTATTCATTTCAATGGGGAGCTGCGTTTTGGTGTGGTTTTGAAAAGCACACCAAAAATGCAGCAATAAAGACTTTA
	133357	121	F	G	-	3	1	0	1	M2n1m2	(i)(ii)
4	194216	57	M	C	T	3	0.5	1	0	M2n1m2	(i)(ii)	TAAAATGGAGGAACCTTAGTCATAACTTTCAGGTCTTAGGGAACCTCTGCCTATAATTTATATCTACAGCTCACAGTACATTAGCCTGGTGGTCAATTTGAAGAATGCTTTATACATTGGTGGACATTGGGAAGAATGTTCCTTNNNNNNNNNNATAGGTGGTCATAAGGAAGAATGTGCCTTACGAATGTGGTCAGTGAGAAGAATGCTTCTTATGTTGGTGATCCTTGGGAAGAATGCCCCTTACACAGGTGGTCAGTGGGAAGAATGCTTCTTACATTGGTGGTTATTGGGGTTA
	194216	57	F	C	-	4	1	0	1	M2n1m2	(i)(ii)
	194216	286	M	G	T	3	0.5	1	0	M2n1m2	(i)(ii)
	194216	286	F	G	-	4	1	0	1	M2n1m2	(i)(ii)
5	239118	266	M	A	T	4	0.5	1	0	M2n1m2	(i)(ii)	TAAACATACTCTGTAAAGCCAAAAGTATGTGGACACAGTGAGAGTAATACTTCTACGGCCATCATTCATGGTAACTCTAAACTGAAGAAAACCAAAAGTATGGCTCCAGGTCAGTCCACCCTTGTCTGCCATGAGTATCGAGTGNNNNNNNNNNATCCATCTCATAACTGAAGAACACATAGAAAATGGATGGATGGAGGACTACCATCCGACAAAACCACTTCTTTATCATAGCATACTGCTTCTATAAAGGCCTCTTTTTGGGTTTACAAGTTTGCAGCCATTTGAATTTCAATGGCTTGACATGCTGGCTACCTAACTAAATTA
	239118	266	F	A	-	5	1	0	1	M2n1m2	(i)(ii)
	239118	269	M	A	C	4	0.5	1	0	M2n1m2	(i)(ii)
	239118	269	F	A	-	5	1	0	1	M2n1m2	(i)(ii)
6	257132	210	M	A	C	4	0.5	1	0	M2n1m2	(i)(ii)	TAAAGTAGATCTAAACCCAATCTTTACAATTTTCTAGATACCGCCTCCGACCGGTAAAAAAAATAGCCCCGCACACGTCGCTGGATCCCGCCATCTGCCCTCTCAGCCGTCAGACAGTTCTTATATAGCTAAGAGGCGTGGCCANNNNNNNNNNCCCCCATGTGACGTCACCGACCCAGCATGCAACGGTCGATATCACAAGGGGGCGGTCCCACACGGGGATGTCTCCAGATGGTCCCACCCCTTAGCTATTTAGGAACTGTCAGACAGCGGAGAGGGCAGATGCAAGTTTCCGTTA
	257132	210	F	A	-	3	1	0	1	M2n1m2	(i)(ii)
7	244060	169	M	C	T	3	0.5	1	0	M2n1m2	(i)(ii)	TAACCCCTTCCCAGCCAGTGTCAATAGTACATTGTGTATATTATTAGCACTGATCACTGTATTAGTGTCACTGATGATGCATCATTTAGTGTCAGATTGCCCGCCGCATGATTGCAGTCCTAGTTTACACAGTTTACATTACTAGTATAATGTATACTAGTTACATTACTAGTATAAAAAGTAAATAAATAAAAATTCCAGTATCTATACCATTGTTTGTAGATACTTTAGCTTTCACGCTAACCATTTATATTGTGAGAGCTAGCATTAAATGTAGAGCTTTTA
	244060	169	F	C	-	4	1	0	1	M2n1m2	(i)(ii)
8	317179	236	M	A	T	3	0.5	1	0	M2n1m2	(i)(ii)	TAATAAGGATCGGTTCACACTACTGCGATGCCCTTTTGATGATGTTTTCAGTGCGATTATGTGGTGCGACTTTGTGGTTAGCATATTCTGTGGAGCTAAATCGAACTGAAATCGCACCAAAGTAGCACAGGAACCTTTTCCAAAATCGCACCGCTCAGTCGCATTGATGTGAATGGGCACTATTGAAAATATTATTTCCCTTGTCATGTGATTCTGTGCAAATCAAGTAACATCCGTAATCGCACCAGTATGAAGTAAGCTTTA
	317179	236	F	A	-	3	1	0	1	M2n1m2	(i)(ii)
9	343083	20	M	C	A	3	0.5	1	0	M2n1m2	(i)(ii)	TAATTACATCATTGTTAGCTAGTCTTGCTAGAGGGGAAGTAACCATGAGGAAGCCCTACCTCGTTATCTAACCCATTGTGTGATGTGTTGGGTAAATATTTGGGTTATTGGCCATGTGGGGACTGACGTACTTTTCAAGTGTATNNNNNNNNNNCCTGTATTTCTGTTCAATAAAGCATTCCAGTTCCAGAGTACCTGAGTTAGTGTCGTCTAGTTTTGGGTGCTGTGCAATATTCAGCTATAATATCGGTTGCCTAGGTCCAGGCTGGAGGAAGCGGGATACTGACGGAAGCACTTA
	343083	20	F	C	-	3	1	0	1	M2n1m2	(i)(ii)
	343083	26	M	A	G	3	0.5	1	0	M2n1m2	(i)(ii)
	343083	26	F	A	-	3	1	0	1	M2n1m2	(i)(ii)
10	388244	24	M	A	G	4	0.5	1	0	M2n1m2	(i)(ii)	TAAAACAGGCAGCGACGAAGTGACGCAACTCCTCCTTATTGACTGTCAAATGCTCTCTGAGGAGCAAGCCAAACGTGGATTGCTTTTCAGAGAGCAAAGCAGGTGTAATCTTGCCCTAATTGTCATTTGTATGTATGCTCACATNNNNNNNNNNACATAATTTGTAATAAAAACATCTTTGCCATCCTGAAACTTCCCTCCAACCACTTTGCATATTATTTTATATATACTGTGATTCTGTACTTGCCAAATATGCTGCAGAAATCTCCCTCCACTAAGTCTGGCTGCAGCCATTTTA
	388244	24	F	A	-	3	1	0	1	M2n1m2	(i)(ii)
11	544100	177	M	G	A	3	0.5	1	0	M2n1m2	(i)(ii)	TAAACCATAGACAGTTTTCTTTTCAGACAGACTTCTACAGCCCAGTTTTTTCAAGCCATGTAACTAATCTGAGCACTGCATGAAATAATCAGATTATGTAGGGGTCAACAAGCAAGGAATAATGAGCATGCACGAACAGATAAANNNNNNNNNNGCTCTCTTTGAAGCTAATAAGCAAGCACTGTAGATATGTCCCTTTACCCCGTTTCTCTCTATGTGAGTCTTTTTGGTTGCACATATCTGAAAAAGTATTATTAGTATTCCACAGTTTCAAATTGTATCTTTTATGTATTCATTA
	544100	177	F	G	-	3	1	0	1	M2n1m2	(i)(ii)
12	569812	117	M	A	G	3	0.5	1	0	M2n1m2	(i)(ii)	TAAAAATGTGCATACAGAAACGCATCCGAAATGGATCTGGAGTGCGTTTTTGTGGTGTGAACCAGCCATAACAGAATGATGTTTAGGGCTTTATTTATCAGTTTTCCCCCCTGATTCGCATAACATTCACTCAAGATTCACCCACTGATTCAAATATAATCTTATGTGCAAATTGGATGAATTTTGAGTGAAAGCTGAATGAATCGTGGGTGAAAGCATTGAGAAAGACTCCCTAGTGAGCAAGACCATTGTGTATAATAAACAATTCATTTCATTTTTA
	569812	117	F	A	-	5	1	0	1	M2n1m2	(i)(ii)
13	632862	268	M	T	G	6	0.5	1	0	M2n1m2	(i)(ii)	TAAAGAAGCCAGATATTGATGTTACTATTATCAAGATCATCACCTGATAGTTCTTACAGACGGTCACACGATGAGGTGGGGCTTTGTTCGGTGGCTGCAGAAGGACCCGGTCTCTTTTGTAGCCAGGCTCTCTACAGGAGCCAAAGAATTTGTTATACTGGTCGGGACACAGGGGGTGACCTCGCCACAGCTCCTCGAGACCACCAGGGCTGATTCAAGAGAAAAGGAAGATTTGAAGCCTTACATATTGCAAATTTGCATTATCCCAGATCTATTA
	632862	268	F	T	-	4	1	0	1	M2n1m2	(i)(ii)
14	669832	79	M	A	G	4	0.5	1	0	M2n1m2	(i)(ii)	TAAATACATTTTTGTAAATGAAATTGATTCTTGGGATTATACTTGGGAACATTCTGCATCTTTCTATCCAAATGCCAGCGCATGCAAGATTTTCAACTTACCTTGTGGCATGAGCAGAACAGGGTGTGCTACTGAGTATGAATGNNNNNNNNNNGGGGGCGTTCTACTAAAATGGGAGCACTCAGAATCTGGGGCAGCTGTACATGGTAGCCAATAAGCTTCTAATATCAGCTTGTTCAATTA
	669832	79	F	A	-	3	1	0	1	M2n1m2	(i)(ii)
15	670569	274	M	T	C	3	0.5	1	0	M2n1m2	(i)(ii)	TAAATCCAATTTATAAATGCAAATCACAGATAATTAGAAAAGAAAAGGGGAAGCTGGCTAATCCGCTCCAAAGAGCATGCTGTAGAGCGGGAATGATAAGAGCGGGGCCAAAGAGGAAGACGGGGCCTCAGAGATTAGAACATTNNNNNNNNNNGTGGAATAATATTAGGTTCACATTTAGATACACTGGTGACAGGAGGCTGCTAATTGCTACCTTGCTTTTGTTCTGGATAAAAATGGAGATTTGTACCCCCTACGTGGCAATTTCAGGATACATCTATATGTGGAAAGCAGTTTA
	670569	274	F	T	-	6	1	0	1	M2n1m2	(i)(ii)
16	697780	235	M	T	A	4	0.5	1	0	M2n1m2	(i)(ii)	TAATCCTTCTCTTCTCTAGTCTGCTACTGACCACCTCTATGACATAATCTCTCCCCTGTCCTGTCCTGACCTGGCCACCTCTGTCTACAACAGTTCACTCTCATCACTGGACACACTTGCTCCTCTAACTACACGCAGAATCAGNNNNNNNNNNGCAAACTGACAACACTAGGAATCGCAAGAGACATTGCCGTGCTCTTGAACGACTGTGGCGTAAAACCAAACCAGACGTATAAAAGTCTGCCCTCCTAAAATACAATTCCTGCCTCCATGCTGCCAAACAAGCCTACTTTGTCTCTCTTATTA
	697780	235	F	T	-	5	1	0	1	M2n1m2	(i)(ii)
	697780	260	M	G	T	4	0.5	1	0	M2n1m2	(i)(ii)
	697780	260	F	G	-	5	1	0	1	M2n1m2	(i)(ii)
17	726405	158	M	G	C	4	0.5	1	0	M2n1m2	(i)(ii)	TAAGGAAAAGTATTCCTTCAATTGTTGTTCAATATTGAAACATGTCGCCTGATTACTAAGGTGAGATTCATTCAATCGCCAGGTATATGTAGAAGGGGAGTCACACAGTGGAGAGATGCGCACCATAACCGGGAAATGGTCTGACCAGGCTGTTTCCACTATTTTGGCAGATAAACACATTGGTAAAGTTGTAGAGGAAGTGAAGACATGGTCAATCCGCGAGTATGTGGAGTGGACATGGGAGAAGAAGGTGTAATCCCGATGAGTAGGATTA
	726405	158	F	G	-	3	1	0	1	M2n1m2	(i)(ii)
18	788298	199	M	C	A	3	0.5	1	0	M2n1m2	(i)(ii)	TAATACATTTTCAAATATTTCAAACAAACTTCTCTCACGTTGTCATTATGGGGGATTGTTTGTAGAATTTTGAGGAAAATAATGAATTTATTCCATTTTGGAATAAGGCTGTAACATCACACAATGTGGAAAAAGTGAAGCGCTNNNNNNNNNNATACTTTCCGGATGCTCTGTATAGCAGATTAGGACGGTTTTGTTCAGATTTTCTTATTCTGCGGTTCTGATATAGATCGTAGCAACAGTGTCAGCCAGGCAACTAGCATTTTCAAAAGGTCAGCACTTGAGAGGTTTTCACTTA
	788298	199	F	C	-	3	1	0	1	M2n1m2	(i)(ii)
19	791340	273	M	T	C	3	0.5	1	0	M2n1m2	(i)(ii)	TAACAAGTAGGTCAGTGTGATACCCAACCTCATACATGACATCATAGAGAGGCAGGACTATCCTCTCTTTGTGGAACTATGTGACTATGTGAGTAGAGGACTGCCTGTATGGTGATCATTCTGTTCTCTTTGAAGGACTGGACANNNNNNNNNNAAGTTGCACCTTTGCAGAAGAAACTTCCACACTACAGGTTATGTCCCAGGATGATGAAGGGAAGGTTCCACTAGTTCAGCGCATCTTGACCTGAAAGTGTCAAGGGGTGCATTTGTCACCGCCTAAATACAGGGCCCCAAGTTA
	791340	273	F	T	-	3	1	0	1	M2n1m2	(i)(ii)
20	803318	235	M	G	A	5	0.5	1	0	M2n1m2	(i)(ii)	TAATCTTCCCGTTGATCCCGACTAGTCTCCCAGTTCCTGCCACTGAAAAACATCCCCACAGCATGATGCTGCCACCACCATGCTTCACTATAGGGATGGTATTGGCCAGATGATGAGTGGTGCCTGGTTTCCTCCAAACATGGCGCTTGCCATTCAGGCCAAAAAGTTCAATCTTTGTTTCATTAGACCATAGAATTTTGTTTCTCATGGTCTGAGAGTCCTTCAGGTGCCTTTTAGTAAACTCCAGGAGGGCTGCCATGTGCCTTTTA
	803318	235	F	G	-	6	1	0	1	M2n1m2	(i)(ii)
21	809760	61	M	C	T	3	0.5	1	0	M2n1m2	(i)(ii)	TAAAGAAATAAAAGAACAGCCTCATAAGAAAGTTTGCCAGCGAACTGCGATAACACCCGCATTTCCGGAGTCGTGGGGAACGTGATGACGTCAGCGCGTAGCACCGCCAGACATGTTTCGTCATAAATGATGTCTTCAGGGGTGNNNNNNNNNNTCTTTTTTTTTTCTCACAAACTCTTTTTTGGCTATTATCAATTAGTGCACCTTTTTCAAATAGTTTTTTTTTTTGTCATTATAGTTTATGGTTAGCGCGATTATTTGAACGTATTACCTTTACCTTGTTTATATCACATGGTTA
	809760	61	F	C	-	3	1	0	1	M2n1m2	(i)(ii)
22	865634	143	M	C	T	4	0.5	1	0	M2n1m2	(i)(ii)	TAATTTGTGTGCTATCATAGTTTGACGTACATGTATTAGGTTAGTAATATGGTTGAGTAAGGCCCTTCTCAAGGTTCTGTATCTGAGAGTTGGTTGATATAGGGCTCTGAGTGTGTGTTGGTGAATGGTGAGTAAATGGATACTCCTTGTCTGTAATGTACCCCATCGTGATATCAAAAAGGAGAAGACATGGAAGGGTGCCATGGAAGCTGTCGCGTAAGAATGGTGGTGGTGTGTCGCTCAGGGGCACAACATATCTTA
	865634	143	F	C	-	5	1	0	1	M2n1m2	(i)(ii)
	865634	149	M	C	T	4	0.5	1	0	M2n1m2	(i)(ii)
	865634	149	F	C	-	5	1	0	1	M2n1m2	(i)(ii)
23	937002	119	M	A	C	4	0.5	1	0	M2n1m2	(i)(ii)	TAAAGCTTGTGAAATTGTAGAGCCAGCGAAAGGCTTTCAAATGAAAGTGAGCCCCCCGATTGCTTTTATGGAGCTCTGATGATGCGCCGCCCCCCCTCACCGGCGGCACTCGTGGTGGTCCCCGGGTTCTCTCATTCCGGCACTNNNNNNNNNNGAGAAGAAGGAGATCAGGGTAAATCCAATCCACCCTACAACTAAGGAACCCACAAACAATGACCCCCAATGACTCCATAAAGAAAACGTATGCTAATATGTTGCTTGCTAGCAATAAAGATAAAAAAAAATGTAATAGAATTTA
	937002	119	F	A	-	3	1	0	1	M2n1m2	(i)(ii)
24	938946	292	M	A	G	3	0.5	1	0	M2n1m2	(i)(ii)	TAAAGGAAACAGTATTTATGGCTCGTAAGGCTATAGCACTTAGATGGATTCAGCCTACCCCTCCCTCCATAAGTACATGGTTGCAATTGGCTAATCAAGTGTTATCTTATGAAAAACTTATTTTTGAACATAGGAGGTTGCCCANNNNNNNNNNGATGCTTGGTGTTCTTCTGCTCTTACAATAGCTAACACCTGAGAGAATCGATAGAGATCCTGGTCAATAGTCATATGGAAATGTTCAGGTCTCACTCAGTGTATATGTCTATTGAAGTAAATATTCCCTGCGTTTATAGTTTTA
	938946	292	F	A	-	3	1	0	1	M2n1m2	(i)(ii)
25	970688	161	M	A	C	3	0.5	1	0	M2n1m2	(i)(ii)	TAATACGACTTGAAAGAAAAACTACCCAAATAGGCAAAGACATCAAAAATACACTTAGGCCGGCCACAGACGGTTCGAATCATGTATGGGTAGGCTGAATGTACCCAAGTTGAATGATCAATCGATCAACTTGGGTACAACTAGNNNNNNNNNNGATTATCCCTAGCGGCAGGCACAGCCGCTAGCAATAATCATTGTGTTCCCCCCCCCCCCCACCGGGAGAATACAATGTCTCGTTGGGAGGGATTCCACAGTCAACATTGTCTGTGTTGATGAGGGAAGCGTGCTGATTTCGCTTTTA
	970688	161	F	A	-	3	1	0	1	M2n1m2	(i)(ii)
26	975380	238	M	C	T	3	0.5	1	0	M2n1m2	(i)(ii)	TAAGTGCTATCATAGCTTTGTGAATCAGACACAGTTATATATTCTTGCCTAGATATGATATGAAAAAAGTGGCAAACATCAAGCTAGATCATAGTATCGTAAAACACACAGAGAATGAAGAAATCATTTTTATTCTAGAAATCCGTGCTGCTGTTGCCAGGTAATAGGACAGGGAAAGGAAAGTCGCCTGTTTCAAGCCTTTCAAGTTTCATAGCAGAAAGCTACATGGATTTGAAAGTTGTCGACGTGATCTGCATGGTGACACTGGAAATAAATAGTTA
	975380	238	F	C	-	3	1	0	1	M2n1m2	(i)(ii)
27	993794	96	M	T	A	4	0.5	1	0	M2n1m2	(i)(ii)	TAAAAGCATGGCTCTTGAAACCCAGGTTGTGAGGGTAGGGGTATTTATGGCTCTGTTATCTCCCTTCTTACCCAGAGCAGGAAATTCTACCTACTGAAAGATCTACCATTTCACATGAAAGGCTTACTTTGCCTGGTGTGCGAANNNNNNNNNNGCAGTCTCAGGGGATATTCTGTTATTCATATTTTGGCCTTTCTTCAACCTGGTCTTGACCAGGATCTGGCCCCATAGTACCTTTGAGGGACAGATTTATGTCTTATCCATTTTCTTCCAGAAACCTCTCAATTTGAAATTGTTA
	993794	96	F	T	-	3	1	0	1	M2n1m2	(i)(ii)
28	1058318	19	M	A	T	7	0.5	1	0	M2n1m2	(i)(ii)	TAAATGTGTTTGCCGCATTTTATAGTATTGAAACTTGATTACCGCCCGTATAAATTACTCAAGTGTGTTTATGTATACAAAAATACTATATCTTCTATTTCTCTTTGCAGCTGCTGTCTCACGTTATCCAGGTGGTCTTGGCTACTCGCTTCCCTGGTGATTTCACCCCTGAAGTTCATGCTGCCTGGGACAAATTCCTTGCTATAGTTTCTGCAGTCCTCACCTCCAAGTACAGATAAATTCATCCTGCATAACAGGCTCCATCAGTAATTA
	1058318	19	F	A	-	4	1	0	1	M2n1m2	(i)(ii)
	*1058318	75	M	C	T	7	0.5	1	0	M2n1m2	(i)(ii)
	*1058318	75	F	C	-	4	1	0	1	M2n1m2	(i)(ii)
29	1130545	175	M	T	A	3	0.5	1	0	M2n1m2	(i)(ii)	TAATTTAGGCTTCCTAATTGCATTCCACTAAATCGGTAGCGACAATATCTGCAGAGCAAAACTGCATGCCCAGTCTAGCGCAAACCTCTTTGAAACAGGCTTTTTGAAAGCCAGGAGCTATAAAGACTCAGCATGACGCAGTGCNNNNNNNNNNAATGTACTGCTGTTTGCATTCACATCCTTAGTAAGTTCACTGTGTTCTGTACTAATCTATCTGTTCAGCGTACCTGAAAGACAATAAAACTCTCCCATGTAGAAACTCATCTGTCCACTAACACAGTGGTTCACAACCAGTTTA
	1130545	175	F	T	-	3	1	0	1	M2n1m2	(i)(ii)
30	1151699	113	M	A	G	3	0.5	1	0	M2n1m2	(i)(ii)	TAAACTGTGGTCCGTTGCAAGATTTTATAGAGGCCTCTAATGTAAGCAGGGGACTCAAATGGGGACCCAAGTATATAAGGGGGAAATCCGATGGGGACCTGGATGTAAGGGGCGACTCTGATATAAGAAGGACTTTGATGAGAANNNNNNNNNNCCGATGGGATCAAATTTATTTCTTTGCTTTGTTTTACTGAAGTTTTTTTCTGTGGTTCCAAATCATATGCTGATTACAAAAAACTCCAAGTAAAGGTATTCAATAAATTGAATTACATTTTTTTTTCAGCCTGCAAATATTTTA
	1151699	113	F	A	-	3	1	0	1	M2n1m2	(i)(ii)
31	1184511	55	M	A	T	3	0.5	1	0	M2n1m2	(i)(ii)	TAAGTCTGCCTGGAGCAAGCGGCATACAGCCCTGCTAGGACCTCAAGATAGAGGATGCCCTCTAAAGGCCAGAACAGTCGCCATTTACGTGCAGACATCCAGGCAATGTTGATCAAGGTCATCATCTCGCCTCTCATTATTATTNNNNNNNNNNCTTCTCGTCTACAAACACCACAGGTTACCAGCCCTAATGGTTGCTGCGTTTGTGGTGGAAAGTCATTGCCTAACAAGCTAGTCCACTTGGAGGAAGTGGCAAGTAACAAAGAAGGGGCTGCCAGGCAAGTAGCGGCCTTGATTA
	1184511	55	F	A	-	3	1	0	1	M2n1m2	(i)(ii)
32	1222271	108	M	A	G	3	0.5	1	0	M2n1m2	(i)(ii)	TAAAGTGTGAAGATTCCCTTTGATCTTTATCTTGCTTGACTTGATCAACATTACAGTCAGTCAAATCAGCAACACACAGGTTATTCATATCCACTTTCTCATATAAAAGGGATATGAAATATGAATATTGTTTGGTTAGACTGAAAGAATGTATTTGACATTTTTTGTGCAATTTGTTAGACCACAGCACTGGCCATAGTAATCTGGAGCCAAGAGTGACCACGTGTTACAAATAAGTGTACTGCACTGACCTGACTTCAATCTAATGCAGTTTA
	1222271	108	F	A	-	3	1	0	1	M2n1m2	(i)(ii)
33	1223278	67	M	G	A	5	0.5	1	0	M2n1m2	(i)(ii)	TAAAGCTTTAGGAATTGAGCCTATTGTCAGTCTCTCCCTTGAACATGCACATCTAAAGGGTGCCCAGAGATGTGTTCTTTCACTTTTGCAATCAGTAGGAAGCTTACGTATCACCCCCCTTGCAGGCTGTTATGAAGAGCCGGAAATACTAAACAAAAATGGCTGCAGCTACAGGAATGGGCTGAGGATATGAACGTATTCTCAAAGTATGAAAACATATTTCAATATAAATACAGCGCTTTGATGTCACGAACGATTACTTTAGTACTCATTTA
	1223278	67	F	G	-	6	1	0	1	M2n1m2	(i)(ii)
34	1395828	80	M	A	T	3	0.5	1	0	M2n1m2	(i)(ii)	TAACAACAGGACATGTACATATATGTGTCACAGGTCTGGACATGATGCATAGAGTGACACCTTGTTCTCTCCAGCTGCTCTTGGACAGACATTACAGTTGTAGGAAGCAAATACATCAGATCTATCAAACTACATTAGAGCTGTNNNNNNNNNNGCTGTGCATGCTCCACTACTCCTCTGTGACTAGGCCTGGATGGCCACATACCCCATATCTCCCATATGTGTANATGCAATATCAATGTACATGACAGTTTTACCTTTACGGATCCTCCTGTGGATCCTTGCNAGCNNNNCAGTCTCCCGCAGCTTGAGGTCACACCACCGCTTCCTTA
	1395828	80	F	A	-	3	1	0	1	M2n1m2	(i)(ii)
35	1496617	234	M	C	A	3	0.5	1	0	M2n1m2	(i)(ii)	TAAAGGAATGCCTTGGGGACCCCCAGGTCACCAGAACTAGTGTCCTCATTGGAAGATTTCCCCTGTATTATCTTTCTGGGGACAGCCCAAAATTTAGGATTTTCTTTTACTTTCACTTTCAATGATGATGGTAAACAGGACAAATAGGGAGGGTGAATATCCCTAGTGGGGTTGCACACGGCAATAAAAATCGAATAGGTTTTCTAATCCCTCTCCACTATCCAAAACAATCCCAAAAAAAGTTTTCCCTTTAGTTACACTTTA
	1496617	234	F	C	-	3	1	0	1	M2n1m2	(i)(ii)
36	1499023	57	M	C	G	3	0.5	1	0	M2n1m2	(i)(ii)	TAAGAAGAAGATAAAAAAACAATTTGGAGGCAGGGATGGGGTGGAAAAATTCAAACCGAATCTGGGCAGGGGAGGCTCCAGACAATTTTTTTTGGGGTTGCTATGGTGGTGCTCGAGCTAAAAGTGAGGGTGCTACTCCAGCGTGCAGAGCGCGCCGCTACCACACGTATGTGGACGTATCCAAACAGTGACTGTGGCCCGTAAGTGGGCGTGATCAGCAAGTGGAGGTTTCTTCAATGGTGTTCAGTATGTCCTGGCCTCTGTATACCAATAAAAAGCTTA
	1499023	57	F	C	-	5	1	0	1	M2n1m2	(i)(ii)
37	1594920	227	M	G	T	4	0.5	1	0	M2n1m2	(i)(ii)	TAATGTCCTCTTCTGAAGAGAGAATAAATTCAGTTCCTCTAATCTTTCCTCATAGCTGAGCTCCTCCACGCCTCTTATCAGTTTGGTTGCCCTTCTCTGAGCTCTCTCTAGTTCCCCCATATCCTTTTTGTGAACTGGTGCCCANNNNNNNNNNTGAACTGCATATTCCAGATAAGTGTTTGAGGCTCAGTTCACGCTAGTGCGATGTGGGAACCACAGCGATTCCTTTGCGGGTTCCCGCATCGCATCTGAATCACAGGCAGGTCACACTGCTCTCTGCGAATCGCTGCGGGTGTTA
	1594920	227	F	G	-	3	1	0	1	M2n1m2	(i)(ii)
38	1605586	139	M	T	G	5	0.5	1	0	M2n1m2	(i)(ii)	TAAAACGGTGTCTCTAAATACTTTTTTTTTCTGTTATCAGGCCGGTCACGTGACTCCCGTCAGCTCTGCTGCTCCGATCCCTGGGCTAACAGTGGGAGGGGCTGAGCAATCAGCACGGCGGTCACGTGACCTCCCCGGCGGATANNNNNNNNNNAGATCTCGGCCCCTCCCACTGTAGCCCAGTGCTTGAAGATAATAGAAAAAAAAGTTATTTAGGGACACCGTTTCAAAAAAAAAAAAAATACATTTACAGCGTGTGTTATCACTATATACAAGATAGGGTCTGGCGGTGATTTTA
	1605586	139	F	T	-	3	1	0	1	M2n1m2	(i)(ii)
39	1754121	120	M	G	A	3	0.5	1	0	M2n1m2	(i)(ii)	TAAACCCATCTGTAAAAATAAATGCGCTGCTCCGTTTCACACGTCTGCTCTTTCATACGTAATACACTGGTAATTGTTTCATATTGCTTATTGCGTCTAGTGCCTTATTGTTCTTTACATATAATTATGTCTGTTTGCTTCACTGTAAAATTCTGCTCTTGGGTAAAAAAAAGGTTCCTTGTGGTCCGCATGTTAGTGGGCCATTGCAGAAAGTGTGCCATTTGAAGCGTTGAGAAGAAATGAACCCCAAAATGTCCTTCATGATGCTATAAAACATTTTA
	1754121	120	F	G	-	3	1	0	1	M2n1m2	(i)(ii)
	1754121	241	M	C	G	3	0.5	1	0	M2n1m2	(i)(ii)
	1754121	241	F	C	-	3	1	0	1	M2n1m2	(i)(ii)
	1754121	261	M	A	T	3	0.5	1	0	M2n1m2	(i)(ii)
	1754121	261	F	A	-	3	1	0	1	M2n1m2	(i)(ii)
	1754121	262	M	A	G	3	0.5	1	0	M2n1m2	(i)(ii)
	1754121	262	F	A	-	3	1	0	1	M2n1m2	(i)(ii)
40	1777161	100	M	T	G	3	0.5	1	0	M2n1m2	(i)(ii)	TAAAGCCAATGGATCAGCACAGTAGCCAGTGAAATTTTGATAGAGACCAGCAGGATAAGCCTAGATAATAATGTAGCTCATCCCCCGTAGCAGCCAGTGGGGAATAGGGATCCCTCATCCTGCACAGCCAGGCACACCGAATTTCCACAGGCTCGCTTGAGACAGGAAACAGTTCAGCAACTTTGTTTTTTTATTTAGGGGTTTATAAACTTGGATGGGGATATGGGTGTTATGGGATGCCCACTTGACTGTAACACAATTCTCCTCAAGGACAATTTA
	1777161	100	F	T	-	3	1	0	1	M2n1m2	(i)(ii)
41	1851780	61	M	G	A	3	0.5	1	0	M2n1m2	(i)(ii)	TAACTTCCCCTCATTCCCCTACTGCGTCATTCAACCGCAGGATTAGGTAAAAACGTCCTGGAATTTGGAGATTACGTTGTACATACAGTTGAGGACTCTCTTCCTGTCCCCATGGGACTGGGTGCCTGAGTGAACATGAGCATTGTCACATGAGTGGAAGCTTGGCATATCGTACTCAAAAGTAGCCAGTATTTCACTTTGCTTCCCTGGGTGAATGGAGCTGGTGTGGGGCATAGCGAAGACAAGTATAAGTAGCAGTAAGAGCTGGCATTA
	1851780	61	F	G	-	3	1	0	1	M2n1m2	(i)(ii)
42	1905265	253	M	A	T	3	0.5	1	0	M2n1m2	(i)(ii)	TAATTATTCATAGGCAGAACCTACATGAACTAGAAATGAGCAAGTTCCCCAGATAGAACTCAATAGTCGCTAATGAAACAGTTCAGATCCAGTTCAATATTCATTCCTCCGGGTCTAAAGGTGCCCATACACTCTGCGATTATCNNNNNNNNNNGACCGAACGATCGTACGATAATCGCAGAGCGGGTGACCCCCAGTACGACCGCAATTACTGTACAATCGCACGATCCTGATCTTTCAAGCATGTTGTTGCTGCGTGTATGGGCAGATCGTACGATCGCGATCGGACGTTTCGTTA
	1905265	253	F	A	-	5	1	0	1	M2n1m2	(i)(ii)
43	2038902	225	M	G	T	3	0.5	1	0	M2n1m2	(i)(ii)	TAACAAGCTGTCTCACACACTGCCTAGGTATACTTCTAACTACACCCCAAAAAACATTCTTCTATGTCTCCCAAGTATGGGGATACCACATGTGTGAGAAGCTCTAAGCCTAGATTCATACATTTGCAGGAGAGCTTGCTCCTTGAAAAACAGACTTGCTGGTAGATCAAGTGAAAATAAAGGAAAGCAAGCAAAAAACGAATGTAGCCATCACATCTAAAAATCTGTAAGTTGCTACAGAATATTAGTTTTGTGTAATACAACTTTA
	2038902	225	F	G	-	3	1	0	1	M2n1m2	(i)(ii)
44	2083719	219	M	C	G	4	0.5	1	0	M2n1m2	(i)(ii)	TAATCTACTACAATCAGATAGCGCTGCTGTGTCTCCCTGCTTTTTGTCTCATAGAACTGCTTCTACTCTGACAGCTGGCTGCTGACACTGAGAATGTAGTTAGCATGGACTAATTTGGACACTGCGTTGATGGACATTTCTGACNNNNNNNNNNACATGCTTTTTGTTTATTTTTTTATACTTTTCCTACCTATTGTCTTCTGGTTATTGGGTTTAGACGCACTGTATATTATTGGAACCATAATTCCATTGTTTTTCCCCTTGCCGCTACCCAAAGCGCCACTAAACACTCCATTTA
	2083719	219	F	C	-	5	1	0	1	M2n1m2	(i)(ii)
45	2150104	55	M	G	A	4	0.5	1	0	M2n1m2	(i)(ii)	TAAATTGAGCCATCTTAGGCTGCCACCACATTCCCCCCCTTGATGCTGTCGTAGCAAAAGTTCGAGCGGAGACAAAGCATCATATAGCTCGTGCCCAGGGGGGCACCTAGAGCATGGAAGGAACTAACGGTGGTCCTGTTTAGTCCTGGGGAACTAATGGTTTATACTTCCACATGGCCATTACATGGGTCGCAGCCTTCCTTTCCACAGTGACCTCAATGTAACTCTGGATCATTCTAGTCCCCCTCAACCTCTTCTGGGGAACTGGTTGAGGTTAATTTTTACACTGTCCCTTTTTA
	2150104	55	F	G	-	4	1	0	1	M2n1m2	(i)(ii)
46	2189594	194	M	T	G	3	0.5	1	0	M2n1m2	(i)(ii)	TAAAGTTTGCTGATCATCATTTAGACAAGCCTGTAAAATCCTCGGAGAATATAGTCTGGACAGAGACCAACATTGAACTCTTTGGATGCCATAGTACACACCATGTTTGGAGGTCAAATGGTGCTGCACATCATCCCAGAAACACCCCAATACCAACAGTGAAGTTTGGAGGTGGGAACATCATGTTGTGGTGCGGTTTTTCAGCATACGGTACTGGAAAACTTCATATCATTGAAGGAAGGATAAATGGAAAAATGTACCAAGACATTCTTGATTA
	2189594	194	F	T	-	5	1	0	1	M2n1m2	(i)(ii)
	2189594	244	M	G	A	3	0.5	1	0	M2n1m2	(i)(ii)
	2189594	244	F	G	-	5	1	0	1	M2n1m2	(i)(ii)
47	2246425	194	M	C	T	3	0.5	1	0	M2n1m2	(i)(ii)	TAACTCTTTCCCTGCCAGTGTCACCAATACAGAAAAAGTGCTCTTTGTTAGCACTGATCACTGTATTGGTGTCACTGGTTCCCAAAATGGTGTCACAAGTGTCCGATGCGTCCGACGCAATATCGCACTACTGCTAAAAAATCGNNNNNNNNNNAAAAAAAAAAATGCCATAAATCTTTCCCATAGTTTGTAAATGCTATAACGTTTGCGCAAAGGAATCAATATAAGCCTCATGGGATTTTGTTTACCAAAAATATGTGGCAGAATATATATCGGCCAAAATTGGTGAAGAAAATTA
	2246425	194	F	C	-	3	1	0	1	M2n1m2	(i)(ii)
48	2288403	32	M	T	A	3	0.5	1	0	M2n1m2	(i)(ii)	TAAAAATAAAATAAAACCAGATTTTCCATAAAAATTCACCTTCAATTCAGAGATTTCCTCTGCAGTACTTTTTTTCTGCCACTAGATATCCTCAGTCTGATAGCCAGCATTGTTCAACCCACTTCCTGGGCCCCCCCTAACCTGTNNNNNNNNNNTGACTGGACAGTGATGAGCTCATCTCATGAACTGATTCGCTCCTTGTGCTTCTTCTACTTTTCGCACTTCAGCTCTACTGTACAGGGACTGCAAGAGGCTGATACCAGGTCATATTCAGGGAATTACACTGCTTGCATTTATTA
	2288403	32	F	T	-	3	1	0	1	M2n1m2	(i)(ii)
49	2339010	171	M	G	A	3	0.5	1	0	M2n1m2	(i)(ii)	TAAAGGATAAGTTCACTTTTTAGAAAAGCACAATATTTTTTTGCAGGTAAAAAAATGTGCATTTATTTTTTATTTTTTTCAGAGCCTGTAAAGCATTGCTCCAGCGATCAGATCGCTGGTGCCATGCAGGTCTCCAACAGATCTNNNNNNNNNNTGCCAGTGTATCTGTGTACCCATACATCCCATAAGGGGAAGCAGATACAATCTGACAGGGAGAATGAAATACTACGCTGTGGTAGTTCATTGAAAACTACAAGTTGACGTGGCCGTGTGGGCCGCTTGGCCATTATTTTTTTTA
	2339010	171	F	G	-	3	1	0	1	M2n1m2	(i)(ii)
50	2445832	94	M	C	T	3	0.5	1	0	M2n1m2	(i)(ii)	TAAATCATAGTTCTCCTCGTGCACCTGGGCTTCCAACCAGGGGCGGATCCAGAGCCTAGTCTCGGGAGGGGCACTGCTAGAAAATAAGGTTTTTTGCGGGCAATTTATCAGGGCAATGGCTGGTGTTGGTGCTTCAATCATCACGGCACTATGGTTGATATGGTGTCAGGATGATTGAAGCGCATTATTTCTATTATTACATTGTAGGGGTGCACCGAATGGAAATTTTGGTACCGAAAATGCAGGATGCACTTTGCCGAAAATGACAGTTTTTTTA
	2445832	94	F	C	-	3	1	0	1	M2n1m2	(i)(ii)
51	2461097	215	M	T	G	4	0.5	1	0	M2n1m2	(i)(ii)	TAAATCTGTTGTCTCAGAGAAGTCAGCTTTGTGTCAGTTTTGCGTCAATTAGTCATCAGCTTCCGAGATCTTTCCCATCAATTCCTCTCTATCTCAAGTTCTCCTCCTGTTCTCCAATCCATCTCTCGTCTTTCCAGCTCACAANNNNNNNNNNCAACTTTTTATCCCCAAAGAATGTAGGTGTGGACTTTACATTTATTTCTAAATCTATTACGGCATATAGGGCATGTAATACCATGATATATCTCCAATTACCAAAAGGGGGCACTCTTGAACTGGGTCAAAATATTTGTATTTA
	2461097	215	F	T	-	4	1	0	1	M2n1m2	(i)(ii)
52	2463324	267	M	A	T	3	0.5	1	0	M2n1m2	(i)(ii)	TAAAAATGAACTCCAGCCCTACCTTTAGACTTGCACAGTTGCATAGCTCCCAACTGTCCCTGATTTCGAGGGACTGTCCCTGATTTGGAACAAAGTCCCTCTGTCCCTCTTTCCTCCTCATTTGTCCCTCATTTTGGTCTGATCNNNNNNNNNNGTAAATAAAATGCANTATTTATCTACCAAAANGTGTTTCCCGGCGCTAAACCTTTCATCCAATTTCTAAATGGCTGCATTTGTAAATTTCAAAAGCCAGTATAAAGGAATAGCTGTGGGAGAAAAAAAGCGACTTGAGAGTTTA
	2463324	267	F	A	-	3	1	0	1	M2n1m2	(i)(ii)
53	2472231	108	M	G	A	3	0.5	1	0	M2n1m2	(i)(ii)	TAACCTACAATCACAGGCGGACAACCGGGGAGATAGGGCACTGCTGTCCCTGGACGCTCACAAGGCCTTCGACAGTGTCGAATGGTCTTTCCTGTGGGCCACTATGGAACGGTTCGGGTTTGGGGACTCGTTCCTCTCCTGGGCNNNNNNNNNNCCCAGAGCGTCCATCCGGGAGGGGGGTCTGGTTTCATCCACCTTCTCCCTGGGTAGGGGCACTCGTCAGGGTTGCCCTCTGTCCCCGTTACTATTTGCCATCGCCATCGAACCGTTAGCAGTTCTTCTCCGAGCCAACACCACTATACAGGGCTTTA
	2472231	108	F	G	-	3	1	0	1	M2n1m2	(i)(ii)
54	2490984	284	M	G	A	3	0.5	1	0	M2n1m2	(i)(ii)	TAAAGCAATCTACTGAGCTGGCCAGAACCATCTCTGGAGGGAGTCTATTCCACATTTTCACAGCTCTTACTGTGAAGAAACCTTCCCGTATTTGGAGATAAAATCATAACGAATGCATAAGTAGCATACAAAAGCATACAATAGNNNNNNNNNNAGTAGGCATAAGTGATAAAGGCAAAAGGAGCTCATACATTGCAGGTCAAAAGTTCATAGAAAACCTAAATTGAATAATGGTGATCTGCTTCACCGACCAGAGCAGGGAGGCACACCCGCTGGGATGGGAAAGGGAAGTGGGTTA
	2490984	284	F	G	-	5	1	0	1	M2n1m2	(i)(ii)
55	2537598	153	M	G	T	3	0.5	1	0	M2n1m2	(i)(ii)	TAAAGCTCAATTTAGCTCAAAAATAAAAATGTAATATATAGTAGCCTATCAATCATTGGATATGGTGGCTGCAATATTTTTTTTTTCAAGCGTTTATTCCTTATGTTGCTTATTATTATTGGTGCTCAGCCAGTAAAATATCTCCTGTTTTAGTGTGACTACATTCACTCATCCACTGTATCCACTAACCACCAATGGACAGCANGATTGTCAATCAGTNAAGAAGGTGGTGTTNGATGGAATAGTAAATTTAGGTTGACGTTATATAAGTTACTAACAATTTA
	2537598	153	F	G	-	3	1	0	1	M2n1m2	(i)(ii)
56	2607230	58	M	T	A	3	0.5	1	0	M2n1m2	(i)(ii)	TAAAAAGCGAATCATCAAAGGGGTACCGTACAGCGAAGCGTTTCGGGACCGCAAAGGGACGCTTCTGATGTTCCCGGTCATCATAGACAAACTGATCAAATAAGAAGGGTAGGGGAACACTTGACCCGCACGAGGCGGCTCATGNNNNNNNNNNCCGGGGGAATCATCCTCACCGTCCGATATTCAGGGACCGTGGCAACAAACCCCGCAGGGTGGTCCAACGTCCACAATGGCAGAGCCAGAGTAGGAATAGTGGCCTCAAACCCCATAGGGAGGGCCACGGCCATGGCGGCAAGCCAGTTA
	2607230	58	F	T	-	3	1	0	1	M2n1m2	(i)(ii)
	2607230	124	M	G	C	3	0.5	1	0	M2n1m2	(i)(ii)
	2607230	124	F	G	-	3	1	0	1	M2n1m2	(i)(ii)
	2607230	251	M	C	A	3	0.5	1	0	M2n1m2	(i)(ii)
	2607230	251	F	C	-	3	1	0	1	M2n1m2	(i)(ii)
57	2743456	29	M	G	C	5	0.5	1	0	M2n1m2	(i)(ii)	TAAAAAGAATAATTTTCAGAGGTTTGGTGCAAATATTATTGGAGCTTATACTGTAAGTACCGATGCTTCTTATCTTTGACTCGGTAAATGTTACAATTAGGGATGGGTGAATGGTTCGCCGAACACCTGAATTTGCAGGGTGTTNNNNNNNNNNATCGAATGTTCACCCCGATGAACACCCTGCAATGCATTGAGGGCTGCACAGTGCATTCTGCACCCTGATTTGGCAAAGCTTTGCCCAATTAGGACACAGAGTAAGCTGGTTGCTAAAGAGCGGTGTCGGGAAGCCGGCTGCCACGTTCTTA
	2743456	29	F	G	-	5	1	0	1	M2n1m2	(i)(ii)
58	2816857	90	M	G	T	4	0.5	1	0	M2n1m2	(i)(ii)	TAAGCGTGTCCCTAGGGGGTGCTTTCTGTGTGGGGGAGGGACTCACTGTATGAACACAGAGATCCGATTTCCTGGACAGGATGGTGATCCTCCTTGTTTACATCGGCAGACCGCCATCCTGTCTCTCTGGAGAGCGATCGCGTCNNNNNNNNNNTCCCCCCCCCTACTGCCCAATCGGCACGTGCGCGCAGCCACACAAGCTCATGCACAAAACGACGTACGTGTACGTCTTTTTGCGCACCTGTGCCACCTTCCCGCAGTATATCTACGGCGGGTGGTCCGGAAGAAGTTAGGGTTA
	2816857	90	F	G	-	4	1	0	1	M2n1m2	(i)(ii)
	2816857	169	M	G	C	4	0.5	1	0	M2n1m2	(i)(ii)
	2816857	169	F	G	-	4	1	0	1	M2n1m2	(i)(ii)
	2816857	203	M	G	A	4	0.5	1	0	M2n1m2	(i)(ii)
	2816857	203	F	G	-	4	1	0	1	M2n1m2	(i)(ii)
59	2888309	15	M	T	G	3	0.5	1	0	M2n1m2	(i)(ii)	TAAGGACTGGACCCCGCCACCATTCTAATGGGAGTACACTTATATAAATATGAGCCAACTTCCTATACTAGGCCTCTATCTTTTGGGACCTCGCCATTGCTTGTGTGTGGGCTGCAGTATCATATCTACCTGGTATGTTTTTATGCANNNNNNNATACTGTACCACTTTTTTATCTTCCAACCCCCAATGGTCCTATTCCTTTTTCAAATTATAGCAATATCTATGTCCAATATTTATTTACAGATGGTACTCCCTTTTCTTGGGCGCTTATTTGCTTTTGGGTCCTTGTGGACATTA
	2888309	15	F	T	-	4	1	0	1	M2n1m2	(i)(ii)
	2888309	39	M	G	T	3	0.5	1	0	M2n1m2	(i)(ii)
	2888309	39	F	G	-	4	1	0	1	M2n1m2	(i)(ii)
60	*2909840	104	M	A	G	3	0.5	1	0	M2n1m2	(i)(ii)	TAATGTCCCATCAGTAGCCATGGCACTCTATGCTTGAGATAAATGCCCAGGTGCTCACCCACAAAGAAAGCCATACAAATCCAAAATTGGTGTGTGATGTCATCGCTAGTAGGGGGTGCTTTTGGTGGGTGGGACTTTGGGTTTNNNNNNNNNNGCTTGTTTGCTTCCAAGTTGTAGTGTATAGAAAAATGAACTGAGCCTCATCGAAACATCAAATAAAAATGGTCCTGTTTTGCTCTATCTGCTCTGCAAGACCTGTGAGTGCCTCTATACCAGTTTTGGATTTGTATAAACTTTA
	*2909840	104	F	A	-	4	1	0	1	M2n1m2	(i)(ii)
61	2962273	30	M	G	T	5	0.5	1	0	M2n1m2	(i)(ii)	TAAAAAGATTGGATGAAATTTGAAGACAACTTTCATTCTGATCTTCTCTCAGGATTCAAGGCACCATCTTTATGAAAATCTTTCTCATACCCAAATTCTTCATTTAGAATCTGCCATGTTGTTTCTCTGTTTATGTTCAGTTCTTCTGCCACCATGCGCACACTCAATCTTCAATTTGAGCATATGAGGGTTTGCACTTTGTCCAAGTTTACATCTGTCCTTTGCATTTTTGGCTGCCCACTTCTTGCGCCATCGTGGACATCTTCTCACTCCTCCTTA
	2962273	30	F	G	-	4	1	0	1	M2n1m2	(i)(ii)
62	3030177	254	M	T	A	3	0.5	1	0	M2n1m2	(i)(ii)	TAACTCTCTCTCCCCCTTTTCTTATCATTATTTCCCCTTACCATCATTACTTTTACCTTATGTGGATATGTGCCTAACACACCACATGTTAGTACCATGGTATGGCTTATCTTTTGTGTACCCATGATATTATCCACATATTCATATACTCATACCTATATTTATACATACATTTACTTTGTAGCTTTTGGGTGTTCCATTGCATTCCGTTTTTTATTCTCCTTCTGGATTACTCATTCATTTTTATTTTCCTTATTTTTTCATGTCTTTA
	3030177	254	F	T	-	3	1	0	1	M2n1m2	(i)(ii)
63	3166758	231	M	G	A	3	0.5	1	0	M2n1m2	(i)(ii)	TAAAACGTCCAGTGTGCATGAAGCCTAAAACCCACTCGTTTTGGGTTTTTTTTGCAGCCAGAAAACGCCTCTGCCAAAAACTGCTGATAACAGCCTACGTGTGCAAGGACACATAGGATAACATACTGGGGAGTTTATTGGCTGNNNNNNNNNNTGGCTGCAGAAAAAAACGTCTGACGCCAAAAACAGCAGCTGTAAAAACATCCAGTGTGCATGAGGGCTTAGAGATCCAAGAAATATATTGAATATAACAAATATACTGGTAGTCACTGCTATAAACCTTATTCCCACTGACTTA
	3166758	231	F	G	-	3	1	0	1	M2n1m2	(i)(ii)
64	3217147	187	M	C	T	3	0.5	1	0	M2n1m2	(i)(ii)	TAAGAGCTTGGGATTTGGCGTGATTTACCTTCAGTCCCGAGGTTGTCGTAAAATGCGACAACTCGTTATACAAATTGGGTATGGAGGTGTGAGGAGAAGTCGGTAGCATTAGGAGATCGTTGGCGAACATTGCGCATTTGTGTTCCCTGTCTCCGCATGATATTCCTCGAATATCTGGGTTATTCTTTAGTTTGATGGCTAAGGGCTCTAACGCCAGAATAAATAGGATAGGGGACAGAGGGCAGCCCTGCCAAGTCACTTTA
	3217147	187	F	C	-	3	1	0	1	M2n1m2	(i)(ii)
65	3393712	154	M	C	G	3	0.5	1	0	M2n1m2	(i)(ii)	TAAAGCTGAAGTGTGGGCAAAAAGTTTATTGGGGCATTGGCTAGGTACCAATCAGGTACCTCTTATGATGCATGCCCAAATGTTTGCTGCTGCTTCCTTACTGTTATTTACATTCATGTTGATGTCACTGCTAAAGTTCCTGGTGACAGTCAGGGAACTCCATTCAAAAAAAACCTTGTATTTTTTCAATGAACACTAGAAACTCTGTGATTGGATAAGGGTCTAAACGTCACAATCTGCCCTCGTCCAATTACAGAATGCCTTGTATTTATGAAAGCATGTTA
	3393712	154	F	C	-	3	1	0	1	M2n1m2	(i)(ii)
66	3589609	214	M	C	T	3	0.5	1	0	M2n1m2	(i)(ii)	TAATGTGCTTCTTCTTGAGCCACTCCTTTGTTGCCTTGGCGGTATGTTTTGGGTCATTGTCATGCTGGAAGACCCATCCATGACCCATCTTCAGTGTTCTGGCTGAGGGAAGAAGGTTCTCATCCAAGTTGGCCTGTACCTTTAGCAGAGAAACAGCCCCAAAGCATAATTTTCACCTCCGTGCTGGACTGTAGGGATGGTGTTCTTAGGGTCATAGTCAGCATTTTTTTCTTCCTCCAAACACGGCGAGTCAAGTTA
	3589609	214	F	C	-	3	1	0	1	M2n1m2	(i)(ii)
67	3721673	218	M	T	C	4	0.5	1	0	M2n1m2	(i)(ii)	TAATCGGAGTATCCTGCTGCTACATCTTTTACATCAAACCTCCGAATAAATATATAAAATACATCCCCTAGACTGGTTCTTGAAGTAACGAGCAGAAGAAAATGTGCACTTAGCATGTGGCAGATGCTAGAGTGTGAAAGATCAAGAGGAAATGTGCACCTGGTATGTGGCAGATGCCAGAGTGATTGAAAATACCAGGTAACTGGCTGCTGAATATTCCAGAGGAAGGCCCGAGGACAAAATAAAATCAGCAGCCCCTTCGGGGGTATCGCTATATTAGCAAATTA
	3721673	218	F	T	-	4	1	0	1	M2n1m2	(i)(ii)
68	7323	63	M	C	T	3	0.5	1	0	M3n3m3	(i)(ii)	TAAAGGAGATTGTACAATCAGATTGTATAGTGAGGTTTATTCCAGCACCTGTCGTACCTGCTATTTGCCAAAGCCTAAAGGTGCCCATACACTCTGCGATTATCGTACGATAATCGCATGCGATCGTACGATAATCGCAGAGCGGNNNNNNNNNNAGCGGATGAGCCCCATTGCGACCAGAAATACTGTACAATCGCACGATCACGATCTATCAAGCATGTTTGAAAACCTGCCGCGATCGTACGATTATCGTAGCGTGTATGGGCAAATCGTACAACCGGCGATCGCACTATTCGTTAAGAATCTCCGATTTAGGGAGATTA
	7323	63	F	C	-	3	1	0	1	M3n3m3	(i)(ii)
69	39171	175	M	C	T	3	0.5	1	0	M3n3m3	(i)(ii)	TAATGGCATCCCAGTCTTAGTCCGTGGCATTCAATATTGAGTTGGCCCACCCTTTGCAGCTATAACAGCTTCAACTCTTCTGGGAAGGCTCTCCACAAGGTTTAGGAGTGTGTCTATGGGAATGTTTGACCATTGTTCCAGAAGNNNNNNNNNNGAGGTTAGGCACTAATGTGGATGAGAAGGCCTGGCTCGCAGTCTCCGCTCTAATTCATCCCAAAGGTGTTCTATCGGGTTGAGGTCAGCACTCTGTGCAGGCCAGTCAAGTTCCTCCACCCCAAACTCGCTCATCCATGTCTTA
	39171	175	F	C	-	3	1	0	1	M3n3m3	(i)(ii)
	39171	242	M	G	C	3	0.5	1	0	M3n3m3	(i)(ii)
	39171	242	F	G	-	3	1	0	1	M3n3m3	(i)(ii)
70	71696	224	M	G	A	4	0.5	1	0	M3n3m3	(i)(ii)	TAATCCTCTGCATTGTGTAAAAAGGCTGTTTGATCCTGTCTTCTCTGATCTTCACCTTCTTCCAGTGTCTCCAACTCCTCTCCGAATATTATAAATGGAAGGAGTCAAGCTGCACATGCTCAGTTTGGTGTGTATTGCTAGAGAATTTTTTTTTGTTCTTGGGAGAGTGCATGTGATGAGCACAGGGCCAATCAGCGCTGTCCAAACAGAGGGTCAGGGGTCCTAAAGTTTTATAGGACAGTGAGAGCAGAATGAAAACTCCTCCTTCAAGCTTTA
	71696	224	F	G	-	3	1	0	1	M3n3m3	(i)(ii)
71	161377	283	M	T	C	5	0.5	1	0	M3n3m3	(i)(ii)	TAAACTGACAAAGTCTAGTCATCCAAGCCACCAATGTGGCAGTGGCACAATAAGGCGCTAGTGTCCTACCTTTCGCGATTCGCACCAACGTGCATCTTCAGGGGCCTTCAGCATGTAAAACGGCAATCAAATTTATGTGGTCCANNNNNNNNNNAATACGTGACACAGGATATCCGATGTGGCGACATTTTCTTGGAGATCAAAAAGACGGAACTTCCAGTTCGGCGTTATTTTTTTTGATACAGGAGTACAACAGAACTTCCGGTCGGGCGTCGTCATATTACAAACCAGGAAGTTA
	161377	283	F	T	-	3	1	0	1	M3n3m3	(i)(ii)
72	281026	65	M	C	T	3	0.5	1	0	M3n3m3	(i)(ii)	TAACCACTTGCCGACCGGCCGCCGTGGATCATCATTTTGTGCACTCTCACTGGTGGCTGCGCACGTGCCGCCATTGGCCAGTGGCGAAACCAATCAGCGGGTGGGGCGGACGCGATGTCTGCCGGCCACCCGCGATCGCTCCCCNNNNNNNNNNTGACGGAACAGCGGCAGATCGCTGTCCTGTCAGTGATGAAGGGGGAGATCATGTTTTCCTGCTAAGCAGTAAAACCGGTCTCTCTCTTCACCTGGTAAACCCATCCCCCATACGGTTAGAAATCACTCCCTGGGAGCACACTTA
	281026	65	F	C	-	3	1	0	1	M3n3m3	(i)(ii)
	281026	88	M	G	A	3	0.5	1	0	M3n3m3	(i)(ii)
	281026	88	F	G	-	3	1	0	1	M3n3m3	(i)(ii)
73	343847	11	M	C	T	3	0.5	1	0	M3n3m3	(i)(ii)	TAAATATCCTGTATGCTGCATCTTTGGTGCGCTTTCAGAAAACACAGTAAAATTACGCAACCTCATAGAAGTCTGTGGGACTGCGGCTAAAAATGGGGAACACTGCGTATACACCAGCACTGCGACAAACTCCAGCACACCAGTGTGAACACAAAGGCTTCATCACACAGGCAATGCCACTCCTCTAAAAAGTGATCTATGCTCAGGTCACTTTTCAGAGGCATTTGACATGCAGTGAAGAGGTGATTGCGTATCCTCACTGCCTGTTTTA
	343847	11	F	C	-	4	1	0	1	M3n3m3	(i)(ii)
74	367209	202	M	T	C	3	0.5	1	0	M3n3m3	(i)(ii)	TAATTTATTTTTTTGGGGGAGGGAGGGGCTTTGGTGAGAGATCAGGGGTCTAAACAGACCTCTGACATCTCCCCTGTGAGAGAGGGAAAAGGACACAGATTCCCCAGTCCTTTTCTCTGCAGCTTCAGTTGCACAGAGAATGAANNNNNNNNNNGCTGATTTACTAACATGTTGGCACATTTGTGCGTGCAAGCACAATTGGCGCACCATGGTGCAGTGCTAAAAACAATGCAAGACAGCTGCCACTTGCGCCGTGTGCGCGGAATCGTTTTGCGCAAAAGCGCAACACACATTCTTA
	367209	202	F	T	-	3	1	0	1	M3n3m3	(i)(ii)
75	385073	283	M	G	A	6	0.5	1	0	M3n3m3	(i)(ii)	TAATGGAGTGAAGGAGGAGGAGTTTTTTCCTGTGTGGTCCATCCTCGAGATCGTTGTGTTGGAGGAGCCATCCAAAGACATCCATCGGGGGGATTTCTCAATGCCCAAGATCTGGGGCTGTCTGGTAAGCAGATCCCCTTATTTGGCTTTGGCGTGAGGCTGCCTATCATAAGAACCCACATAGGTTGGGCACACCGAGGAAATAGACCCTTCACCCCTATGTCATCACTCCATGATTTATGAACTTTTTATCATGATTTTTTAGCGCTGCATATTTACCACTATATCTATTTATTGAATCCTTCAATAGTGCTGNCTGCTGTTCTATTGTATAGCGCGGATACTTTGGAGTTTTACATTGT
	385073	283	F	G	-	3	1	0	1	M3n3m3	(i)(ii)
76	389088	62	M	G	T	6	0.5	1	0	M3n3m3	(i)(ii)	TAAAAAGGCATGGGTGGGTGCCCATTATCATGCTTCATACTCAAATTATGCCAGGGGAGTTATTGTGCTGATACATAGATCTCTGCCGTTTCAGCTCTTGGAGGTGAGGATGGACCCGGGAGGCAGGTATGTCCTTCTTCATATGTCCATAGCTAATACTGNTTACATAATAGTTGGTCTATACTTACCTCCTCCGGCTGACATTGATTTCCTGTACTCCTTGATGTCTTTGATATTGAAATATGCTACTGATAATGTACTAATATTGGGTGACTTTA
	389088	62	F	G	-	3	1	0	1	M3n3m3	(i)(ii)
	389088	110	M	C	T	6	0.5	1	0	M3n3m3	(i)(ii)
	389088	110	F	C	-	3	1	0	1	M3n3m3	(i)(ii)
77	461783	47	M	A	C	3	0.5	1	0	M3n3m3	(i)(ii)	TAAGATAAAAAATCTTCTGTGTGCAGCCGAACCCCTAATGCTTATACCGCAAAGTAACCTTATTAGAGAGATGCAAGCAAAACAGTCTGTGAGCCAATGAGGAGAGAGAGGGGGTGGGGCAGGTGACGGCTCTGTGTCTGAATGNNNNNNNNNNCCCCATAGCAAGCTGCTTGTTGTGGGGGCACTGAGCAAGATGGAGGGGCCAGGAGAGCCGGCGAGGGACCCGAGAAGAGGAAGATTTGGGCTGCTTTGTGCAAACCACTGCACAGAGCAGGTAAGTATAACATGTTTATTTTTA
	461783	47	F	A	-	4	1	0	1	M3n3m3	(i)(ii)
78	591759	39	M	T	C	3	0.5	1	0	M3n3m3	(i)(ii)	TAAACAAGACAGTAGCCATATGGGGAGCTACACTAGTGACAGGGTGCTTCTCTGACCGGCTGTTACTGAACTCAGCTTGTGACCTGACTCCACCTGCTCATCTGGCTTCAGTGTTTCCAAGCTCAAGTTCTGCTGTACCACCTANNNNNNNNNNGTGACACCTGTGCCCTTCTGCTTCCCCAGCAGCCCCTGTCTCCATTTCCAGGGGTACTTGGACAAGTGTAGCACCCTCCTAGGTTAGGGTTGGCTGCTAGGTAAATTTAGTGTGGCTCCCTTGTACTCAGTGGAGCAGGGGTTA
	591759	39	F	T	-	5	1	0	1	M3n3m3	(i)(ii)
79	597057	27	M	T	C	3	0.5	1	0	M3n3m3	(i)(ii)	TAATATCAACATTTTGCTATAGGGCTCCATGATCTGTACTTATGCCCCTGATTGTGGGGAGGCTATCAGTCTGCTGCAGGCAAGAGGAAGTGTTGCCTCAGTCTCCTCCCACCCAGTGATCATACTCACTATATAGTCAATCCCNNNNNNNNNNTTTTTTGCATGCAGATACATGTTCCAGACCAGTGATGCACTAAATAATAAAACAAGGGTAAGGGTGACAGCTTTGGGGTGTAAACCCTAAATTATAAGCCAGCAGTGGCACCTTCCGTGTTTGGAACCTGACAGATCCTCTTTA
	597057	27	F	T	-	4	1	0	1	M3n3m3	(i)(ii)
80	612958	278	M	C	T	3	0.5	1	0	M3n3m3	(i)(ii)	TAAGAGACGGAAGTTATCTGGATCCACGTCCTAGAGCTTTTTCTATGCTCAGAAGAATGGTACCTGTACCCTGCACTGGACACGTGGGCGTTGCCAGTAATGTTGTCGGTCGGCACTGGACCCTGTGTAATGGAACCCTGTGCANNNNNNNNNNCAATGATATATTGCCTTGTGGTCTGTTGGGTGCTATACAGGTCCAGGGCAGTGGTCCCCAGTGGAAAAGTTGAGTCTCTAAAGGCCCTTGCGGCGAAGCCTGTGGTGATGGGTAAGCATTGGGCTCCAATGACTGCCTGGATTA
	612958	278	F	C	-	4	1	0	1	M3n3m3	(i)(ii)
81	647984	40	M	C	T	3	0.5	1	0	M3n3m3	(i)(ii)	TAACAGGAACACAAGATCTCTATCTTCTCCCCTGTCAGAATGGTGATCTGCCTTGTTTATATAGGCAGATCACCATTCTGCCTTGCTCGGGAACGATCGCAGGTGGCTGGCGGACATCGGGTCCACCAGACCCGCTGATTGGCTNNNNNNNNNNTCCAATCAGCGCGCGATCGCGCCTCTGGCAGCACACGCGCGCCCCCAGTGTCTATGGCATGAAATGACGTACAGGTACATGATTTCGCGCAATAAAGCCAACCTGCCGCACTACATGTACTTTATGGCGGTAGGCAACTGGTTA
	647984	40	F	C	-	3	1	0	1	M3n3m3	(i)(ii)
82	775866	193	M	C	A	3	0.5	1	0	M3n3m3	(i)(ii)	TAAACGGGTTTGATTTATATCCAGCATATTTTACATAAGCTCTAGGATTATCGTATAGTGAAGAAACGCAGCTGAGAAAGTGAAGGCCAAATCCCCAGCATCGTAGGACATAATGTATATAGGGCCATGAGACGGTGTCAAATGCCTTTTTGATATCTAGAGGTAAGAAACAGAGAGGTATTTGTCATGATTTAGCAGCATGTATCAATAAAGTAGCCCTACGTACATTATCTCCTGCTTGGAGTTGTGGGATGAAACCGACCTGGTCCTTATGTATTA
	775866	193	F	C	-	4	1	0	1	M3n3m3	(i)(ii)
	775866	204	M	C	T	3	0.5	1	0	M3n3m3	(i)(ii)
	775866	204	F	C	-	4	1	0	1	M3n3m3	(i)(ii)
83	813405	43	M	C	A	6	0.5	1	0	M3n3m3	(i)(ii)	TAATAGACCATCCAGCAGCCAGCAACAATAGACCCCTCCCTCAACGGTAGATCCTTCCCAACAACGCTTGTCCTCCAGCAACATAAGATAGATCCCCTCCAGCAACAATAGATTCCCCAGCTGCCAGCATCAATAGACCCTCCANNNNNNNNNNCCAGCACACCCCAGCACCCCTTGCTATTGCATACATTCAGTGCTGAAGGTGCCGGAACTGCGTTCCCCCGCATTCCTGCTGAAAAAAGAGCCCTGTTGCATACCCTCTCAAATTGTGTGTCGACCCCAAGCATCAAGTTATTTA
	813405	43	F	C	-	3	1	0	1	M3n3m3	(i)(ii)
84	825836	79	M	G	C	4	0.5	1	0	M3n3m3	(i)(ii)	TAATGAGCAGAGATTGTTCATTTTGCAAAGCAAATGATAATAAGGTGACTGTGTGGAGTTGTGGCCGCTCTCTCACTTTCAACACCTGCCATACACACCACTCAATTCATAATAGCCCCTCCATGTAAGGGGAGTGGTTGCCTTACGTGGACAGAGAGAGAGAGTGGCCGCAACTCACATTCACATTGCTGACAGCTTGCCAGGAGGAGAGAAAGACACAGCACCGCTGCTCATGGTTTTGGCTGTATTGTTTTTATTCTCATGTGCGTGCATTTTTTA
	825836	79	F	G	-	5	1	0	1	M3n3m3	(i)(ii)
85	837366	261	M	G	A	3	0.5	1	0	M3n3m3	(i)(ii)	TAAATTGGGACAAGTCAATAACTGGTGCTGCAGTTCCGTAAAAGTCTACATGCATAGATAAGGACTTTCTGACATCCAGTGTGAGATGCACCGATACACAAGAAAAAAGAGATCTCACCACCTATTTCCCACCAGCACACTGTGCTGTAGTTCCTCAATAAGCCTTGCTTTCTGCATCGGGGGCATTGCCTTTCACATTTCTATTCAANTCCGCTGAGTGTGGTCCTTCAAAACACGATGTGAAATGTAAAATATTGGAAAATTTTA
	837366	261	F	G	-	3	1	0	1	M3n3m3	(i)(ii)
86	1094695	287	M	G	C	3	0.5	1	0	M3n3m3	(i)(ii)	TAACTGAGCTGACTACATAAATCTGAAAATGCAGTTGCTAGGGCCTACTGTAATTTCCACATCCTTATAGCTGCTTGCACTGTTTTACCAAAGAAACCCATGACTCATTCTTCACAACATTACCCCCTTTTATCAGAATTACACNNNNNNNNNNTCTGCAAGCTCCTGGTCAAATATGATCACAACTGAAAACTCGTCGGATTTGACCCTGAGACTCAGGGCTTTAGGTTTATCTTAGGGTCTCAAGATTGATGTCTCTCAGCTCAGGGTCACTAGTTCAGTCCCATCTTTTTTTTTTA
	1094695	287	F	G	-	3	1	0	1	M3n3m3	(i)(ii)
87	1106876	274	M	C	T	3	0.5	1	0	M3n3m3	(i)(ii)	TAAAAAAAAATTGGTTACTTGATATTTTTGAGTAGTAATGTGAAATTCAGAACTGTCCTTCTGCTCCGAGATCTGCACCCAGATCTACAGATTGTCTGATTTACTGCTGGAGCCTAAACCCAGGGCTGAAGAGCCAGAAATGTAAANNNNNNNNNNGGGATTGACTGGCTGCCTCTCACATTTCTGGTCTCTTGGCCACGACTTTAGAGCTTCAGATCATGGGTTCAACTTGAAGTGACATTGTTGAGTTCTTTATTTATTTGAAACATGAAAATATAGATGAGTGATGACCAAGTGGTCTATTA
	1106876	274	F	C	-	3	1	0	1	M3n3m3	(i)(ii)
88	1799338	61	M	C	T	3	0.5	1	0	M3n3m3	(i)(ii)	TAAGGGTGTGCTTTTAGTCCACCCCCTGAAGGAGTAGGACTTCAACCCTGAGCACGAGGCTTCTGACAGGGACATAGGTTTACATGGTCAGCCTAGCCAAAAGGCCTGGCTGACCCCGTTTTTCTGGACATCCAAAGCCATTCACGAATACTAGGTCAGGGGAGCTCTCCCGAAGAGAGACCCCCCCCAGAGGCAGGGGAGGAAGGAACCTGAGGGCCACACATCCTCCCCCTAGACGTTAGGGTAAGCCTAACAAAAAAGTGAAAGTGACAAACAGTGGGAGAAAAATAAATTA
	1799338	61	F	C	-	4	1	0	1	M3n3m3	(i)(ii)
89	2307679	43	M	C	A	3	0.5	1	0	M3n3m3	(i)(ii)	TAAAGAATTTTTGGGGATTTTTTTTACTCTCCTCCGCTATGTGACTTTCATGTTCAAACTTGGCCGCCCTGATTGCACTCTTACATTTCCTATTGCCTTCTTTGTAAAGTCGGAATGCTGACAATGACCTCTCAGTCTTGTATTTTATGAAGGCCTTGTCTTTTGCTTTTATAAGCATTTTTACATTGGTGTTGAGCCACCCAGGATTTNTTTTAGCTCTNTTGAATTTATTTCCCATTGGGATGCACTGGCCTATACCTTTGTTTAGTATGCTCTTA
	2307679	43	F	C	-	3	1	0	1	M3n3m3	(i)(ii)

## Sheet: A. jinjiangensis(GBS)
ID	Locus.ID	Col	Pop.ID	P.Nuc	Q.Nuc	N	P	Obs.Het	Obs.Hom	Parameters	Criteria for sex-linkage	Y_seq
1	94572	243	F	A	-	5	1	0	1	M2n1m2	(i)(ii)	TAATGTAACTACTGTTGCAATGCAGCATGGCAATACAAAATGAATAACGTCCTGTCCCTGATCCTAACGAAGATAGGGTAGTGGCCCAGGCATACCTCCATGAGGTGAGAGTCCATAATGACATAGTCCATGACTTGGATACTGNNNNNNNNNNTTCAGTGCCACACTTGCGCCCACAGGTGCGTCTCTGTTCCGTTCCCCAGCTGACGGTCCATGCGTGATCTTGGCTGCCCCCCTAATTATGTCACAGGTGGGCCCCCCAAAACCAAAAGCTGGGGAACTGAGCCAAAATTGTTTA
	94572	243	M	A	G	3	0.5	1	0	M2n1m2	(i)(ii)
2	109618	225	F	T	-	3	1	0	1	M2n1m2	(i)(ii)	TAAGGCATGATCTATAGCGCAGTGCTTGTGCTGTGTAATTTGTCCCTTCCTATCTTGTAATATACCTGGTTGATCCTGCCTGTTCCTGTGTCCCCCTGTCTGTGCTGACCACGGTAATCCTGGCTGCTGAGCCATGATTACCGTNNNNNNNNNNCTCTCCCCTCTCCACCTCTCCCTCTTCCTGCTTGTCAGTGTGAGAGCGGCTCCTCCCTGCCCCTCCCGCCGCGATATGCAGCAAATATACATGTATCCCCTCCTGATTATGCTGCCATTAGCTATAGTGCATGTGTTTTTTTTA
	109618	225	M	T	C	3	0.5	1	0	M2n1m2	(i)(ii)
	109618	290	F	A	-	3	1	0	1	M2n1m2	(i)(ii)
	109618	290	M	A	T	3	0.5	1	0	M2n1m2	(i)(ii)
3	204309	238	F	G	-	3	1	0	1	M2n1m2	(i)(ii)	TAAATACCCTCCCACCCCCTCGTCCCTCAGTTTTTTTGTGTTTCCTACCTCCAGGAACGCTTCGTCATGTTTGTTCTTTTCCTTGGTCCGGTCGGTCTTGATGGTCGCTGGTCCCCCCGCTGTGCAGCTCTACTAACGGGTCCTCCGNNNNNNNNNNTCAATCCAGGCATCTTTTCTCCGTCTTCAGTGGGGGGAAGGATCCTGAAGCCCCAGGCTGGCGTCCTGTTCCGGATTCTTCCTGCGGCGGGGAGAGGCGCGCAGTGGTGACGCTGGGGGCGTGGTTGCGCTCCAGGGCTCGTTA
	204309	238	M	G	C	3	0.5	1	0	M2n1m2	(i)(ii)
	204309	259	F	G	-	3	1	0	1	M2n1m2	(i)(ii)
	204309	259	M	G	A	3	0.5	1	0	M2n1m2	(i)(ii)
	204309	294	F	T	-	3	1	0	1	M2n1m2	(i)(ii)
	204309	294	M	T	C	3	0.5	1	0	M2n1m2	(i)(ii)
4	261570	161	F	G	-	3	1	0	1	M2n1m2	(i)(ii)	TAATATTCAAAGCAAATTCCCCAAACCATCCATGTCTCCATGCTTTATTTTGTTGAGAAATCACTATGAAAAACACCCCCTAGCATTTCTGCCCGTGGTCATCTTGAGTAAGGGCAGATGATTCATGAAGCATTTACTTCCTTGNNNNNNNNNNCTGCCCTTAGCTCAGGCATGCGGGCAGGAGGGTGTGCTTAGCTGAGAAAACCCGTATTCCCCTCCAGGAGACTCCTGAGATATATGACATCATTTACCTAGGCCTGGAAAGCAGGAAGAAACTAAAATGCAAAAAAAAAGTTTA
	261570	161	M	G	T	3	0.5	1	0	M2n1m2	(i)(ii)
5	263214	17	F	C	-	3	1	0	1	M2n1m2	(i)(ii)	TAAGTGGAAGGGTTATTTGATTGAAGAAAATTCCTGGGAGCCGGCTAGCAATATCCACGCTCCGAGGCTTCTACGGGAATTTCTTATCAATCATGCTGAGAAGTGGTCTCGTTTGGGCATCCGGAGGCTGCCCCTTGGGGGGGGNNNNNNNNNNAGTATTGCCAGTAACCACAATGGCCGCACGGGCGCACGGAGGTGCGCGATGACGCAACGCGGCGTACGGAGTAGCGCGATGGCGCGGTGCACGGAGATGCGTCACAACGCATTAGCATAGATAGCGCCAAATTGAGCCTATTTA
	263214	17	M	C	T	3	0.5	1	0	M2n1m2	(i)(ii)
	263214	241	F	C	-	3	1	0	1	M2n1m2	(i)(ii)
	263214	241	M	C	T	3	0.5	1	0	M2n1m2	(i)(ii)
6	361666	2	F	A	-	4	1	0	1	M2n1m2	(i)(ii)	TAGTGGCTCTTTATATAATTATAAATTAGGATTATTTTGAGGCATTTACATTTATCCATTTACTAATGGCGGACTATTTAGGCTCAGCTTGGGAGGGCTTTATGCTACAAGCACAGCAAAAATGCTCGGATGTACAGGGAACGTNNNNNNNNNNAAAAATTATGTAAAGCATTGGAAAAGAAATCGAGCTTACATTGGCACAACAAATTTTTTCAACGATATCTAGAAAGTGATTCTAACCCTAGAGGTTTGAGGGTCCAAATCTTCCCTAGCATAAAAAACATGACTCCAGAATTTA
	361666	2	M	A	G	4	0.5	1	0	M2n1m2	(i)(ii)
	361666	48	F	T	-	4	1	0	1	M2n1m2	(i)(ii)
	361666	48	M	T	C	4	0.5	1	0	M2n1m2	(i)(ii)
7	421944	93	F	T	-	5	1	0	1	M2n1m2	(i)(ii)	TAACCCAAAAACCCCATTACTATACAAAAAGAGGAGATGCAAAAGGTCCTTTTGCAGAGCTGAGCTTACCTTACACAGCGGTCAGAAAGCAGACTGTGGCTTCAGAACAACAAAAAATTACCCAACGGCCGGCCTTTTGTTGTACTGAACCCAAANCAGCCCTCCCTCCCGGTCCGCTGCGAAGGAAACTCAGTCCGGTCCCGTTAGAGTCGCCATTTTGTCAGGGATATTAGTATACACTGCAAACATATACTAATCCCACTTAAAACCCTTTACGTGCAAAGATCAGATCCTCTTCTTTA
	421944	93	M	T	C	3	0.5	1	0	M2n1m2	(i)(ii)
8	449150	166	F	C	-	3	1	0	1	M2n1m2	(i)(ii)	TAATGTCGCCAGCATAAAATCAGTAAGTGCTCGTAACATGGCCTTATTTTTGCTCAGCAGGTTTGATGCTGATATTTTCTTTTTGCAAGAGACCCGGTTGTCTAGTTTGGCTGATATTCATATGGCGAAGAAGGAGTGGAGGCGNNNNNNNNNNTCTGGTCTCTTGTGGCCGAGCCTTACACTGGAGTTGCGGTACTTTTTTCCGGCATGGTAACCTGTCGGCGGATTATTGAGGTAGAAATGGGGAGATGCATGGTCTTAGACGTCTCCATGGGGGGGCAGGACCTGCGCCTGATTA
	449150	166	M	C	T	3	0.5	1	0	M2n1m2	(i)(ii)
9	458997	206	F	C	-	3	1	0	1	M2n1m2	(i)(ii)	TAAACTGCACACAATCATGATGCAACAGGCCAGTAGAAGGAGCTGTGTGCTCCGAGCGCGTAGCCTGTCTCCATCCTGTTGTCTCTTCGTTCTGGGCCTGCCCATCCGGTGACGTCACTTCCTCCTCCACGGCAGCTTGCTTGTNNNNNNNNNNGTCTCAGCACGGCTCTCCCCAGACCCAAGCACCTACACAGGAAGATTGGACAGAGGCAGCCCTCCGAGGACCCCTAAAGACAACAACAGTCCTTATGTGTTTTCCCTCACCTCCTTGTAAGTGTGATCTTTCATCTTTGGATTA
	458997	206	M	C	G	3	0.5	1	0	M2n1m2	(i)(ii)
10	478746	193	F	A	-	4	1	0	1	M2n1m2	(i)(ii)	TAAAAAATTCTACAGGTTACCAGTTTGGAGTTACAGAGAAGATCTTGGGCTAGAATTATTGCTCTCGCTCTAACGATCGCGGCAATACCTCACATGTGTGTTTTGAACACACACGATCAGACCGTCACTCGACTTCCTGCCAGTGGNNNNNNNNNNTCCGCCGCGGCGGAGCCCTCCGGTCNGCGGCGGAAAACCGCCCGGGCCCCGGGGGGGGGGGGGGCCCTCTCCCGATAAAAGTGATCCCGTGGCGAATCCGCCGCTGGGACCACTTTTATCTTGTAGATGACCGCCGGCAGTTTA
	478746	193	M	A	C	3	0.5	1	0	M2n1m2	(i)(ii)
11	483348	22	F	C	-	5	1	0	1	M2n1m2	(i)(ii)	TAAAGAATACAGCATGTGACTGAAATCAGATATACAACTAGGAGCATAATATTGATGACCTGCAAGTCGGTAGCAGTCTTACGACAATTAGAGAAATTGTAGCAAACATTTAGCATGTCAAACAGTACATTAGTAAAGGCCCGTNNNNNNNNNNACCGCGTTCGACACGATCGTTCGATAATCGGATCGTTAGTACACTGCTTTCGAGTGCCGATCACGACGGTTCGTCCGATGTTATTCGATCGGACAAGCCCCAAATATTTTCTTGGATGATACCAGATCGTAAGATTTTCGTTTA
	483348	22	M	C	A	3	0.5	1	0	M2n1m2	(i)(ii)
	*483348	82	F	A	-	5	1	0	1	M2n1m2	(i)(ii)
	*483348	82	M	A	G	3	0.5	1	0	M2n1m2	(i)(ii)
12	527698	69	F	G	-	4	1	0	1	M2n1m2	(i)(ii)	TAACGTGGTTTTCGGCTACGTCACCAGGAGCTCATCCATCCGTCCGTTTGTGGGAGTGAGACGCATAGAACGAGGGAGATCCTCGCCATCGGACAAGACGAAAGTGCAGAAAAGTGCAGGAAAGGAAGGAGAAGCACTGCTTTACCATACACCANNNNNNNNNNCCAACAATTTGGGAGCGAGTAAGGCCTTACTAACATTGGGAACTGTGCACTCGGCAATATGAAGAGTCGCAACTATGTGTGGATCACCAGTATCCAATTGGAGATGCCCTGCTGAAGATGGGTGAGAGCTGGATGGCAAAATTAACCAACTATCCAGTTGATATACTGTAGTTA
	527698	69	M	G	A	5	0.5	1	0	M2n1m2	(i)(ii)
13	577575	266	F	G	-	3	1	0	1	M2n1m2	(i)(ii)	TAAAGCTCACTTGTACACAGGTTCCCAGCCAGCGCCGGCGCTACTCTCTCTCCCCTCTCCAATCTGGCCTCCCGGCCTCTGAATGACGTCACGCCGGGCTGGGACTTGAAGGCTTCTGTCGGGCGGAGATCACCCCGCCTGACGNNNNNNNNNNGTGAGTTCCTTCTATCTAGTGCCGGGTGCAGGAGCGCACTCGGCACATCGCTGCAGCTCTGCAAGTGTTCGGTGTAGGTGATCTGTTAGCAATGTGAGTCGGCACTTCACCTTTAAGGCTGCACCCCCCCCCCCTTCTCCATTA
	577575	266	M	G	T	3	0.5	1	0	M2n1m2	(i)(ii)
14	*1184383	35	F	T	-	5	1	0	1	M2n1m2	(i)(ii)	TAATGGTTCATTTAGTCTAAGGGGATAGTAAAAGCAATTTTACTTACCCCAATCCTCTGCTCCCCAACAGGTGGCGCTCCCCATGCTCTGTCAATGGACAGTCCCTCTGTGTCCTCATGTCCAGTGTAGGGTTATGGACCCTGTNNNNNNNNNNGACATACGAGGACTTTAGACCACTGAAGCATTGGGGAGAAGATGTTGCGGGGACTGGTCTGGCTGTGCAGAGGAGCCTGCAGGAGCAGAGGATTGGGTGAGTAAATCTTCTTTTTCAAATCACCTAGACCTAATCAAGCAGTTA
	*1184383	35	M	T	A	3	0.5	1	0	M2n1m2	(i)(ii)
15	1518147	211	F	G	-	3	1	0	1	M2n1m2	(i)(ii)	TAACAACTCCCATGATTCANTCTCTGTATGAGGAAATACAAATGGCTTTAGATAAACGCACACAGAGAAGTTATGCAATACCAGGTCTTGTGCNTTTTTTGACNGTTCTCCATTTTTTAGGAACACGTCATTTTGAAGCACTGTTCTCCTCCCCNNNNNNNNNNGCAAACGTTATCTTACGATCATAAATGTTATTATTACGCTTTGGGACATTAGAATAACTCTTGAGTTGTAAAATTAGCGTTCGTCTAAATGAAATAACGATTGCATAACGAGTCAGTAGAAAGCCATAACGACCATGCTGATTA
	1518147	211	M	G	A	3	0.5	1	0	M2n1m2	(i)(ii)
16	32511	62	F	C	-	3	1	0	1	M2n2m3	(i)(ii)	TAACGTATGCATTTTTGTTCACATAGATATATCACAGCTCCTGAAGAAGCAATTTTGTATTGTGAAACATGTAGAGCTTCACTGTGACAATCAATATCACACTTTTTCACAGAGGACAAGTGGTGCCCCCTCCATCTATTGAGGAACTTTACAGTGGTATTCTGTCATCTTCACCACTTGTTGGTACCAATTCCTCTCGGGAAACCACTTCTACCTTGTGATTGTGTGGTTTTTTATTATTGTTGTTATAAATTTTCTCTTTTTTTCTTTTTTCTTGAGTTTATATTTTTA
	32511	62	M	C	T	3	0.5	1	0	M2n2m3	(i)(ii)
17	192161	5	F	G	-	4	1	0	1	M2n2m3	(i)(ii)	TAATCATGCTAATACAAAAAAAATATAAACATATAATGTTGTGCTTATACAACCCGATGATGATATATAACTTTCTTGCTACAATCAAATTGCTACATAGAAACACATAGAAACATCCGCTGGTATAAATGCATTTCATCAATCNNNNNNNNNNAAAAAACTCTGTGAATGTTCAATATAAATCTTGATATTGTGACGAGTTCAAAATTATTCTTTGTTGTTTTGAGTGCTTCACCACATAAAGTGCTCCCCCCCCTTGGGTAATGCTCTTACCTCCAGGTGTGTGACCTTACAATTA
	192161	5	M	G	A	3	0.5	1	0	M2n2m3	(i)(ii)
	192161	55	F	A	-	4	1	0	1	M2n2m3	(i)(ii)
	192161	55	M	A	G	3	0.5	1	0	M2n2m3	(i)(ii)
18	273329	78	F	G	-	3	1	0	1	M2n2m3	(i)(ii)	TAAAAACACTTACAAGAGGTAAGTAATTGGATGCATATCAAAGGGATTGAAGTGCCAAAGCCTCAGCGTCCTGTGTGTCATCGCGCCGCCGCTTCTGAGATGGATAGCAGGTCCTCTGTGCGTCCTGTGGCCACTAGGAAGGAGAACCAGCGTGGAACGTGGCCGGAAATGACGTCACCGGAGCAGGGAGTAGCTGGGCTGTAAGGAAAATAGGCTATGCGCTCGGAGCTCCAGCTCCTTCTACAGGCCTAAAGGGAAACGGTCCTCCCATACTATTTATAGAACGCTGACAGGTGTGGGACTACTAGAGCCAGCGGCCCCAGTTTA
	273329	78	M	G	C	4	0.5	1	0	M2n2m3	(i)(ii)
19	427939	55	F	G	-	3	1	0	1	M2n2m3	(i)(ii)	TAAAGGGGCCTCCACCTCACTGGAGGTACCCATCACAGGCTGGTGCTCCCCCGGATCGCTGTCAGACACATGTCTCACACTCATCCCCTCTAACTTATCAATGAGCTTCTGCCAGTCAATATCCATATAGTCACGTTGACACTTNNNNNNNNNNCATCTGCTATGCATGCGCCCGTATCTGGTCCTGCTGACTGGAGAGAAACAACCGACGCAGGGACCAATGCGCCCTCAACCACCGGNCGCTCTCCGATCTCCCTATCTGGCATAGCAGTTGTTGTGTCCACACCCTTGTTGCTTA
	427939	55	M	G	T	3	0.5	1	0	M2n2m3	(i)(ii)
20	700074	268	F	C	-	3	1	0	1	M2n2m3	(i)(ii)	TAAAATTTTGACCAGATGGTATCTTACCCCACACGTGCTACATAAATGTTTCCCTAACACCTCGGACATGTGTTGGCGTTGCCAGGGGGACAGGGGTACGTTACTCCACATATTTTGGTCTTGCCCAAAGCTATCACACTTCTGGTCCACGGTACGGACGATCACGCAAAAATTTACTGATCACAAAATCTCCGATGATCCTGCTTTCTTCTTGCTACACGTGACGACGATCCCTGCGAAATTCTATAAAAAGTCTATTGTACGTCACTTGTTA
	700074	268	M	C	T	3	0.5	1	0	M2n2m3	(i)(ii)
21	711089	187	F	A	-	3	1	0	1	M2n2m3	(i)(ii)	TAAGCAGAGACTGCTGCTGCCATCATACAGGCTACGTATGAGGGGACCTGGATCCTGAAGGCATGCACTGAGGATCAGTGTTTCACTTGCTGGACACGGTGAGTGACTGTGACCATCAGCAGATCCCTGACCATCAGGAGAGGANNNNNNNNNNTTGCGTGGGAGGAGTTCTTCGCAAACCAACGTGGAAACGCCTGGAGTTCATAGCATGCCTACTGTAGTGAGAGGTCTCTTGGCCTCTGACTTTTCTTGCTTCTTGGTTCCATGAAATAGTTTTGCCCATAGTGGAGTTGCCTTA
	711089	187	M	A	G	3	0.5	1	0	M2n2m3	(i)(ii)
22	1196026	193	F	C	-	3	1	0	1	M2n2m3	(i)(ii)	TAAGGTGTCCTCAAGATATTTCATCCTGTGCTCCCTCTGCAAGGGCAGGATGAGTTCCGAGACTTTCCCTTGTATCGGTGGTCAAGGAGGGTTTCCAACCAATAATGATCCTTATTCTTGATGCCACAAATTCTCGGGTCCTCTCCCATAGGACGTAATGCGTACGGGAGGAGGAGCCACGTTGTGTGACGTCACCTGCTGCCATCCGTATCTGACCCGGAGTGTGTTCCTCAGCCGTTCGGCGGCTTCTGTTTA
	1196026	193	M	C	A	3	0.5	1	0	M2n2m3	(i)(ii)
	1196026	218	F	A	-	3	1	0	1	M2n2m3	(i)(ii)
	1196026	218	M	A	G	3	0.5	1	0	M2n2m3	(i)(ii)

## Sheet: A. jinjiangensis(RAD_seq)
ID	Locus.ID	Col	Pop.ID	P.Nuc	Q.Nuc	N	P	Obs.Het	Obs.Hom	Parameters	Criteria for sex-linkage	Y_seq
23	26967	146	F	A	-	3	1	0	1	M2n1m2	(i)(ii)	CTTGGGATTGTTCCCCCCCGTAGGATTTTTCCTGCAGGGGGGCCCAGCCCTCACCTATGGTTACTACGTTAGTACATATTTTTCACTTGTTACCCTTTGGATTCACAGGTCACTGTTTGACGATACCACCTTAGACCTCCAGCAATGGTTTTGGGCTCCACCCCCTTCCTACCCGCTATGACCACCTCCGCCACTGGAATT
	26967	146	M	A	G	3	0.5	1	0	M2n1m2	(i)(ii)
24	160751	22	F	T	-	3	1	0	1	M2n1m2	(i)(ii)	CCTGTTAGTGGTCATAAAATTAAGGCTGATCAGTGTATAATCCCCATTTCATACCTCAGATCAAGAAACGACTTGGAAACACAGGGGTTGATTTACTAAAGGCTAAGAGACTGTGCACTTGGCAAGTGTACAGTGGTGACCCATGTGTGCGGTGCACATGAGCCCCANNNNNNNNNNCAAGGGGGAGTGGGGCCCATGGTGTCCCCACACATGGAGGAGATGCTGCTGCTCAACCTCTGTCCTCCAACATGGCCCCCACCCCCTTTTTTTTATGTGTCAATCGCAAAGGAACAGAAGGGACTCTGTGGGCTCTTAAGATCTGGAATT
	160751	22	M	T	A	3	0.5	1	0	M2n1m2	(i)(ii)
25	210224	116	F	G	-	4	1	0	1	M2n1m2	(i)(ii)	ATAACGAATTGTGTTAAGAAGCTCGGGCAATAGAATATCTCCGAATTTCTTATACAATTCTATGGGTAACCCATCACACCCAGGTGCCTTAGAGTTGGGAAAAGTGGTCATAGCCAATTGCAGTTCTTCCAATGTAATAGGAGCGTTTAAGTGCTTTCTCTCTATAGCCGTAAGTTGTGGGAGAGGGATATCATCTAAGAATGTTATAAGCTCATCGTCAGGGTATGTTGTTTTAGAAGAGTATAAATCAGTGTAAAAGGAGTGGAATTCAAAACTGCTTTGGCCAGACATGAAGCTTTCTTGAAAATAACAAAAGGCCAATGACTAGAAGCACTTGCAAGTCTGGCACCACTCAGAATT
	210224	116	M	G	A	3	0.5	1	0	M2n1m2	(i)(ii)
26	289253	257	F	A	-	3	1	0	1	M2n1m2	(i)(ii)	CCCATACAAAGCAATGACAGGCTGACAGTGGCCACAGATATTTGTATATGAAGGGTCTCAAGCTATTTGCACCCAAGAGCGATCATCTATCCCTAACTGCAGGTAATTGCGCCATGTGGGATCACATGTGAACACTAGCGTACTGTCAACCCATCNNNNNNNNNNCAACCAACTGTAAATGCAGCCGCAGCTGGAATGAACATGCCCTGCAAATGAGGCCTAATGTAAAGACCATAATCAAAACTCTACTTTTTGTTGCAAAGGATATCTGGGATTATCTGTAGAAACCCAGAATACTGTTCAATGATGTGAATT
	289253	257	M	A	G	3	0.5	1	0	M2n1m2	(i)(ii)
27	508443	196	F	A	-	3	1	0	1	M2n1m2	(i)(ii)	AGTCCGATGGCATGAAAGGGGCCTTATACAAGCTGAAGCCTGTGTGAAACAGGCAGCATATGTTGGCTATAGAAAAATGCTAATAATTTTGTTTTAGCACTATTTAAAACATAAAAGTAGGATAGAATATAAAACATGGCTAGTAACAAATCAATATCAAACATGATTGCATTTTCCACATTAGAAAGCTTAACATGTCACTTTTATTTAAGCAATGACCTTTCCAGAGCAACAATTATCTATTTTAAATATATTCAATACAAATATTGAATT
	508443	196	M	A	G	3	0.5	1	0	M2n1m2	(i)(ii)
28	512640	76	F	T	-	4	1	0	1	M2n1m2	(i)(ii)	ATATTAAAATGTCAGATATGCTATGAAAGTGCACCAGTCCCCACCAGTCACTTTCAGATACTTCTTGGCCAAGGAGGCAACCCATCAAAATGATGGCCAATAGGAATGTGGGGATGCTGGAGGGAACAGGCAATCTTCAACATTACCAGAAATGTGTTCANNNNNNNNNNGCTTTTGGAATGACCCCACATATCATTTTGCAATGTAAAGAGACTATAAGGGCTCATTCACATGGGCATGCAATTATGTGCACTAATATGCATTTATAGGACATTTCTAAACCATTATAAATGCAACTGTAATTATTTTAGAGATGAATT
	512640	76	M	T	G	3	0.5	1	0	M2n1m2	(i)(ii)
	512640	273	F	C	-	4	1	0	1	M2n1m2	(i)(ii)
	512640	273	M	C	T	3	0.5	1	0	M2n1m2	(i)(ii)
29	520829	226	F	C	-	3	1	0	1	M2n1m2	(i)(ii)	AGTTCCGCTTTAACAAAATCGTTTTTAAAGTAGCATCGTATGTGGCTTTGAGTTGTTTGCTGATTTTGTTAGATTCAAATGTAATAACTTGAAGTGACTGGGGTATGTCTTTATACAGAATGTTTGGCAATGCTTCAGGTCAAGCCCAAGCAATAGTTGAGTAGTCTTGAAGCTTAGCACTTGCCCTCCATTCAGTAAAGCACAACCATTGGGAGGTACGGGAAAGTAGGAAGCAGAGCCTGCACATGTAATGAGCAAATATGGCTGCCCCTATGTACATGTACAGTATAATTAGAAATTCTACACAGAATT
	520829	226	M	C	T	3	0.5	1	0	M2n1m2	(i)(ii)
30	525504	55	F	A	-	4	1	0	1	M2n1m2	(i)(ii)	AGGTCCAGGACAACCTCGATTGGGGGCTTGTCCGGGACAACCTCGACTCCGAGGAGGTGAGTTGAATGATGCTCACCATCTTCAGTGATGAGCTCATCACTGCACTGCTTCTCCTTCACTGCCCAGCCACAGACTGGGGTCCATCACGGATGTACTGCAGCTCTAGGCTGAAGGTGAATCATGCCGAAAAAAAGCTGCTATGTTATATTTGAATGAGCTATGCATGTTTATCCTATCATTTTTGACTGGAGTTCTGCTATAAAAAACTTACTTGGAATT
	525504	55	M	A	G	3	0.5	1	0	M2n1m2	(i)(ii)
31	653648	161	F	C	-	4	1	0	1	M2n1m2	(i)(ii)	ATTATTGCTAGCAGCTATAATCGCATGTAAAAACTGCCAGGCTGGTTGTACCCAAGTTGATCGATCAACTTACCCATACATAGTTCGGACCGTCTATGGCCGGCTTTACTCTGTATGCCTCCGGCTAGCCATGCACTAACATTTTCTTGTTCAGCATGCATTCCTCTATCCACATTATAAAGCTCAGACAGATGAATCCCCCAGCTGCGCAGTTGTATGCTGACAGACACTGTCAGCATACCCAGACAATGACTACATCTGCTTGAATT
	653648	161	M	C	T	3	0.5	1	0	M2n1m2	(i)(ii)
	653648	182	F	T	-	4	1	0	1	M2n1m2	(i)(ii)
	653648	182	M	T	C	3	0.5	1	0	M2n1m2	(i)(ii)
	653648	191	F	G	-	4	1	0	1	M2n1m2	(i)(ii)
	653648	191	M	G	A	3	0.5	1	0	M2n1m2	(i)(ii)
32	752272	241	F	A	-	4	1	0	1	M2n1m2	(i)(ii)	ATACGAAGACAGGAAAGCTGCAGAAGATCAGCACCACTGAGATGCAGCAAAGGATGAAAAAATGATACACAATCTAAATTTGATCCAGTTATGGGTTTTATCATCTGCTGCTAAGGGTTATTAGGGGACTATTGGGTCACCAGGTACAAGAAGGGTTAATCATAATGTTCCCATGTGATTATAATGCATGAAGCCTCCACAGCAAGCACACTGATACAAATGGGAACTACCATATCTATCACTAGTTTCTCCATTTGTGCGGGATCTGTTATCTGACAGCTTACGATGGAATT
	752272	241	M	A	C	3	0.5	1	0	M2n1m2	(i)(ii)
33	785681	56	F	A	-	4	1	0	1	M2n1m2	(i)(ii)	ATTTAAAGTCTAACTAAAGGCAAACTTTTTTTTTTTAGTTTTGGATAGAGTGGAGCGGGATTGAACACCTGTAAATTTTTATTGCTGTCTGTGCCCCCATTAGGGAGATTCACCCTCTCTATTTGTCCTATTAAACCATTGTCATTGAAAGGGAAGGTAAAAGAAAATCCAACATTTTGGCTTGTCCCCAGAAAAGTAATTGAGGGGAAATCTTCCAATTCAATGGGGACCCTAGTTCTGGTGACCTGGGGGGCCCCAGTGAATT
	785681	56	M	A	G	3	0.5	1	0	M2n1m2	(i)(ii)
	785681	84	F	T	-	4	1	0	1	M2n1m2	(i)(ii)
	785681	84	M	T	C	3	0.5	1	0	M2n1m2	(i)(ii)
	785681	172	F	A	-	4	1	0	1	M2n1m2	(i)(ii)
	785681	172	M	A	C	3	0.5	1	0	M2n1m2	(i)(ii)
	785681	219	F	G	-	4	1	0	1	M2n1m2	(i)(ii)
	785681	219	M	G	T	3	0.5	1	0	M2n1m2	(i)(ii)
34	1320445	70	F	C	-	3	1	0	1	M2n1m2	(i)(ii)	CAAACATTATATATATTTTTTTAGCAGAGACCCTAGAGAATAAAATGTCGGTCGTTGCAATACTTTGTCATACCGTATTTGCGCAGCGGTCGTACAAACGCAATTTTTTTTGGAAAAAATACACTTTTTTGAATTAAAAAATAAGGAAACAGTAAAGTTNNNNNNNNNNAAATTGATACCTAACATGTCACGCTTTAAAATTGCGCACGCTTGTGAAATGGCGACAAACATCAGTACATAAAAAAAAATCTCCATAGGCGACGTTTAAAAATTTCTACAGGTTACCAGTTTGGAGTTAGAGGAGGTCTTGGGCTAGAATT
	1320445	70	M	C	T	3	0.5	1	0	M2n1m2	(i)(ii)
35	1690024	286	F	G	-	4	1	0	1	M2n1m2	(i)(ii)	CTTATCTCTCTCCAAAGCACTAAGTCCCCTGTCTTTCTGCTGCTCTGTTCTTCTGTTATCAGCATGATAACTTCTGACACGTTCTCCGAGATGGGAGATAAAGCAGCCTGAAATTTGTGTGGAGGGAGGTTGCTATAAATAGATTAGCGGAGAGCTTGTCTATTCACAGCGCAGCTCTGCAAGTCTCTGCCTATGTGGAGGGGGGGGTGTGCCTTTCCTCCAATCAGCTGTCTCCCATTGAAAGCCAAGTCTCCACCCCCCGTGCAGAATGAGGAAGTAAAAATTCTAACACGATGTAAGAATT
	1690024	286	M	G	T	3	0.5	1	0	M2n1m2	(i)(ii)
36	2601070	214	F	C	-	3	1	0	1	M2n1m2	(i)(ii)	GGATGGGCTGTGTCCCGAGGGACACGCCCCATCACCGATCGTCGCTCTGCTCGCCCCCGGAGAGTGTTCCTGCCGGCGTCATATTACTATGGCCCGGTATGGAAGTGGTTAAGGCTGGGTTCACACTTATGGGAATTGGATGCGGGTTTCCCTGCATCCAATTCGCATTACAGGAGACTGTCATCGGCTCTCTATGGAGCCGGTTCACATATCTGCAAGGTGGCTGCGTAGCGGATTGCACAGGGGTCCTGTGGGTCTTTGGATCCATTACAGATCAGAATT
	2601070	214	M	C	G	3	0.5	1	0	M2n1m2	(i)(ii)
37	3048173	169	F	G	-	3	1	0	1	M2n1m2	(i)(ii)	GTCAGTGTTCATGATTCAACGATAAGAAAGAGACTGGGCAAAAATGGCATCCATGGGAGAGTTCCAAGGCTTGTCTCACATTTGCCAAAAAACATATTGATTATCCCCAAGACCTTTGGCCAAATATTCTGTAGACTGAAAAAGAACATCATACCAAAAGTCAAACATGATGGTGGTAGTGTGATGGTCTGAGGCTGCTTTGCAGCTTCAGGACCTGGCCGGCTTGCCATAATTGAAGGAACCATGAATT
	3048173	169	M	G	A	3	0.5	1	0	M2n1m2	(i)(ii)
38	3081833	218	F	G	-	3	1	0	1	M2n1m2	(i)(ii)	AGCAAAAGGTGGTTCTACAAAGTATTGACTCAGGGGGGCAGAATAAAAATGCACGCCACACTTTTCACATATTTATTTGTTAAAAATTTTGAAAACCATTTATCATTTTCCTTCCACTTCACAATTATGTCCAACTTTGTGTTGGTCTATCACATAAAATCCCAATAAAATACATTTACGTGTTTGGTTGCAACATGACAAAATGTGGAGAATTTCAAAGAGTATGAATT
	3081833	218	M	G	A	3	0.5	1	0	M2n1m2	(i)(ii)
39	3333903	111	F	T	-	3	1	0	1	M2n1m2	(i)(ii)	AAACTATTACAAGAAACAATGGCTAAAACTCAGGAGTATAACAAAAGGATCTTTGATAAGGGGAGACGAGGAGAATTAATTCTGGAACCCGCGATCAAGTATGGTTGTCCACGGCAAACCTGAAACTGGCCTGTCCTTCTAAAAAATTGGGTCCTAAATTTGTGGGACCNNNNNNNNNNCGACGTGGCCTATGAACTGGAGCTGCCAGATACATTCAGAATACATCCTGTTTTCCACGTAACCTTGCTTAAACCCGCAATTCCTGATACCTTTCCTGGACGGAGTACTGGTCCACCCGAACCAGTGGTGATTGATGGGGAAGAGGAATT
	3333903	111	M	T	C	3	0.5	1	0	M2n1m2	(i)(ii)
40	3451145	107	F	G	-	3	1	0	1	M2n1m2	(i)(ii)	TGCCCAAATTTAACATTCCAGGCAGGCCCCAACATTGTCAAGTCCAGTGAGGTCCGGCCTCCAAAGCTATTGCTGAGAAAACGGCAATCTAGGTGCATAAATGACCATATCAAGCAACATGTAAATTAAGTCTTGATTCAGGCTAGGTTCACGCTGCCGTGTGGAGCGGCTCACGGCAGGAGCCCTGTGCGTCTCTGTTCTCCGTTCCAGGTCCGAATTCAGCCCGATTTTTGGGCTGAATT
	3451145	107	M	G	T	3	0.5	1	0	M2n1m2	(i)(ii)
41	3752425	61	F	C	-	3	1	0	1	M2n1m2	(i)(ii)	CACAAACCTCATACATCAGACTCTATTACTAATAACCCTCCCCCCAACAAGCCATGCCTTTTAAAATCTCATCACTCAACGTGAAAGGCCTGAATCACCCAGGAAAACGTTACTCCTTATGGGCGGAATCTAACAATCTTAAATGTGATATCTTTTGTCTCCAGGAGACACATTTTAATCTCACCAATGCGCCTACAATGACGCACAAGAATTTCCCACACATATTCACGGCTAATGCTCCTACAAAATCGAAAGGTGTGCTAATAGCAATTAAAAACACGGTGACCTTCAAACCCTTGAATT
	3752425	61	M	C	T	3	0.5	1	0	M2n1m2	(i)(ii)
42	3867224	250	F	C	-	4	1	0	1	M2n1m2	(i)(ii)	AAACAAAAGGGTTTATATCACAGAGTTATCATATGCTTTTGACAAACTATCTAAAGGCACACCCCACAAGGGCTATGTCTAAATGGGAGGAGGATATAGGTACACTGTCAGGTGATCAATGGGAAGAGGCCTTCCAATCGACAAATCTATGTTCACTTAATGTTTCTCAGAAAGTTTCCCNNNNNNNNNNAGTAAATGCAGAAGGGCATCGGGGGATCTCATTCACCTCCTCTGGCGATGTCCGAAATTATATAGGTATTGGAGTAATATCCTGTCCACCCTTAACAGAATTTTTCAGGTGGCTGTCCCCCTGAATCCAATCCACTGTCTACTTGGAATT
	3867224	250	M	C	T	3	0.5	1	0	M2n1m2	(i)(ii)
43	4557485	202	F	G	-	3	1	0	1	M2n1m2	(i)(ii)	ATTCTCCTTTAAGGGGGCGTGGCAGGGGGTGTGTTCTGTGCCTGCATACTTTTGCTAATAGGTGTCCCTCATTCCCATCTCAAAAAGTTGGGAGGTATGTAAATGGCCTTCACCTGTAGCAAGGGTTTTTCTCGTAAAATTTGTTTATTGAAGTTTAACAATTTACACAGATAAGTACATATGTGGTAGCAGAGAAAACAAATTACAAGGTTATAAAATAGGACTGTAGCTCCAAAGATTAGCTGAGGATTATTTAAATAGCTTGACCTTAACATAGGTCTAAGAATT
	4557485	202	M	G	T	3	0.5	1	0	M2n1m2	(i)(ii)
44	8973283	108	F	G	-	3	1	0	1	M2n1m2	(i)(ii)	GTACCAGAATGACGGGAAGAAAAAAGTGTGGAGAAGGCTTGGAACAGCTCATGATCCAAAGCACACAACGTCATCTGTAAAACATGGTGGAGGCAGTGTGATGGCATGCGCATTCATGGCTTCCAGTGGCACTGGGTCATTGGTGTTTATTGATGATGTGACAGATGACAGAAGCAGCCGGATGAATTCA
	8973283	108	M	G	C	3	0.5	1	0	M2n1m2	(i)(ii)
45	9970252	255	F	A	-	3	1	0	1	M2n1m2	(i)(ii)	GGGCCGCAAGTCCTTGCGGGGCCCAAGGCAGCTGGGCTGCTCTTTGAGCCCGCGCCGCTCACCCGCCCCCTCCGCGGCCGCCCAGCCGGCTGCCAGTTCGGTTCTCCGCGGCCGCCGGGGGGAAAGAAACATGAAGGGGGAGGAGCTATATNNNNNNNNNNGGCCGTCGGCGCCGGGACGCATGGCCATGAAGGGAAGAGGAGCCACCTGCCACAGTCAGACACCATGGAGCTGGACAGAGAGAACGTGAGTTCTGTCCCCCTGTAACCTGGATAGGAGGAGCGGTGGGGGCGGCTGCATATAGAAGAATT
	9970252	255	M	A	G	3	0.5	1	0	M2n1m2	(i)(ii)

## Sheet: A. lifanensis（GBS）
ID	Locus.ID	Col	Pop.ID	P.Nuc	Q.Nuc	N	P	Obs.Het	Obs.Hom	Parameters	Criteria for sex-linkage	Y_seq
1	3479	87	F	C	-	3	1	0	1	M2n1m2	(i)(ii)	TAAAATAAAAAAATAAAGCAAAATCAATAAGAAAAAAAAAGTAAAGCGCCCCGACCCTCCGAGCTCGCGCGCAGAAGCAAACGCATAAGTAAGTCTCGCCCACAAATGTAAACGGTGTTTGAAGCACACATGTGATGTATCGCTGCGATCATTAGAGAGAGCGCAATAATTCTAGCAGAAAACCTCCTCTGTAACTCTAAACTGGTAACCTGTAGAAATTTTTAAAAAAACAAACAAACACCCCGAAGTGTCTCCTGTTTTCATCTAAATGACCATTCCTCTAGTCTAGGGGATACAGCATATGAATTGCTTTCATAGCAATCATATTA
	3479	87	M	C	A	4	0.5	1	0	M2n1m2	(i)(ii)
2	128621	167	F	C	-	3	1	0	1	M2n1m2	(i)(ii)	TAAAGATCCGGCTGACAGTAGCGCGGAATCTGTGGCCCGCAGTATGTATTCTATTGCGGGTTCGGCAATGCGTCCGGTGCTGACCATTGCTCTGGTGTCCCAAACCCTTGCTGAATGGGTCAAGCTTTTGCGCCAGGAGCTGGGNNNNNNNNNNCCGCAGTCTCCCCGTGCCTGGGTGGAAATGACGGACCAGGTTATTCAAGGGCTGCAGTTTGTCTGCAATGCCTCTCGGATACGGCTCCCCTCCTGTCTAAACTATCGGTTTTGGCAGTGGTGCTCAGATGCCTGTTGTGGCTTA
	128621	167	M	C	G	4	0.5	1	0	M2n1m2	(i)(ii)
3	149043	213	F	T	-	3	1	0	1	M2n1m2	(i)(ii)	TAATTGTGTTCCCTGGGGCGTGTTTCTAACTGTGTGGGGGCTGAGCTCACATGACACACAGACTGATCCGAGCTCCCGATGACAGGGAAGCTCAGATCACTCTGCCTGTCATGGAGAGAACAGTGATCCGCCTTGTTTACATAGNNNNNNNNNNTCCCGCAATCGACGGGTAGCCGGCGGACATCGCGCCCGCCAGCCCCGTTCACTGACTCCGGCTGTGTCGATACACAGCAGGATCGACGCTGCGGGGGCGCGTGGGCGCCCCCTGCAGCGCGTTCCCGCGGTCCGCAAAAGGTTA
	149043	213	M	T	G	3	0.5	1	0	M2n1m2	(i)(ii)
4	*174627	170	F	C	-	3	1	0	1	M2n1m2	(i)(ii)	TAATCTTCTTCTGGTGAGGCCATTCCTTTGTTGATTTGGATGTATGCTTTGGGTCGTTGTCATGCTGAAAGATGAAGTTCCTCTTCATGTTCAGCTTTCCAGCAGAAGTCTGAGGCTGGGTTCACACCTAGCAGGGCATCCCCCNNNNNNNNNNCCCCTGGGCAGCTTCCACCACAACCAGTGGAAATTTGAAATCAATTTGCTAAAAAAGAGAACCAGTCTTACCGAAAAAAGCAGTTGCTGAGAGGTATATTCGTATAGCCTGAACCACATTCAAACAAACAATAGAAGGAAATTA
	*174627	170	M	C	A	3	0.5	1	0	M2n1m2	(i)(ii)
5	345647	69	F	C	-	3	1	0	1	M2n1m2	(i)(ii)	TAAGCCCCACATCCAATCACTGTCCAAATCTTGCCGCCTCAACCTCCGCAACATCTCTAAAATACGCCCTTTTCTGACCATTGACACAACAAAGCTCTTCACTCCCTGGTCATCTCTCGCCTTGACTACTGCAACTCCCTCCTCNNNNNNNNNNTCTCATTGGCTTACCTCTACATAAGCTATCCCCCCTTCAATCCATCATGAATGCTGCTGCCAGACTCCATCCACCTTACTAATCGCTCTGTGTCAGCCACTCCCCTCTGTCAATCCCTCCATTGGCTCTCACTCGCCCAAACAAATTA
	345647	69	M	C	T	3	0.5	1	0	M2n1m2	(i)(ii)
6	*375069	194	F	G	-	3	1	0	1	M2n1m2	(i)(ii)	TAAACAATATATTCATTGTGGAACCCGACGTGTAGTGTATCTCATGCATTGCACTATTTGCAATCTGCAGTATGTGGGATGCACTACACGTGCTCTGCGTACCAGAATAGGGGAATACTATTGTGACACCATTATCTCTAATGTNNNNNNNNNNCCATGCTGGGGACTTATCCTCCTTTAGGTTTACCGGCATTTAGAGATTGACTTCCATGCCCAGGGGTGCTGATAAGACCAGGCGACTTTTGAACAGCGAGGCTTGGTGGATATTTAGTTTGAAAACACAGTCCCACAGGGGTTA
	*375069	194	M	G	T	3	0.5	1	0	M2n1m2	(i)(ii)
7	409308	263	F	G	-	5	1	0	1	M2n1m2	(i)(ii)	TAAAAAAACCGCACCTCCCTATTGAAATGCATTGAAAACGCAGCAAGAACGCATCAATAACGCACCCGTGTTTCATTTATGTGGTTTTTGAGTCACACCATAAGCACAGTAAAATCGTGGTAAAATCGCGTGCGTTTTCAGTGCCATTATCTGCACCTTTTTCTCTATCGGCAGAATGCGAAAAACACAATTATCGGCCCATATGTTTTTCGCCGCTGAAATTTTGGTGCATCTCTAATACTGTGTGTCAGATCCATAACAGCAAAACATTTA
	409308	263	M	G	A	5	0.5	1	0	M2n1m2	(i)(ii)
8	*430733	82	F	A	-	3	1	0	1	M2n1m2	(i)(ii)	TAAAATATCACCTTTCTACTTACAAATCTCCAGCAGTTTTCATTCTACTCTGACTGTCCTGTGAGGCTGCATGACTCCTGACGCTCTGTCTGGACTGTGCTGATTGGCCCTGTGCCGATCACATGCACCCTCCCAAGAAAAAAANNNNNNNNNNAAACTCTCAATACACACCAAACTGAGCATGTGCAGAGTGCCTCCAAGGCTCTATACTATCAGGAGATGGATTGAGGACAATAAAAGAAGGGGAGGATCAGAGAAGACAGGATCAAGCAACCTTTTTACACAATGCGCAGGATTA
	*430733	82	M	A	G	3	0.5	1	0	M2n1m2	(i)(ii)
	*430733	129	F	G	-	3	1	0	1	M2n1m2	(i)(ii)
	*430733	129	M	G	C	3	0.5	1	0	M2n1m2	(i)(ii)
9	520205	117	F	C	-	3	1	0	1	M2n1m2	(i)(ii)	TAAGCCACAAAAGGCGTCTAAGCACCACTGCCGAAACAGACAGTTTAGAAAGGAGGGGAGCCGCATCCAGAGAGGCATCGCAGACGAACTGAACTGACGCCCCTGAATAACCTGGTCTGCCAGTTCCACCCAGGCAGGGGGAGANNNNNNNNNNCCCAGCTCCTAGCGCAAAATTCTAACCCACTCAGTGAGGGTTTGGGACACCAGAGCAATGGTCAGCACTGGACGCAATGCCGAACCTGCAATAGAATACATATTGTGGGCCACAGATTCCGCTCTTCTGTCAGCTGGATCTTTA
	520205	117	M	C	T	4	0.5	1	0	M2n1m2	(i)(ii)
10	549218	263	F	A	-	3	1	0	1	M2n1m2	(i)(ii)	TAAAGTGGACCCCCCACCTCCTAAGGTCCTGGAAAATGTAAGTAGGCATACTAAAATACTCCAATGTGAGTGATATAAAGGAAGGATAAAATAATCCATTATATATTACCTATACTTATATATTCCGAAGTAAATTTCAATATANNNNNNNNNNATACAATTGTGCTCATAAGTTTACATACCCTTGCAGAATTTATGATTTCTTGGCAGAGAATATGAATAACACAAAACCTTTTCTTTCACTCATGGTTAGTGTTTGGCTTTAGCCATTATCAATAAACTGTGTTTACTCTTTTTA
	549218	263	M	A	T	4	0.5	1	0	M2n1m2	(i)(ii)
11	611132	96	F	T	-	4	1	0	1	M2n1m2	(i)(ii)	TAATGTGCTTCTTCTTGAGCCACTCCTTTGTTGCCTTGGCGGTATGTTTTGGGTCATTGTCGTGCTGAAAGGCCTATTTACGACCCATCTTCATGTGCTGGCTGAGGGAAGAAGGTTCTCATCCATGATTTTACAATACATGGCNNNNNNNNNNTCAATGTAGCAAAGTCGGCCTGTAACTTTAGCAAAGAAATAGCCCCAAAGCATAATGTTTCCACCTCCATGCTTGACTGTAGGGATGGTGTTCTTAGGGTCATAGTCAGCATTTTTCTTCCTCCAAACACGGCGAGTCGAGTTA
	611132	96	M	T	G	3	0.5	1	0	M2n1m2	(i)(ii)
12	616737	182	F	G	-	3	1	0	1	M2n1m2	(i)(ii)	TAACATGGGGGCCCCCAGATCCCAGCGCCCCCCCCACCAATGTGAATGAGTATAGGGAACATTGTATGCTGGGTCTGTGATGTCACAAGGGGGGGCGGTGCCACCAGGTGATGTTGCCAGGTGGCCCTGCCCCTTACCTATATAANNNNNNNNNNAAGAACTGTCAAACGGCGGAGCCTGCATTTGGGGGACAGCCTTCATGGACGGNGGGTGCATTTTCTTTTTCTTTTTTGGGTCGACGGTGCAGAGGGCGGCATGTTTNACGTTGGTTTTACATCGGGGGACAGTTTTTTTTTTTTTTTTTTTTTTTA
	616737	182	M	G	T	3	0.5	1	0	M2n1m2	(i)(ii)
13	626509	65	F	T	-	3	1	0	1	M2n1m2	(i)(ii)	TAATCCTCTGTACTGTGTAAAAAGGCTGTTTGATCCTGTCTTCTCTGATCCTCCACTTCTTTTACCGTCCCTAATCCATCTGCTGATAGAACAGAGCCCTAGGAGGCACTCTGCACAATGCTCAGTTTAGTGTGTATTGCTAGANNNNNNNNNNAGAGAGTCTTTTTTTTTGGAAAGGTGCATGTGATCAGCACAGGGCCAATCAGTACTGTCCAGACAGAAAGTCAGGGGTCATGCAGCCTCATAGGACAGTCAGAGGACAGTCAGAGAAGAATGAAAACTCCTCCTACAAGCTTTA
	626509	65	M	T	C	3	0.5	1	0	M2n1m2	(i)(ii)
14	630417	234	F	A	-	4	1	0	1	M2n1m2	(i)(ii)	TAAAGCTTGTAGGAAGAGATTTCATTCTCCTCTCACTGTCCTATGAGGCTGCAGGACCCCTGACCCTCTGTCTGGACAGTGCTGATTGGCTCTGTGCTGATCACATGCACTCTCCCAAGGAAAAAAAAACTCTCTAGCAATACACACCAAACTGAATATGTGCAGAGTGCCCCCAAGGCTCTGTACTATCAGAGATGGATTGGGGACTGTGGAAGAAGGGGAGGATCAGAGAAGCCAGGATCAAACAGCTTTTTTACACAATGCAGAGGATTA
	630417	234	M	A	C	3	0.5	1	0	M2n1m2	(i)(ii)
15	703975	247	F	C	-	3	1	0	1	M2n1m2	(i)(ii)	TAACAGGAAATTCCCCAGTTGGTGCACAGACAGCAAAAAATAAACAAGCAGAGGTTTGAACCCTTCCCTACCATATGTAAAATTCCTCCAGTAGCATTGCTCTATTCCTGATGCCACCCACAAGTCAACGTGCATCAAGCAACANNNNNNNNNNAGAGTGATGTCATTGAGCAGCATTGTCCCATTCCTAATGCCAACCCCAAGTCCATGTACAACAAGCAAGATGTAACATAGTAATGTCTTCTAGTAGCAGTGTGCTATTCCTGATGCCAGCGCCTAGGTCAATAATAGCCAATTA
	703975	247	M	C	T	3	0.5	1	0	M2n1m2	(i)(ii)
16	811917	157	F	A	-	3	1	0	1	M2n1m2	(i)(ii)	TAAGCTTCCATGCTGATTCACGGACTTCAGTACTTTTTTCCAGGAACAAGTTTGCTAATCATAATATCTGTTTCACCTGGGTCAGTGACTCAAATTGAAACTAGACACACACAGGTAATACAATGAACAGAATGATACAGTGCACCCAGCAATTCCAGAAATTCCACAAAAAATACATGTTTGTAACCATGGTTAGAAAGGATGATTCGGGAGATTTACGACATCCTACGACCTCTTATCTTGTAAAATAGAAGTTAGGGAGAGCTGAAAATGAGGTCTCTTA
	811917	157	M	A	G	3	0.5	1	0	M2n1m2	(i)(ii)
17	845369	233	F	G	-	3	1	0	1	M2n1m2	(i)(ii)	TAATACCGGTAGTAACTAAAAAAAGAGGGAAGGAGAAGAGAAGTAAGTGAAAAGAAAATGGAACTTTACCAGCAGGAACTTGTGCATCAGTCACATCTTGAAGTAGGACCATCCCCAGGAGAATGGTGAAAGCGATCACTGTGGCCTTCATGTTGCTGTTTGGAGGAATATGATTGCTCCGGGGTCTACAACTGGACTTTATATCCTGATTTCTGGAGAGGATTGGGCAGGGATAACCTGACACGGGTTATTTATTTCTTAGGCATTGTTCTACGTTTA
	845369	233	M	G	T	5	0.5	1	0	M2n1m2	(i)(ii)
	845369	234	F	G	-	3	1	0	1	M2n1m2	(i)(ii)
	845369	234	M	G	A	5	0.5	1	0	M2n1m2	(i)(ii)
18	868895	156	F	T	-	3	1	0	1	M2n1m2	(i)(ii)	TAAAAAATTTGACTTATTAGTCCAGAGCACCTGCTGACATTTTTCTGCACCCCAGTTCCTATGGTTTCATGCATAGCTGAATCGCTTGCCTTGTTTCTACGTTGGAGGTATGGCTTTTTTGGTCGCAATTCTTCTATGAAGATCACTTCTGGCCAGGAGATGGGTGTACCTGGGCATCACTGGTTTCCACCAGTTCTGTGCTGATGGCACTGCTGGTCATCTTCCAATGTCGAAGGGAAGTAAGCACGATGTGTCTTTCATCTGTTTCATTA
	868895	156	M	T	G	4	0.5	1	0	M2n1m2	(i)(ii)
19	882341	26	F	C	-	4	1	0	1	M2n1m2	(i)(ii)	TAACAACCCATTGACTGTGCGCTCGGAGGGCGAACATCACGCTGAACACACAGAAAATGTGGGTGTTTTTGGAAAACACCTGAAAGGGCGATGTTCGCGCCAAACTTATGCTCGGCCTGAACGGTTCGCCCATCCCTATACAACNNNNNNNNNNGTTGTCACCATAAGGAAGTGCCATGTGACCATTGCTGGAGTGCACATATGTAGACAGAAAGTGGTTGCACAGAGGCTGCAGGAGATCTGCAGTGATGAGATATAACAAAGGATGAAAAAAGTTGAAAACAAGTATTTTATTTTA
	882341	26	M	C	A	3	0.5	1	0	M2n1m2	(i)(ii)
20	942835	192	F	A	-	3	1	0	1	M2n1m2	(i)(ii)	TAAATAGCCCGCTTGGCTCCAATATGAGCAACAGATGCACGCGCGAGAGCAACAGATGCACGCACAATTCCTATTAGCATGAACAGGAACATGAATTAGCTTTTACCTATACACAGGATGCCGTCTAGAAGAGCCATTCTGTCTGCNNNNNNNNNNACAGGNGCGTTCAATACCAGAATATAAACCTACGGGTTCACTGGTTTCTCTGTGGCCATCTAGGTTTTTTTCCTGTGTTTTTCCCTTATAAGGGTGGGTGGTGTTCCCCCCCCCCCCCCAAATGTATTGGCTGTTTGTTTTTTTTA
	942835	192	M	A	T	3	0.5	1	0	M2n1m2	(i)(ii)
21	974082	218	F	G	-	3	1	0	1	M2n1m2	(i)(ii)	TAAAAAACGTCAGCGGGCCGGAATATCATCCGAATAAGAAGATCCTTTATGTGACAAACATTCATTTCTCTGGGCCGGGGTCCGGCGATGACAATGAGCGGCTTGTGTCCCGCCAGAGAAAAGGGGACGAGGACACTGAACAACNNNNNNNNNNTCAAGAAGCGCGTTGGAACGCCCACCGCTCCCCTACGCCGCGAACGAGCCGCATTCCAGACATCACCCACCGGACAAAGGGGAATAAAAGAGATTTCTCTGAGGTTTGCTCTGCCCTGTGATGATAATATACTGTATATATTTA
	974082	218	M	G	A	4	0.5	1	0	M2n1m2	(i)(ii)
22	998760	237	F	G	-	3	1	0	1	M2n1m2	(i)(ii)	TAAATAAAATTTTTAGGTATTATATATAGTCATGCTGGGTATTTCCCAGGAGAAGACTGGGCTATGAGTGAGGGCATTTGCCCCCCTGGGCCAGTACAAATTATATAATTTGCGCTGGTTGCCTTGAGTTGTGATACTGCCCCANNNNNNNNNNCCCATTTGGACCTCAGTCAGAGTGGGGCCTGAAGTCAGTGATGGCTGCTTAGCACTATATAGCTACCTAAGAAATAAAGATAGACTAAGCCAAAAAGTAATATTCACTGTCTGTCCAACACTATACAGACCCTGTCCCCAATTA
	998760	237	M	G	A	3	0.5	1	0	M2n1m2	(i)(ii)
23	1198537	237	F	G	-	3	1	0	1	M2n1m2	(i)(ii)	TAAGGCAGCTCGTAAAGAGCATAACAGTCTGGTGAAAGACCTACAGGACAGGGAACGGCAGTGTGCGGAGGGACATGTTGAGTCTCAGTCAGAGGAAACTTATTCTTCACTGTTGGAGGCACGGCGGCTACTATCCATACACTTNNNNNNNNNNCTTGCACACACTGAATGTCGAACTAGAACTGAGTCTATCTTTGCCCAGGGAGATAAAAATGGTAAACTTTTGGCCATGTTGGTAGCGGAGCCTAGAGTCAACTCTACAATTCCGATGATACAAAGCTCTGAAGGGGGAGTGTTA
	1198537	237	M	G	A	4	0.5	1	0	M2n1m2	(i)(ii)
24	1199993	184	F	C	-	3	1	0	1	M2n1m2	(i)(ii)	TAAGCTGTCAGCCGAGAGCACAGTACCGGCGGGCAGGGCTGCCGTCAGGGCACTACGGCCAATACTCAAGTAAGGGGCCCGAGGCAGCCTGAGGGGCCCGCCCCGGGAACCTTACATGAGTATCGGCCGACGGCCGTGCAGGTGNNNNNNNNNNTGACTGGTAGGAGGTGGAGGCAGCCGGGCCTCCGCAGCACTGGAGGAAGTCGGGGCCCGCACACTCGAGATCCTCACCTCTGTGCGGGCCTCCGGTGTCCCCGTCCGTCTCCAGTGCAGTGACTGAATGCATATTAGGTTTTTA
	1199993	184	M	C	T	4	0.5	1	0	M2n1m2	(i)(ii)
25	1216720	138	F	C	-	3	1	0	1	M2n1m2	(i)(ii)	TAAGGAGGTCTGGCACTGCCAGACTGCCACAAATACTATATAGCCACCCAGTTGGTCACTGCCGCTTGGTGGCTCAATCCGGACCTTTCTAACCCAGCCACGGTCCTAGAAGCAGCGGTGGAGCGCTCAGTGGAGGCCTTCAAGNNNNNNNNNNCCCCAGAGCTCTGTATGATCTAACACCCTCAATGCGCACCACCCTTCGGGCTTGGCAGGCAGGACTCGCCTGTGAGCGATATCCACGCACCGCAGTCTCCCCAAATACTCCCCTATGGAATAATCCCATGCTGCCCCATTTTTA
	1216720	138	M	C	T	5	0.5	1	0	M2n1m2	(i)(ii)
	1216720	282	F	C	-	3	1	0	1	M2n1m2	(i)(ii)
	1216720	282	M	C	T	5	0.5	1	0	M2n1m2	(i)(ii)
26	1280077	118	F	T	-	3	1	0	1	M2n1m2	(i)(ii)	TAAACATGTGACCCAACCGCCTATTTTCAATGTCTGTGTGAAAGAGCCCTTATACAGTAGATGTGTAAACTAATTTTTGTGAGTTTGGGTTCAAACCTGAATTGCACAGGAATGTGGTCTGCGTTACTGTACGGTTTTTGCATGTTCCCATGTGGTGTGATTTTGTAGCCCATTCATTTGAATGAGCTGCAAATCACGTAAAAAAAAAAAAACTGCAGTACCGTGCGACATGGTGCCCGCAAGCTCACTGCGTTTGCGATCTGTGTTTGGGGTGCCGTTA
	1280077	118	M	T	C	3	0.5	1	0	M2n1m2	(i)(ii)
27	1622760	45	F	C	-	3	1	0	1	M2n1m2	(i)(ii)	TAAATAGCTGACTAAAAAGTGGCACGGTAGTGTAATAATTGTCCTTGTATAAATGGTACCCCTTTCCGCATAAGGGTGACACCAATTCCCATACAATCTTTCCGCTACTCCCTATGTAGTCTGGGCAATGGAGGGGCTCCACACTGCCGTCTTTTCCCTCGTAAACCAAGAAACTCCATGTATAGCCCGTTGCCCTGTCACAGATCTTATACATTTTGACCCCGTATCTGGCACGCTTGCTGGGGATAAACTGTTGAAAGACAAGCGGCCATAAAATTTA
	1622760	45	M	C	T	3	0.5	1	0	M2n1m2	(i)(ii)
28	1734074	42	F	G	-	3	1	0	1	M2n1m2	(i)(ii)	TAATACAGAAATGTTGGCTTACTGAAAAGTACATTATAGAATACACTCAATAATTTGGTCAGGGCTCCTTTTGCATGAATTACTGCATCAATGCGGTGTGGCATGGAGGCAATCAGCCTGTGGCACTGCTGAGGTGTTATGGAANNNNNNNNNNGCTTTGATAGCGGCCTTTAGCTCATCTGCATTGTTGGGTCTAGTGTCTCTCATTTTCCTCTTGACAATACAACACAGATTCTCTATGGGATTTAGATCAGGCGAGTATGCTGGCCAATCAAGCACAGTCATACCATGATCATTA
	1734074	42	M	G	A	3	0.5	1	0	M2n1m2	(i)(ii)
29	952	148	F	T	-	4	1	0	1	M2n2m3	(i)(ii)	TAATTCAATTTGCCACCACTCATAACTACTTCTGGTTTGGTAATAAATATTATATCCAGAAGAAGGGAGTAGCCATGGGGGCAAAATTTGCCCCTAGTCTGGCCAATTTATTTATGGCCAAATGGGAGGAGGATGTCGTCTATGCCCACGATAGACCTTAGCTTCTTTTGTGGTCTAGTTATATAGATGACATCCTCCTCCTGTGGAAGGGTAGTCATTCTTCCCTTCTACAGTTTATGGAAGAGTTGAATGACAACCAGCGAGGTATTTCATTAACTTTCATGTTTA
	952	148	M	T	C	3	0.5	1	0	M2n2m3	(i)(ii)
30	286020	220	F	G	-	3	1	0	1	M2n2m3	(i)(ii)	TAAAAAAAAAGAAAAAAAGTTAGACTAGCCTGCTCTGTGCAATGGTATTGCACAGAGTGTCCCTGAACCTCCTCTTCTGGGGTCTCCCGCTGGCTCTTCTTCCTTCTCCTCACCCCCGCCTTACCTCGTCACTAGATCCTATTGNNNNNNNNNNAGCCACAGGAGCCAATGGCTCTCACTGAGTTCAGTGAGCAGAGAGGGCGCAGTGCCATTGCTCTCGAGCACAGTACTGGATCAAGATCTGGCTCGGGTAAGTATTTAGGAGGGCTGGGGTGGAAGCTGCACAGAGAATGCATTA
	286020	220	M	G	A	3	0.5	1	0	M2n2m3	(i)(ii)
31	367283	107	F	A	-	4	1	0	1	M2n2m3	(i)(ii)	TAAATATTTGACTGTAGCAGGAGGCAGTTTGTTTGCAGAAGGGCTGGAGAGTGGCACAATAATGAGTGTCTGCAGAGAACAGTGAAGCATGGTGGAGGTTCCTTGAACGTTTGAGGCTGAATTTCTGAAAATGGAGTTAGAGATNNNNNNNNNNTTGGTCTGGATCAATGGTGTTCTCAATGCTGAGAAATATAGGCAGATACTTATCCAACGTGCCATACCATCACGGAGGTGTGTGATTGGCCCAAATGTATTTTGCAGCAGGACAACGACCCCAAACATACAGCCAATATCATTA
	367283	107	M	A	C	3	0.5	1	0	M2n2m3	(i)(ii)
32	538393	209	F	A	-	3	1	0	1	M2n2m3	(i)(ii)	TAAGCTGCCAGGGATCACTGCTGGGCGGGGTGGAAGTAGTGGGAGGGATCTGTGCTGTGCCCGCACGGATGTGTTTATAGACAACGATCCTGCCCGATCTGCCCAGCCAAGCAGCCTAATTTAGTGGGGGGGCAAACGGTGGGGCAAGGGATAACCTGGGTGGGGCTTTTGCCCCCCCTCGCCCCACTCTAGCGACGCCACTGCGACAAGGTATACGGATGANTTGCTGTCATTTCACANTGTANCNATAGTTNCNTCCTGGCCTGCCAGAAATCAATATACAATTTA
	538393	209	M	A	G	3	0.5	1	0	M2n2m3	(i)(ii)
33	742878	68	F	C	-	3	1	0	1	M2n2m3	(i)(ii)	AATACAGTAATGTACAGTACTGTACAGTACTGTGCTACAAAAAAGCTTCACACAGTAAGTGTCCACAGTGTGTCCACAGCTCTGTCTGCCTGTCTGCGGTCGCTATCTCGAATACAGGAAGTACAGTACAGGAAGCCACGACCATGGGAAGAAGGCCATGGTCGTGTTCGTCACCCAAGGCAGAGTTCGTGAACGGAGGTAAAATTTTGACGAACTTCCTGGTCGTGAACCGAATTGTTCGTGAACAGAAGCGTTCGTGAACCGAGGTACCACTGTATCTTTATTTCATTTATTTTCATGCACTACAGACTGTTA
	742878	68	M	C	T	5	0.5	1	0	M2n2m3	(i)(ii)
	742878	99	F	C	-	3	1	0	1	M2n2m3	(i)(ii)
	742878	99	M	C	T	4	0.5	1	0	M2n2m3	(i)(ii)
34	932951	243	F	A	-	3	1	0	1	M2n2m3	(i)(ii)	TAATGAACCACGTTCGTGGACCAGAGCAGACCTGACGCACTGAGGCGCCGCGCAGTGGGCGCCACGGAGGCCCCCGCTGACCACATACCAAAAAGAGCCCCCATAATAGGGGACCACCGCCACGCTGCGGGCAGCCACGCAGGCTGTTCACCCCAATGGTCCGGAGACTCCGGAGTGCCCCCACAGCGACCCCCCTCCAAAGGGGGGCGCCCGGCTTGGCCTAGCAGGCCGCGGCCTAGGCCGCAATCAGGTCGTATGCGGCCTAGCGAAATGTTTA
	932951	243	M	A	C	3	0.5	1	0	M2n2m3	(i)(ii)
35	1854002	285	F	T	-	3	1	0	1	M2n2m3	(i)(ii)	TAACAGGACAGGTTCCACTCAGAACAGGCCTCACCATGGTCGACCAAAGAAGTTGAGTGCACGTGCTCAGCGTCATATCCAGAGGTTGTCTTTGGGAAATAGACGTATGAATGCTGCCAACATTGCTGCAGAGGTTGAAGGGGTGGGGGGTCAGCCTGTCAGTGCTCAGACCATACGCCACACACTGCATCAAATTGGTCTGCATGGCTGTCGTCCCAGAAGGAAGCCTCTTCTAAAGATGATGCACAAGAAAGCCTGCAAACAGTTTGCTGAAGACAAGCAGACAAAGGACATGGATTACTGGAACCATGTCCTGTGGTCTGATGAGACCAAGATAAACTTA
	1854002	285	M	T	A	5	0.5	1	0	M2n2m3	(i)(ii)

## Sheet: A. tuberodepressus(GBS)
ID	Locus.ID	Col	Pop.ID	P.Nuc	Q.Nuc	N	P	Obs.Het	Obs.Hom	Parameters	Criteria for sex-linkage	Y_seq
1	12820	175	F	C	-	3	1	0	1	M2n1m2	(i)(ii)	TAAGAGCATACTATACAAAAGGTATAGGCCTGTGCATTCCAATGTGGAATAAATTCAAAAGAGCCAAAAAAAATCCTGGATGGCTCAACACCAATGTAAAAATGCTTATAAAAGCAAAGGACAAGGCCTTCATAAAATACAAGACTGAGGGGTAATTGGCAGCATTTCAACTTTAAAAAGAAGGCAATAGGAAATGTAAGAGTNTAATCAGGGCGGCCAAGATTGAACATAAAAGGCACATAGCGGAGGAGAGTAAAAAAAAAAAAAAAAATTCTTTA
	12820	175	M	C	A	3	0.5	1	0	M2n1m2	(i)(ii)
2	85473	255	F	T	-	3	1	0	1	M2n1m2	(i)(ii)	TAAAATCTGCAGTTTGCAAATTTGGGGATCCCGCCATGGAAGTCCTTGTTCAGGCATTTCCTGTTATAGGGTGGCAACGCTCTGTCCCCCNTCTCCTAATTGTGCTCCTGTGTTGTCACCATCAGGAAACTCACCCCGGAGAAATGCAGCCTTTGCTGGAGTTCCTGTAGGCNGNNAGTGGCTGCAAAGAGCGGGCAAGGGACCAGCGGGAGATGGTATGCAGCGCACAGAGCAAACTAAATCTCATTCAGTTCGAGTTCACATCGACTTTTA
	85473	255	M	T	A	3	0.5	1	0	M2n1m2	(i)(ii)
3	120578	221	F	G	-	5	1	0	1	M2n1m2	(i)(ii)	TAATTTCCTAGAGCAGAAGGCCACTGAGTGCAGTAGGGCTTTTGGGCCCAGATGCTGAGAGAGCACGGCTCCTGTTGCCACTTCAGAAGCATCTACTTCGAGAACGAAAGGGAGTGCCGTGTCCGGATGTTGCAACACCGGAGCAGAGGTAAACAAGGTTTTGAGTTGTTCAAAGGCTACTTGGGCTTCCTGATTCCAGAGGAAAAGAGTATGGGAGTCGTATGAGTTGAGTAATTGGGGCGATGATGGTCGAGAAACCTTTA
	120578	221	M	G	A	3	0.5	1	0	M2n1m2	(i)(ii)
4	121739	273	F	T	-	4	1	0	1	M2n1m2	(i)(ii)	TAACAAGTCAGAGCTCACCAGGTCAACAACGTTCTCCACAGACAATAGGAGTCATGCAAGTACAGAGCAACAATACTGGAAGTCGGGGACCTAGGCCCCTTGATCAGGTCACGTGCTATAAGGTCAGAAAGAACGTGACATCACTTGTAAAGCATTTTGCTTTTATCTTTTTGTATAGATGTATATGGCACCTGTGTGTATAACTGAAAGGTCTCATCTCATACAGACTGACCATAGAAAAGAATGGATTCACTGAAAAAAAAAAAAATCATCACATTTATAGTTTA
	121739	273	M	T	A	3	0.5	1	0	M2n1m2	(i)(ii)
5	131205	229	F	T	-	5	1	0	1	M2n1m2	(i)(ii)	TAACCCCTTCCCTGCCAGTGTCATTTATACAGTAACAGTGCTTATTTTTAGCACTGATCACTGTATTGGTGTCACTGGTTCCCAAAAAGGTGTCACAAGTGTCCAATTTGTCCGCCGCAATCCCGCTAAAAATCGCTGATCGCCGCCATTACTAGAAAAAAAAAACGCCATAAATCTTTCCCATAGTTTGTAGACGCTATAACTTTTGCGCAAACCAATCAATATACGCATATTGGGATTTTTTTTTACCAAAAACATGTAGCAGAATACATATCGGCCAAAATTGGTGAAGAAAATTA
	131205	229	M	T	A	3	0.5	1	0	M2n1m2	(i)(ii)
6	145578	206	F	A	-	3	1	0	1	M2n1m2	(i)(ii)	TAAATCACTCCCGCGCATGCACGCGGGAGCCCTCGGCTACGGTACAGAGCTCTGAAGGTCCGGCCCAGTATGCCGGACCATCAGAGCACTTGCGCCGGTGACGTCACCAGCTGCATGCAGTGTGAATATCTCCTAAGCTGTGCAAGTTTAGAAGATATTCACTGTACATACAGGTAAGCCTTATTATAGGCTTACCTGTAGGTACATGTTAGTGGTGGAGTTTACAACCATTTTA
	145578	206	M	A	T	4	0.5	1	0	M2n1m2	(i)(ii)
	145578	209	F	A	-	3	1	0	1	M2n1m2	(i)(ii)
	145578	209	M	A	T	4	0.5	1	0	M2n1m2	(i)(ii)
	145578	211	F	A	-	3	1	0	1	M2n1m2	(i)(ii)
	145578	211	M	A	G	4	0.5	1	0	M2n1m2	(i)(ii)
	145578	213	F	A	-	3	1	0	1	M2n1m2	(i)(ii)
	145578	213	M	A	G	4	0.5	1	0	M2n1m2	(i)(ii)
	145578	225	F	T	-	3	1	0	1	M2n1m2	(i)(ii)
	145578	225	M	T	A	4	0.5	1	0	M2n1m2	(i)(ii)
	145578	230	F	C	-	3	1	0	1	M2n1m2	(i)(ii)
	145578	230	M	C	T	4	0.5	1	0	M2n1m2	(i)(ii)
7	157801	230	F	C	-	5	1	0	1	M2n1m2	(i)(ii)	TAATTTGTTTTTACATGTAGCCCAGGGTTTCTCAACCAGGGTTCCGTGGATCCCTAGGGTTCCTCCAGAGGTTGCTAGGTGTTCCTTGTGCAGTGAGCAATTTCTGCCTCTCAGATAAGTTTCCACTGACACCATAGATCTTTCNNNNNNNNNNAGTTATCTGTAAGGGGGTAATTCTTCCCAATAACCACAAGTGTAAGGAGCATTCTTCCCACTGACCGTCACACTGATCATCACACTGACCATCACACCATGAGTTGTAGATATAATAATTATTAGAAGGGGTTCCCTGAGACCGGAAAATTATTTA
	157801	230	M	C	T	3	0.5	1	0	M2n1m2	(i)(ii)
8	202603	267	F	G	-	5	1	0	1	M2n1m2	(i)(ii)	TAAAATGATCCGAAATAGGTATATTTGTATCCCTTAGATTATAGAGTGAGGAGTAATAGTCGTGGAAAGTGGAAGCTATTTGTTCAGAAGCGCATACAAGACCTTGCTGTGGACATCGGACCCTTGAAATATAACGCCCAGATTNNNNNNNNNNTTGTTTTTTAGAGATCGAGCGTGCTAAAGCTTTACTACATTTGTTACCATGTTCATAAAGAACTTGTTGTGCACATTCCCTATATTTCAGGAAAGCTTGATCGAGCAGGGATCACAATTCAGCCCGCTTTTGTTGAAGAAGTTGAAAGATAGAAACATCTAAATTTAATTTATGTTTTA
	202603	267	M	G	A	4	0.5	1	0	M2n1m2	(i)(ii)
9	234857	250	F	C	-	6	1	0	1	M2n1m2	(i)(ii)	TAAATCCAAAATATCTCCCGTATCTGGCCATTTATAGTCAGCGTCAATAGCTTCGGTCAAACAGATGCTGCCGACTTCACAATAATCTGCTGGATCAATTACCACAGGCTTACGATTGGCTGGACCTTTCCAAATCACTCCATTNNNNNNNNNNAATCAATTATCCACCCTCTTTGAGACAAAATGTCTGCACCAATAATGTTCTCTGCACCTTGACAATACCAAAGGTCAATTTCAGTTTGTAAACAACATGGAATTTCAAAAGGCACGTTTTTAGACATTTTAGCCTGAGAATCACCTTTCCCATTAA
	234857	250	M	C	A	3	0.5	1	0	M2n1m2	(i)(ii)
	234857	276	F	C	-	4	1	0	1	M2n1m2	(i)(ii)
	234857	276	M	C	G	3	0.5	1	0	M2n1m2	(i)(ii)
10	291880	229	F	G	-	4	1	0	1	M2n1m2	(i)(ii)	TAAAGCTTGTAGAAGGAGTTTTCATTCTCCTCTGACTGTCCTACGAGGCTTCAGGACTCCTGGCCCTCAGTCTGGACAGTGCTGATTAGCCCTGTGCTGATCACATGCACTCTCCCGAGAACAAAAAAAAAAAACTCTCTAGCAATATTCACCAAACTGAGCATGTGCAGCTTGTCCCCCAGGCTCTGTTCTATCAGCAGATAGATTGGGGAATGTGGAAAAAGGGGAGCATCAGAGAAGACAGGATCAAACAGCCTTTTTACACAATGTACATGATTA
	291880	229	M	G	C	3	0.5	1	0	M2n1m2	(i)(ii)
11	312165	181	F	G	-	5	1	0	1	M2n1m2	(i)(ii)	TAATAAGTGACTTCCGTGTGCTAAGCTAGGGCTCATATCTCTGCAGAGATTGTTACATTTTAGTTTCTATGTGCTCAGTCTAAGTCAATTGCCAATCTGTATGCAATTATACCGTGTGTTGGCAGATTGCATGCAGATTGTAAACTAGCAGATCTGTCAGACGGAGATCTGTGTGTGTGTGATGGCCTAGCAGACCAGTCTGTGGATAAACTGTTGGGTGGTGGCATGCTACCATTTGTTCTGTGTCTGGTGTGTGGACAGTGGGAAGAGTAATTA
	312165	181	M	G	A	4	0.5	1	0	M2n1m2	(i)(ii)
12	312473	259	F	T	-	6	1	0	1	M2n1m2	(i)(ii)	TAAACGCTGGGCATGTGGGTGGCAGTGACTGTATTTTGTTTTTCGCTGCAGCAGATGGGGCAGAGAAATTTGCCGGATATAGTCTACAGCTGGTGTTGTGCTACTGGCAGATGTGCTGCAAGGACCTGGGACACCCTGTGCTATACCTTCATCCCTGTCAGTGGAGGCTGCAGAGAGGTCATGAGGTATAGTGGGGGCAGACTGAGGTGAGTAAGGAGGAGGAACAGAATATTGTGTGGGTTTCAGGTGCTCTTGCCAACGGGCTGAGTGGTGGGAGCTTA
	312473	259	M	T	C	3	0.5	1	0	M2n1m2	(i)(ii)
13	334090	286	F	G	-	3	1	0	1	M2n1m2	(i)(ii)	TAATATTGATTGGACCCTGGGCAAATATTTTCTTGGGCCATTCAATTTCGCTCTCCACCTGCTCTGAGACATACAATAAACAGCAGCTAGACTCAAAATTAGTTTACCGAATCAGATCAGGCAGCGATTGCGATTGGTTGCCAGAGGTAACAGCATATCATTACCGCTCACCGACTGGTTGCTAGAGGTTACAACACATCATAACTGCTAACTGATTGGTTGCTAGAGGTTACAGCTGTCACGGAAGCCAGGAAACCAGACCATACGGAAATGCAGGTAAAATAAATTATTTTATTA
	334090	286	M	G	T	3	0.5	1	0	M2n1m2	(i)(ii)
14	448630	16	F	A	-	7	1	0	1	M2n1m2	(i)(ii)	TAATGATCATGATATCTCTGTGCTTGATTGGCCAGCAAACTCGCCTGACCTAAACCTCATAGAGAATCTGTGGAGTATTGTCAAGAGGAAGATGAGACACCAGACCCAACAAGGCAGACGAGCTGAAGGCCGCTATCAAAGCAANNNNNNNNNNCCACAGGCTGATCGCCTCCATGCCACACCGCACTGATGCAGTAATTCATGCAGTAATTCATGCAAAAGGAGCCCCGACCAAGTATTCAGTGCATACTATACTGTACACGGACATACTTTTCAGTTAGCCAACATTTCTGTATTA
	448630	16	M	A	T	3	0.5	1	0	M2n1m2	(i)(ii)
15	476506	189	F	G	-	5	1	0	1	M2n1m2	(i)(ii)	TAAGATGTATGAGTAGTAAAACTAATGAACCAATCACATACCAAAAGGTCATAAGCATCATATAAGAAGAAGTTGTAGGTGTAAATCTGTGCTGCGCCAAAATGGAGGTGCCCCAAAGCCAGTGCCCCAAAAGAGGGGGACAAGNNNNNNNNNGCCCTAAAAACTGACACCCGCCAATGTATGAATGACATCTGCCACGAAGTAGTAATAAGAAACAATAGAATAGGTGCAATCCAAGATCTATCGAAATAGAAAGAAAGGAGTAAATGACTCATAAATTGTAGGGTCAATAGAATTA
	476506	189	M	G	A	3	0.5	1	0	M2n1m2	(i)(ii)
	476506	216	F	G	-	4	1	0	1	M2n1m2	(i)(ii)
	476506	216	M	G	A	3	0.5	1	0	M2n1m2	(i)(ii)
16	584241	102	F	T	-	5	1	0	1	M2n1m2	(i)(ii)	TAATGTCCATAAGTCCATTGATAAAATAATAGCGGCAGCTGTCCTCAGAGAAAGCCAACTCTATGGAATAAGAAAAAGGGGGCCTGTAAAAGGAGCTGAAGCCTGGAGATTGTAGCATATCCTGTACAGCGTTCCCGAGCGACTNNNNNNNNNNCGTGCGTTCCACGCTGGTCAGTTGGACTACCTGGTGGCCACAGGGCGTGCTGCAAATATCTCTCCATGCAGCAGCCGTGGATACAGCACAATGATGCCATGTGAGACCTGAAAGACACTATACTAATAGATGAGCATACTTTTA
	584241	102	M	T	C	3	0.5	1	0	M2n1m2	(i)(ii)
17	756990	178	F	G	-	11	1	0	1	M2n1m2	(i)(ii)	TAAAAGAGAAGTGCAGGAAGCATCAATCCATTACTGCAGCTGTCCTCCTCTGGCTCTTCAAAGATCGCTGATTACTGATCGCTCAATGTTCAGGTCTGCTCTGAGCACCAGCTGTTAGTCACCGACTCTCTGCTCTATCCGTCCNNNNNNNNNNCAGCACTCACAGGAGCACTGGTCCATGCAGGGGGCAGGATCGGCTGGCTCCAGCTCTCAGCGGTGTTATGTGAAGCTGAAATCAATCAAACATGAGCGCTCACTCCAGTGTTAGGTATAGTTTCTAGCGATGCTACTTTCCTTA
	756990	178	M	G	A	7	0.5	1	0	M2n1m2	(i)(ii)
18	784513	212	F	T	-	5	1	0	1	M2n1m2	(i)(ii)	TAAGCTTCAGCTACTCATCTTTGTAAACAACTTTTTTATCAGCAAAGCAGTTCGTTATTCCTGTAGGCATGTACAACTGAGCCTAGAGGATGGCCTAAAACATTTTAGTTTGTAAGTGGTTGAGGGTTGATTCCAGGAGATCTANNNNNNNNNNAAGGAGTTGAGGAGTCACATTTTCCTGCTGAACCGGCAGAGATTCGATCCATCGATGGCTGGTATAAGGCTAAGTTTACACTTGGGGGAGCGATAAAACAAGCAGTTGAGCTGCATTTTTAGCACCCCCTGGCCTTCCACCTTA
	784513	212	M	T	C	3	0.5	1	0	M2n1m2	(i)(ii)
	784513	213	F	C	-	5	1	0	1	M2n1m2	(i)(ii)
	784513	213	M	C	T	3	0.5	1	0	M2n1m2	(i)(ii)
19	852700	115	F	G	-	7	1	0	1	M2n1m2	(i)(ii)	TAAGATCTTGGAGGACCTGGATATCTGCCCCATTGAAGGTGGTTTGCTCACTTTCCCTGGCACGGTTGGGAGGGTACTCCTTGGAGGGAATGAGGTTCTCGAGTGCTCCACTTTGTTGAAGGGCACGATGTATCCTGACAAATTNNNNNNNNNNTTCTATTGGGGATTCCTATGAGCGCTCTAGCAGGCTATTACAAATCTAGTCTGAGCATCAGATTTGAGTTGATCCAATAAGAAAATTTCTGGATTCGTATTGTGGCACCTGCCACAGTTATCCAAGACCTCTTGGTGCCTATTA
	852700	115	M	G	T	3	0.5	1	0	M2n1m2	(i)(ii)
20	873016	211	F	T	-	5	1	0	1	M2n1m2	(i)(ii)	TAAGGCGATCAACCTTATCCGTGGGAACTGAAACATTCAACGGCACTGACTTAGTCATATTGACTTCCAGCCCCGATACCCTGCCAAATTCCAGAAGCAATCTAAATACCTTAGGGGTCGAGGTCATGGGAGAGGTCAGGAACAGCAACAAATCATCCGTGAATAACGCGCATTTATGGTCTTGTTCCCCACAACGTACCCCTCGTAAGTCAGGGTCAGTCTGGATGGCAATTGCCAGGGTCTCGATGACGATTGCAAAAATTA
	873016	211	M	T	A	3	0.5	1	0	M2n1m2	(i)(ii)
21	898607	230	F	C	-	3	1	0	1	M2n1m2	(i)(ii)	TAAACCTGGCGACATACATGTACATTAGAATGCAAAGAAAAACTGCGCTAAAACTCAATAAGAGACAAACGCAGCTGACACAGAACTCTGGATAAGTTTGCAATGTAAATGACAAGAAGGGGTGCAGCGCTAAATAAAACAGGTAAAGTCCATAGAAAATACATAGATGTCCAGGTGATGTCCTAAATAGAGTANTGCGTGTCCTCCACCGACAGGTAAGTATATATGGAACCTTACCCTGCGAAATGGACTACTGGAATACAGCAGTCGTATCCGCTTTTA
	898607	230	M	C	A	4	0.5	1	0	M2n1m2	(i)(ii)
22	915884	248	F	A	-	3	1	0	1	M2n1m2	(i)(ii)	TAAGCCTAGTACACACTAGTAGTTTTCTTTCGTTCAACCCAGCAGGGCTGAACGAAAAAAACTGACAGCTCAGGAGGAGCCGCTGTACTAACTATCCAACGTTAGTACAGCGATCTCCCCTGCTGTGCTATTGTGCTCTGACACNNNNNNNNNNTAGCCATTGGCTGAGAGTGCTGATCGGAGCTGATCGGCAGACCTTTTTCGGTCATGCTCCTTCGACACAGGCCTGACATTCGGTCCGTGTGTACTGAGTCTTTACTCTACACAAAATATATGTTTTAGCAGAAGTTGAGCTTTA
	915884	248	M	A	T	3	0.5	1	0	M2n1m2	(i)(ii)
	915884	252	F	G	-	3	1	0	1	M2n1m2	(i)(ii)
	915884	252	M	G	T	3	0.5	1	0	M2n1m2	(i)(ii)
	915884	280	F	T	-	3	1	0	1	M2n1m2	(i)(ii)
	915884	280	M	T	A	3	0.5	1	0	M2n1m2	(i)(ii)
	915884	283	F	T	-	3	1	0	1	M2n1m2	(i)(ii)
	915884	283	M	T	A	3	0.5	1	0	M2n1m2	(i)(ii)
23	934386	147	F	A	-	4	1	0	1	M2n1m2	(i)(ii)	TAATTGAACAAGCTGAAGTTAGCAGTTGATTGGCCACCACAGCTGCACCAGATTTTGTACTCTCCACTTTTAGTAAATCTCCCCTGCAGTCTCTTGTCCTATTGTGACAGGCGTTCAGGTGCGGGTGAAAGGGTGACAGTGTGTGTTCGAGGCTGCTCACCCGCCCCTGCATGCCTGTGACATTAGGACAAGCGACTGTGTCCGCACAGCAATGCATCCCCATAGAGAAACATGGACTGTCTGCACTCAGCTCCAGCCGCATAAATTAAAAGGACAGTGTTACATTA
	934386	147	M	A	C	4	0.5	1	0	M2n1m2	(i)(ii)
24	*1007365	238	F	T	-	4	1	0	1	M2n1m2	(i)(ii)	TAAAAAATCCAATTTTCCCAGTCATCTTCCAGGAGAGCACACAAGAGATGGCTTTGCCCACCAGACAGGAAACACAAGCCCCACTGCCCTTCGAAAAGGCATGCAAGGGTCTTCACCTTGATGATGCTCAATGATTGAGTGTGANNNNNNNNNNGTGTGAGGCTGTCCCTCTCTCGGCATAACTACAGGTGAGCGGGATGTGGTAACCAGTACTTTTTCTCCCTAAATCCCCTGAATCGCAGAGATTTTTTTTTTTTTTTGTTTAGGCATTGCTGCGGTTCTGCGCATTATGTCTGTTA
	*1007365	238	M	T	G	4	0.5	1	0	M2n1m2	(i)(ii)
25	1092085	236	F	G	-	3	1	0	1	M2n1m2	(i)(ii)	TAATGGAAGTGGGGTGACCCCCACTCCTCATGACCTCATAGGGCTGGGTCTCTGAAGGACGTCATAGAGGCAGGGTTACCTGGTGACCACCCCTTCGTTTACTTGGTGGGAGGAGGTGGTGCTGTCAGCTGTCATTTAGCAAGTNNNNNNNNNNGAGCGGTCATGTTCGGCGNGTGGCGTGTTTGTAAAAAACTGTCTTGNGGTTTTATTTACTTTTTTGAGTAGGGATACTTTGTCCCCTCCGGTCCCCTTCGGGTCTGATATGGATTGGGGGGGGGGGACGACGACCCACACGTTTA
	1092085	236	M	G	C	3	0.5	1	0	M2n1m2	(i)(ii)
26	1133807	42	F	C	-	5	1	0	1	M2n1m2	(i)(ii)	TAACTGTCTGCCCTTCCCCATGTGCTGTGGAAGTTCAAGCAGACTTTTTTACTTTTGATAAAGTCCTTCTCCGCAACATCACCACCACATCCCTCCTCCTTACAGCCAACAAGAGGAGGAGGAGGAAACAATAAAAATCCTAAAAAAATGGCTGTTATGTGCTCTTGAGAAGGAAAAGCAGAAGGAGGAAGAGGAAGAGAAAGACACATTGACAGTCCACAAAATAAAATGGCTGCTATCTGCCCTTCAAAATATGGGGGGTTGGGAACAGGGTGGCCATTTTA
	1133807	42	M	C	A	3	0.5	1	0	M2n1m2	(i)(ii)
27	*1150683	229	F	C	-	5	1	0	1	M2n1m2	(i)(ii)	TAAAGGGTTTGTATAATACAGTATTGCCAGATTTTGGGGTGTAGATTGATGAGGGGTGTTGGATAGGCTGAAAGAAAGTGAAAGATGCGATATAGTGTGAAAAAAGTAGAACTCGGAAGCTTGAACTTAGTCATAAAAGTCCTANNNNNNNNNNGCTGGCTAGGTATACCTCATGGTAAGAGATCTTCAATCCAGTGTATAACATGGATGTTCCAGCCTCTTAGTGGAAAATCAGGCATAAAATGGTCTAATGTATAGTACCAAGATAGTACCAAGCTGATCTATCTAATATCAATTA
	*1150683	229	M	C	A	4	0.5	1	0	M2n1m2	(i)(ii)
28	1167728	161	F	C	-	5	1	0	1	M2n1m2	(i)(ii)	TAAGTGATGAGTGAACACCCTTGTGCAAATGCCTGGATACACAATATGTAGAAAAACGTGATGGCCGCTGGATAATGCCAAGGACCCTCCACCGGTCTCACTATATGCTCACCTCCAGGGAAGACCCCTACAGGTCTAGTCACGCCTTCCCCTCAGGGGTAAAGATCATGCGAGCAATATATCCTGTATCTCTGGCTCCTAGTAGTCACCTCTTACTCCAACGTATAAAGAAAAAACTAACATAGTATAGATCCATAAAAAAAAAAAAGATTGACTTTATTA
	1167728	161	M	C	A	3	0.5	1	0	M2n1m2	(i)(ii)
29	1278138	214	F	C	-	5	1	0	1	M2n1m2	(i)(ii)	TAAAACAGGCGGTAGGAAGTGACATATCCCCTGCTCCGCAGATCGCTTTTCAGAGGGGAGGCAAAGGCTACCGCATGCGAGAACGAGCCCTAAAGGCAACTCCCAGAGCGCCGGCTGCGCATGCACACTGCCAATACCGCCAACNNNNNNNNNNAGCTGGGGAATCAAACACAAAGTTTCCAGAGTAAAGAGATGTGCAGGATATTCCTGTGCCTGGGGCTGGAGGGGGGAGCGAGTCCAGGAGGTAAGGCTAGATCTATGCAGGTTGCGGTTGGTGCATTTTCCAGCGCGTTTTGCGTTTTTTA
	1278138	214	M	C	T	4	0.5	1	0	M2n1m2	(i)(ii)
30	1364193	198	F	G	-	4	1	0	1	M2n1m2	(i)(ii)	TAAAGTTTTGGATGGAGTATAAAAGGGTTATAACCCCTTTTCAACTTTTTATTGCTGTGTCCCCTTCTGGGGGATTTTTCATTACTTCCTGCCTATTTGTCATAATGATGCAAAGTGGGGGGAAATCTCACCTCTTTCTGCCTTNNNNNNNNNNGCTGGTGTCAGTCAGAACATCAAGTGATAGGAAATCCTCCCATGTGGGACACAGGGAGCAATACAAATCACATTCTCTAGTAAAGTACAAAAGGCTTATAGCTGTAATAGACAAGGGAATCTGCCTAATGATCAGACGGCTTTA
	1364193	198	M	G	T	3	0.5	1	0	M2n1m2	(i)(ii)
31	1383487	237	F	A	-	4	1	0	1	M2n1m2	(i)(ii)	TAAAATTTACAGAGGTCTGGTCAGCAAAATGTCCTTCCGGCACAGGTCCGAATCTCATGTTAGTGCTATCATATCATGGTCCCCCCTGTACATCATTGTCTTCAGCCTACCTTTCACATTGTAGTCCCCTTTACATCACAGTTCNNNNNNNNNNGTTCCCTATTTATAGCAGTCCCACAGTGTCCTCAGTTCCCCTTTATGTTATAGCCCCCCCTTTACATGACAGAGCCTCTTTACCTCGCAATGTTCTTTACATCACAGTCCCCTCTTTACATCAGTGTCCACAGTCCCCCCTTTA
	1383487	237	M	A	C	3	0.5	1	0	M2n1m2	(i)(ii)
32	*1390631	185	F	T	-	4	1	0	1	M2n1m2	(i)(ii)	TAATTCCCGCATGTGATGCTGAACTTCCATGATTGAACGGAATAAAGTCCAATGAATGAAATGGACGGTCAAGGGACAGTAAGGCTAGAAAGGAAAGAACCAGATGACACTTTCAGTTAGGAAATAAGGCAAGCTCTATGTGGCNNNNNNNNNNATGCACACGTTTAGAAGCTCACAGTGTGTAGCGAAATTATAGTAAGAATTTGAGTACAGGAGAGGAGCCTGTACAACAGTGCAAAACTAAAGGTAAGGCTGGAGTTCAACTCTAACAATATAAAAAAAGACCCCCGCTGACTTA
	*1390631	185	M	T	C	4	0.5	1	0	M2n1m2	(i)(ii)
33	1735229	37	F	G	-	8	1	0	1	M2n1m2	(i)(ii)	TAAAATTCTGTATGCAGTATGGATCTGAACACAATGTATTACACGCCTATGTGCATGAGCCCTTATACATTGAATACCTATATAGATAGACCTTCTCTTTATTTGTGCAACATCCCTTGAGACCTGTAACTATTGGGTCACCAGTCAGCACAAAAATGTAGATAGAAATTACATATTTCTATCACTTCATTGGATTGTCTGTCAGTTCATACTTGAATCATAGTCATTGTGATTCATGTCAGTTCATTGATAGTTATTCAGGCTGATTTTCTTTA
	1735229	37	M	G	A	3	0.5	1	0	M2n1m2	(i)(ii)
34	*1950702	76	F	A	-	8	1	0	1	M2n1m2	(i)(ii)	TAAAGGGATCACTGACATACCAGAGCTCCAGACCGTCTTTTTCTTTCTGGTTCTACTTATTTATCTTATCACAATTGGCGGTAATATGACCATTCTTTCTCTTATATGCTTGGATCATCACCTCCATACTCCCATGTACTTCTTNNNNNNNNNNCTGTCCATTGTGGACTTGTCTTCTTCCACCATCACATTACATAAGGTCCTTCTCATGTACATAACTGGTGATAACATTGTTTCATACCTGGCATGCATAATTCAGATGGACATTTTTGCATCTACATTGGGTCATGAACTGTTA
	*1950702	76	M	A	G	4	0.5	1	0	M2n1m2	(i)(ii)
35	1970545	169	F	A	-	6	1	0	1	M2n1m2	(i)(ii)	TAATGCATACGCATTCTAATGAGTCTGTATTATACCAAAGACTCTTGTAGTTAGCGTTGATGATCCAATAAAACATACTTACTTGTACGGTACTAAAGTGACCCTAGCCGTGAAGAAAGCAGTGGCAAGGGGCTGCTGTGAAGGATAATATAACTAGGTTATGGGGTTGCCTGTAAAAAGGGAGCCTGTCATATCCCCTAATGGGCAAGAGGACAGGATTTCTTTAGGTATCAAATTACAAAAAAAAAAAAGTAAAAAATGTGCTCAAAATTA
	1970545	169	M	A	C	3	0.5	1	0	M2n1m2	(i)(ii)
36	2016611	270	F	A	-	3	1	0	1	M2n1m2	(i)(ii)	TAAGAACATTGCTACTTTGAGGAACAATCTTTGTTCACTCATAGGAGTCAAACCTACAGCCCTCTAATTCAAACTTCAAGCGCTTACATGCGGTGCCACAGAACNGGAAGACGTCAGATCTTGTTGCTAGTGCACCTATATCATNNNNNNNNNNATAGAACTATTACCACATCAGAGATTCGAACTAAGAAATCCAGAGCTTTCCACATCCAACAGGAACAGACCAACAATGCACATCACAGGCTCTACCCTGCGTTGTTTTTTTTCAGTGGAACTTTATACTGTAGACGAAATGATGGGAACAATTGAAAATAAGTTANTGGCCCACAAAACACTTA
	2016611	270	M	A	G	3	0.5	1	0	M2n1m2	(i)(ii)
37	*2024518	201	F	G	-	6	1	0	1	M2n1m2	(i)(ii)	TAATATGTAGACCAGGGGGCAACAGGATTTTATCTTTGTGCAATCTTTGATGAACAGGAGCGAGCCTGATGAGTGTTGGAGTGCTATTAGACCATCTATAATTTAGTGGTCTGCGTCTGAGGGTAAGAGGCCCGGTGTGCTGTGNNNNNNNNNNTGGAGGACTATCATTTCACCTACAGTTTTATTTCTGTCACACACTCTAGGTGTCCCATAGGATTTGTGGACTTTCATTTGAATGGGTACAGTGTTACAGAAGTAAAAATGGCCTGGACTGGAAGAGGGTGAAAGTGTTCGGTTA
	*2024518	201	M	G	A	5	0.5	1	0	M2n1m2	(i)(ii)
	*2024518	252	F	T	-	6	1	0	1	M2n1m2	(i)(ii)
	*2024518	252	M	T	G	4	0.5	1	0	M2n1m2	(i)(ii)
38	*2049833	237	F	G	-	4	1	0	1	M2n1m2	(i)(ii)	TAAAATTGGGGAATCCTATTGCGCTGCCTGCCCTGAACTGTGTCTTCCTGAGTATCTGCTTGTTTTCAGACTACACTCTTGGCACTCTTGTCTTCAGTTTGGTATACTCAAATGTTCATGCATCTCACTTTGGTTATCTACTTGNNNNNNNNNNCCTGTCAGCAGTAACCAGTTGGGCAAACCTAAGGAGTGTGACCTAGAAGAGTCATGCAGTGAAACACATTTTTTCCTTACAGGAGTACCTAGTGTAAAATTGATGTTATCTAGTCTCAGTGCTAAAAAGGTTGTGGCACTATTA
	*2049833	237	M	G	A	4	0.5	1	0	M2n1m2	(i)(ii)
	*2049833	248	F	A	-	4	1	0	1	M2n1m2	(i)(ii)
	*2049833	248	M	A	T	4	0.5	1	0	M2n1m2	(i)(ii)
39	2069494	240	F	G	-	5	1	0	1	M2n1m2	(i)(ii)	TAAGATATAACAAGGCAGATTTGTAATTCAGTGTCAACACATAAAAACAGTACAATGCAAATACAAGGCAATAAACCAAGGTACCCTTACTGCCAGACTCAGCATGTACTGCAGTAGCTCTCGGAATGAGAGGTTACGCCTCAAGTGACCATAAAGAATTACTAAAAGGTATAATAGGCTAAGTCACTTGAGGACTCTCAGACAAGGGGCTAGACTTAGGCCTAACAGCAACCCAGTCCTTCCCTCAGGAATGTAGCAATCATGAGCAGTCTTTA
	2069494	240	M	G	T	3	0.5	1	0	M2n1m2	(i)(ii)
40	2086731	227	F	C	-	6	1	0	1	M2n1m2	(i)(ii)	TAATGATTATTAGAAATTAGTAGCAAATGGACAAACTAGGTTTGATCTAGTATCATCTTTCCCACTTGTTGGATCATCAGGTCTAGAATTTCCTCCTTGCAGCCCTTCTCCAAGTATCTGTTTTCAGCACCTGAGATTGTGCATAATAGTAATTTACATCAATACAATCGCGCATCATGCACATGAACTATCCTTTCAGCACATTATTCAGCAACATAGGGTGGTGGGAGCTGTCTGTAGGGATAACACTTTTTATGTATGTGGATTTA
	2086731	227	M	C	G	4	0.5	1	0	M2n1m2	(i)(ii)
41	2119205	189	F	G	-	5	1	0	1	M2n1m2	(i)(ii)	TAAGTGTCAAGTAGATTTCTCCATCCAGAAAGACCTGCGAGAGCCTCAGAAGGCGCCTTCTGAAAAAACAAACACATGACCGGCTCCATCGCCTGCGGACACAAGGGCCGCTAACGCAGCATCGCTCTGAGCCTCAGGGCATCCNNNNNNNNNNAGATGGGCCGGGGATATGAGCAGAAAGACAACAACAGCCTGGACCCTGATCCATCATTCTTCAATGACGCTTAGGGTGTGCTAAAATAACATAAAATTATGGATTGAGAGGCCACATCTGTATACCGTGAGGACACGTGTCTTA
	2119205	189	M	G	A	3	0.5	1	0	M2n1m2	(i)(ii)
42	2205008	257	F	T	-	4	1	0	1	M2n1m2	(i)(ii)	TAAAGTGAAATGACACTTACGAGCAAATTTCATTGTCTCATATCGGCTAATACCCGTTTATATGATCGACACTATGATATGTACCTCATATGCCTTTTGGCACTTCTTATATTATCAATAAGTACTCAATACACAATTATCTGTNNNNNNNNNNCTGTTGTGGTCTTACACCTATTTGATACTGTTATCAATATGTCTAATATTGTACCACCTTTTATTATCCGAAATAAAGAAATATTGAAAATAAAAAAGATAAACAGAGAGACTGGTAATTAGGTAGATGTACATAGATAAATTA
	2205008	257	M	T	C	3	0.5	1	0	M2n1m2	(i)(ii)
43	2238664	24	F	G	-	3	1	0	1	M2n1m2	(i)(ii)	TAACTTTAGCTGCCTCTATATCTGTATCAACTGAATGTTTTTACATGTGGCTTTCACTGAGCATATCCTCTTTATCATATGTTGTTTGCACTGTCCAGATTTGTGACAAGTTTACTTCAAAGGAAAAATTATACTGTGTTTTTGGTGAGCACCAATGTGAAAGCTTATTCGGCAAACCGTACACTCTGTGACCCTACCCTAGTCTCTCCTCTTTCTGAATAGTTCTCCGCATTCCCTTTTGACAAGTATCCAATGGCTGACACCAGATGATCCTTTA
	2238664	24	M	G	T	3	0.5	1	0	M2n1m2	(i)(ii)
44	2352199	27	F	G	-	4	1	0	1	M2n1m2	(i)(ii)	TAATAACCATCAAATAATAGAGCTTTCAAACTCTAGTGATAACAACAATGCACTAGAAGGAACCATGGCCAATTTGGAGAGGCTAGCGCCTTGATTTGTTACTGAATCCTTCAGGGCAGGGTGTGCTTGACATGGGGGATGAATNNNNNNNNNNGCAAAGGTTGTGATGGCGGTACTTGACCAACTAGATTTTATCAAACACTCTGCAAACGTTGCCTATCATATAATTGTCCTGTATGACAACACAGATGTGGTAAAGCCCAAGCCTGTTTCATCATGGCCTCAATCTGAAGCATTA
	2352199	27	M	G	A	4	0.5	1	0	M2n1m2	(i)(ii)
	2352199	187	F	A	-	4	1	0	1	M2n1m2	(i)(ii)
	2352199	187	M	A	G	4	0.5	1	0	M2n1m2	(i)(ii)
45	2571009	186	F	G	-	7	1	0	1	M2n1m2	(i)(ii)	TAAACTTGCGATCAACTTTATCAAAGCAAAGCAGAGGTGTTAGCTAAACTATTACATTAGTTCCAGAACGGTATAGCAGTAAATTCACACCACCATGCAGGAAAAAGGAAAAGCAACAAACATTCCTTGACTCCCAGGATGGACNNNNNNNNNNCTTACAAATCAAAACCTGGGAGGGACACCTATACCAGTAAAGCTGCGGTCTTCTCTATCCAGGTATCCCCAGAAACACCCATTGATACTGTCATTCACTCATAGTTATCAGCTTGCTGCATTGGCCTGCCTGCATGCTCAGTTAACTGTCATGTTCTTTCTGAATTGCATAAAGTGGAACTCCAGACAGAGAGTTTTTA
	2571009	186	M	G	A	3	0.5	1	0	M2n1m2	(i)(ii)
46	2895800	218	F	G	-	7	1	0	1	M2n1m2	(i)(ii)	TAAGAAACGCTGCACCACCAAATTGAGGACATGTGCCAGGCATGGCACATGTGTCAACTTTCCCTGTCTAAGGGTGGACAGGAGGTTAGTGCCATTATCACACACCACCATTCCTGGTTCCAGCTGGCGTGGCCTGAACCACTTCTGGGCCTGCCCCTGCAGAGCTGAAAGAATCTCTCCTCCCGTGCGGCTCCTGTACCCTAGATAGACCAGCTGAATCACTGCATGGCATCTTTTAGCCTGACTCATTGACTAGCCCCTTGAACACTTA
	2895800	218	M	G	T	3	0.5	1	0	M2n1m2	(i)(ii)
47	2976948	13	F	T	-	6	1	0	1	M2n1m2	(i)(ii)	TAACTCAAGGATCCTAGCTCGTAGTGTAGCTTGAGGAATCCCAGAAGTGTGCAAATTGCTAAACTACTCCCCAATCCCTAGTGTGCACTAGATTGCATTTTAGATTTGTATCTTCCCGTATGTGTCCAGGCAATTAGATCTGGANNNNNNNNNNTAGTGGTGGTCAGAGGTATTGTGTGCTGTGACAAGTGTATCACAGCTGGTTTTACCTGCCAAAAGTAAGTTCTTCCCCCATTTCTTCCTACGCTAAACAAGGTCCTCATCCAAGTTAGCCAGTTGACATTGGTTTGCATGCTTAATGCAAAAAGCATGAAAAAACGCATTGGTGTGAATGGAGCTTA
	2976948	13	M	T	C	4	0.5	1	0	M2n1m2	(i)(ii)
48	3320173	160	F	C	-	4	1	0	1	M2n1m2	(i)(ii)	TAACATGCAACAGCACACTTTTACCTCCAAAAAGACCATTTGAGGCACAGTGACAATGTCTGATACTTATCCCTATACAGTTGCAAGAAAAAGTATGTGAACCCCTTGGGATTACGTGGAGTTTTGCATGAATTGGGCATAAAANNNNNNNNNNGAACTTGATCTAAGTCACAACAATAGAAAAACACAGTCTGCTGAAAATACTACACAAACATTAGATGTTGCCATGGTGTAATTGAACATAACATGTAAACATTCACAGTGCAGGGAGGAAAATGTATGTGAACCTTTGGACTTA
	3320173	160	M	C	G	3	0.5	1	0	M2n1m2	(i)(ii)
49	44236	266	F	G	-	3	1	0	1	M2n2m3	(i)(ii)	TAAAAAACAGAAAATAAAAAATAGTGTCCCTCGATGTAAATCCATCATCAATCACGCCGCCCGCCGGACCCGAAAAATCTAAAAAAAAAACGACGCTCCGCCCGCTAAGCAGTCTTCCCGACATCTGCCTTCTCTGCACTTTTGNNNNNNNNNNTCTTATATAGGCAAGGGTGGGGCCACTGGTTATGTCACCCGGTGACCCCGCCCCCTTCCGACGCCACGTGAACATTTCCCCTGTTCGGGAGTTCTGCTGCAAACCGAACAGGTGGTTGTTCGACCCATCCCTAGTCATAGGTTACTTATTTTA
	44236	266	M	G	T	5	0.5	1	0	M2n2m3	(i)(ii)
50	101959	159	F	G	-	3	1	0	1	M2n2m3	(i)(ii)	TAATCTGATGTTTTATATATATTAGTAACTACAATATAAAGTGCACTGTGGGATTCAAAGAGTATTATGCTATTTTTTAGAGAGCGGGCAGCAGAGTCTGCATACCTGCTGGTGCCCTCTCTCTGATTGAAACTTCGTATGCCCCTTTAGAATAGAGCATCCAGGGAGTGAATAGCGGGGTGGAAGTCATTTCCCTGACCTATTCAGTTGTTGGAGATTGAGCCTTTTGAAGCTATATAAATACAGACTGAGCTGTGTAGCAGGCTTCTTTTTTTTTTTTTTTTTTTA
	101959	159	M	G	T	3	0.5	1	0	M2n2m3	(i)(ii)
51	103742	240	F	C	-	4	1	0	1	M2n2m3	(i)(ii)	TAAACTTGTACAGAAGATCAGAAGTCTTTTCTATTCTCCCGAACACAGCAGTTTTTCTTACCCATCCGAAGATTTCAAATTACTTTGGCAGCTGGCCCCTTCAAACTTTCACTTAGTCTTTGGCGCTTCACAACCTCGGATACACTCCATTCCTCCACAGCATGGATTGCCTGACCCATCCATGTCTCAAACTCTTCCTCCCCTGATGGAGTCGGCAACTGTCCAGAGAAAAATCTGAGCGTCCGATATCCCTGATTCGCATGGTCAGCCCCATTCTTTA
	103742	240	M	C	G	3	0.5	1	0	M2n2m3	(i)(ii)
52	151493	223	F	G	-	4	1	0	1	M2n2m3	(i)(ii)	TAAACTAGGTATTGGGGGGGAGGGTCCAGGGAAGCAATAGCCAACAGTGAGCAAAAGACAGAGGGTAATAGTGGGGTCAGCAGTGATAATACAACCAAACCATTGGAAACAACCATTGGAAATTATAGTGCTATTTGTACTACTAAAAAAGATATGCAAAACACCAGAGCAAAATGTAATAATGCACTAAAGTGTTTGTTCACCAATGCCAGAAGTCTGCCAAACAAAATAGGTGAGTTGGAAGCCCAGGTGCACGAGGAGAACTATGATTTAATAATAAAAACCTTCCTTTA
	151493	223	M	G	A	3	0.5	1	0	M2n2m3	(i)(ii)
53	251986	232	F	G	-	9	1	0	1	M2n2m3	(i)(ii)	TAAAATATGCCGACCAGTGTGAACAGGGGGAGTCCCACCCCTCAGATCTGGCACAAGTGACTCCCATAGCCCGCTCTGAAGCTACAGAGGCTCAAAAGATCATGGGACTTGTAGTATGAGGACTGGAAAAAGGAAACAAGAAGTNNNNNNNNNNTATTGAGCCAGGAGGAGTGACATCACATAAAGAAACCTGCTGTATACAGCTAAGGGAGGTAAGTTACACACACTGACATTGGGGTTGTGATTCATTTGCATAAACGCATCTGTTTTTCGGAGGAAAAGTTGGAGTTCTTCTTTA
	251986	232	M	G	T	3	0.5	1	0	M2n2m3	(i)(ii)
54	256828	200	F	G	-	5	1	0	1	M2n2m3	(i)(ii)	TAAAAATAATGAACTCACATGAGAATAAAAACAATACAGCCAAAACCATGGACAGCGGTGCTGTGTCTTTCTCTCTTCCTGGGAAGCTGTAAGCAATGTGGATGTGAGTTGCAGACGCTCTCTCACTCTGACACCCACCGAGTGNNNNNNNNNNCCTTATGTGGACGGGCTAGTATGGATTGAGCTGTGTGTTACGGTGGATGTTGGATGTCCACTTTACCTATGAGGGGATTTGGGCCTGTTCCGCTCCTGGTATTTCCTAGGGTAGCGGTGTTTGGCCTCAAAACACTGCTAATTA
	256828	200	M	G	A	3	0.5	1	0	M2n2m3	(i)(ii)
	256828	278	F	T	-	5	1	0	1	M2n2m3	(i)(ii)
	256828	278	M	T	C	3	0.5	1	0	M2n2m3	(i)(ii)
55	281120	22	F	G	-	6	1	0	1	M2n2m3	(i)(ii)	TAATACCTTTTTTGGTATTTGTTCTTATTTTGGAATCCCATTAGCGGGGGAAAAAACTGTTACACCAACGACTTGTTTAGAATTTTTGGGGATTACAATCGACACAGAACGCATGGAATTTAGACTTCCCAGAATAAAAATAGANNNNNNNNNNTCAACTGTTGACTACTTTTATTAGAAAGAAAAAGATAACTTTGAAAGAAATGCAATCGTTATTGGGCCTATTGGCCTTTGCCACTAGGATAATGCCCATAGGCAGGATTTTTTCTAGAAGAATGTATGCCATTATCTCCGGTTTA
	281120	22	M	G	T	8	0.5	1	0	M2n2m3	(i)(ii)
	281120	72	F	A	-	7	1	0	1	M2n2m3	(i)(ii)
	281120	72	M	A	T	7	0.5	1	0	M2n2m3	(i)(ii)
	281120	99	F	T	-	6	1	0	1	M2n2m3	(i)(ii)
	281120	99	M	T	C	8	0.5	1	0	M2n2m3	(i)(ii)
	281120	256	F	A	-	6	1	0	1	M2n2m3	(i)(ii)
	281120	256	M	A	C	8	0.5	1	0	M2n2m3	(i)(ii)
56	307764	26	F	T	-	5	1	0	1	M2n2m3	(i)(ii)	TAAAAAGCGATGTATATAATGTCTACAGTAAGCCAGAGAAAGAGGAAATCTGCCCTGTATTTCTGATAGAAAACCCTCCAACCACAAAATGTGTGTAGGACTTTGGTTCACTGAAAACATGGAGTTATGTTCTCCTCTGCACTTCAGTTCATTATTATGAAGTCTGTATCAGATGTAAGGATATGTGACTCTACACTATCTCCAAAAGGAGAGGAAAACCGACCATAAATCCTTTCTTGTATCGGTACTTGCCAGTGCACCAAGTATTGTGATCATGTATTA
	307764	26	M	T	A	4	0.5	1	0	M2n2m3	(i)(ii)
	307764	61	F	A	-	5	1	0	1	M2n2m3	(i)(ii)
	307764	61	M	A	T	4	0.5	1	0	M2n2m3	(i)(ii)
	307764	114	F	C	-	5	1	0	1	M2n2m3	(i)(ii)
	307764	114	M	C	A	4	0.5	1	0	M2n2m3	(i)(ii)
57	311788	46	F	T	-	7	1	0	1	M2n2m3	(i)(ii)	TAATACTTTTTGAGTCTGACTGGCAGCAAGTAGGAAGAACATGCGTCTTGACTTTGCTAGGATTTCACTTTTGGGCCTGTGACTCAAAGTACTGGAGGACAGAGGTTCAGGATGACAGCCAGGAGCTTTCATTCTTAGAATGAGNNNNNNNNNNGAGATCAGAAATGGCAGCTCATGCATTTGTCTTACAACCGATTTCCTCTTCTATTTTCACCAGGTTCAAACTGAAATACAATGGAAATAAAACTATGAATGTAACGGTCAGTGCTCACTAAGGCCTCATGCACACTGGGAGTTA
	311788	46	M	T	C	3	0.5	1	0	M2n2m3	(i)(ii)
58	324456	121	F	C	-	3	1	0	1	M2n2m3	(i)(ii)	TAACGAATATTCCGAATTTTGACGAAAAACGAATACGGAACGAAACGAAATGCACATGTCTAATGTCTGGAGGTGTCAACACGCCAATGAACGTGATTACACATTCTTCTCCTCCAGACACTATTCCTACTCAAGAATTGACATNNNNNNNNNNAAGGGATTTCCTCTTCCTCTATCCACGACATTACGTGGTCAGACCACGCGGCTATCTCCATTCAGATAGAGGATCAGGTACCCCTTGCCAGAACCCCTAACTGGCGATGTAATGTCAAGCTCCTACAAGATGGTAATGTTATTA
	324456	121	M	C	T	3	0.5	1	0	M2n2m3	(i)(ii)
59	632569	230	F	T	-	5	1	0	1	M2n2m3	(i)(ii)	TAAAAACCCTTTTCTGAACATCCAGGCTGCAACTAGACCAGGGCCTTAGCAGGTGCTCACACAGGGCAAAGGCCTCCTCCCCAAGAAAGGCAAAGGGGAGAGAAGGACATCTTGTTCCCAGCAGTGGATAGTTCTCAGGAAGGCNNNNNNNNNNGAAGAGTGACCAAAAATGTTGAAGGAGTCAGAGCTGCTCTAATATGACCCTATGCCAATATAGCAAAAGCAATAACCTGTGTAGCACCCTCTAGTGCTACTAGAAGAGTAGTGTAGGTAAATGCATTGGCTGGCTCTAGGATTA
	632569	230	M	T	C	4	0.5	1	0	M2n2m3	(i)(ii)
60	657724	23	F	G	-	7	1	0	1	M2n2m3	(i)(ii)	TAAGGTATGATCCATAGCACAGTACTTGTGCAATGTAATATGTCCCTTTCTATGTTGTAATATACCTGGCTGATCCTGCCTGTTCCTGTGTCCCCCTGTGTGTGCTGACCACGGTAATCATAGCTGCTGAGCCCTGATAACGTGNNNNNNNNNNCTGCTCTCTGCTGTGAGTCTCTCCCCTCTCCCCCTCCCTCCCTGCCTGTCAGGGTGAGAGCCGATCTCCTCCCCGCCCCTTCTGCCGCTATTCTGCTGCAATATGCAGCAAAAATACTTGTATCCTCTCTGGATTATGCAGTTA
	657724	23	M	G	A	4	0.5	1	0	M2n2m3	(i)(ii)
61	699597	171	F	A	-	4	1	0	1	M2n2m3	(i)(ii)	TAAATTNGTGTGCGCCCNTGAAATGGCGACATACTTCAGTACCCTATATTTTCTATAGGCGACGCTTCAAAAGCCCCCTATAGGTGATCAGTTTAGTGCTACAGAGGAGGTCTGGTGCTAGAATTATCGCTCTCACTCCNGCGTGTGTGGCAATATGTAACATGTATCGCACTCGATATTTTCATGCACAGGTGCCCCCGATGTTGTGTGTTTANCTTTGTATGTGCATATAAGTGGGGGGGCCTCAACATTTTTTTTNGGGGGGAGGTAATTTA
	699597	171	M	A	C	3	0.5	1	0	M2n2m3	(i)(ii)
62	726553	268	F	C	-	5	1	0	1	M2n2m3	(i)(ii)	TAAGGAATCACTCTAAATGTTTACAGGTACAGTAACACAGGGGCCCCATATACTGTATCTCCCCGTGTGTATTCCGAGCCTAGACGAGCACCAGGCCTCGCCCCTCCTCTTTGATCTCACTTTGAGCCCAAACATGGAAGTTGGNNNNNNNNNNTTACAGGACCTCTAGCACAATCCTGCTTATCACCCTCATGGTCCATATACATGAAGCCTATATACCATCCACAGAGGATTGTAACCTGTTTTTATCTTACTGAGGATGTTGAAGTTGTTTGCATACTTGAATGCCATGCATTTA
	726553	268	M	C	T	3	0.5	1	0	M2n2m3	(i)(ii)
63	734221	243	F	G	-	10	1	0	1	M2n2m3	(i)(ii)	TAACCTTTATGCTTGTGCAAGGTGAAGAAGGAGTAGCGGTCAGCTGGAAGTGGAAGCGAGTGACAGAGGCCCTGGTGGTGAGCGAACAGGTGTACTCCATGTTCCCCACTTAGTGGCTAAGTCTCCATCTTGGAGCCTGCTGTGNNNNNNNNNNCACCTAGAGACCTGACCTGGAGTCACGTTATGCAAGGCCTTGCTGAACAGAAGTACAGTGGCTTTCCCGTGTGCCCTAATGTGTGATGTATCAAGCCAAGTGTACAGTGAAGATGTGAGGGGCTGGTAGACATGCTCAGCATTA
	734221	243	M	G	A	3	0.5	1	0	M2n2m3	(i)(ii)
64	786987	162	F	T	-	4	1	0	1	M2n2m3	(i)(ii)	TAAAAACTACCCCTGACCCAGGTTATACTCCTTTTCACAGGTCTCCCCTGCTCCATCTGGCGCCACAAAATACGAAGTGTTGGTGTTTACAGGGAACGGTGACATTACCCCCTCTGTCATGTGACTACCCCCTCCGTCGTGTTCNNNNNNNNNNCTGACCTCGGGGCTCAAGCCGTGCGTCACAGGAGAAGGTTGCAAGCTGCCCCACGACTGCAAGCACTAGCCGTTTTGCAGTGGCTATAAAGGGCTAAGGAGTGCCAGAGTGATGTGAAGGGGAGTACAACCGGGTCAGGGCTTA
	786987	162	M	T	G	3	0.5	1	0	M2n2m3	(i)(ii)
65	892878	178	F	G	-	6	1	0	1	M2n2m3	(i)(ii)	TAAGCATCTGGGAATATTGGACAGTCTAAGGCCTGACAGCTCGGGACCATAGGGTAAGTCTCTTTGGCATCTGGTTACCCTGTACCACTTCACAGCTATTGGTACCTGGTGCCCAATGCAATCTCAGGAACACTGCACAATAAANNNNNNNNNNTCTAAGCTCATAGTTCAGGACACTTCTGAGGACGGTGAATAGCCAATATCTGAGACCCTATGAGAGCAGTCTCAGTCCAAGCTACCTCTGGCACTTATATCCCAAAAGCACACAGTCATCAGGAATCAATTCAAGGGCGTGTTA
	892878	178	M	G	T	3	0.5	1	0	M2n2m3	(i)(ii)
66	927772	105	F	A	-	9	1	0	1	M2n2m3	(i)(ii)	TAATCTTTTATAGATAACCGGAGCCTCAGCATTCTGCAGGTCCCTCAATCATGAACAAAGTATCCACAGTGCTGTTACCTGTTATTTGTAATCCGGACTCTCCTGTTTGTTTGCTGCGTCCCTAGCTGGTTCATTCTGTCATTAGTTCCCCAGATGAAGTTTTTTANNNNNNNNNNNNNNNNNNNNNNNNGTGAATCAGATGGAAGGACACTGCATGCTAACGCACGAAAATGGAAAGAGTATGCATACCTCCCAACTTTTTGAGATGGGAATGAGGGACACCTNTCAGCAAAAGTATGCNGGCATGGGANACACCCCCTGCCACGCCCCCTTA
	927772	105	M	A	T	6	0.5	1	0	M2n2m3	(i)(ii)
67	952972	294	F	T	-	3	1	0	1	M2n2m3	(i)(ii)	TAAAGCCACGAAACGCGTCGAGCTACAGAAATCTACTTTTTTGTTTTACATTAGATACCATTCTAACTTTTTCCTCTTCCCCTATGGGGATTCAATTACTTATGTACTATTTTTACGTATATATTATGTGTATTAGATGTACCAAGTTCAATACCATTATGATGTGTTTTGTATACCCAGCTTCTACTTATATACAGTCTACACCCTTGATATGTTTTTATTTCATTATATATGTCAATAAACATGTTTGTATTTCTAATTAATCCTGCTTACTTGCCTCATACAAAGTCCCAAATTTCTCTTGTTTA
	952972	294	M	T	A	3	0.5	1	0	M2n2m3	(i)(ii)
68	987197	58	F	C	-	6	1	0	1	M2n2m3	(i)(ii)	TAAGCTGCAATAGATGTTTAGAAGCCGCAGCTGCACTGTTTCACGCCTGTGGCAAAGTTCATCCAACGTGTAGCGATCGGCGGGCAGCAAGCCTGCAAAACGCTACACAGTCAAGCAAATGGGGAAGTGACGCAAACGCCATGCNNNNNNNNNNGTATGTGATTGAGGCACGTTTTACAGCAAAAATTAGGTGAAACCAGGTGGTGAGGAAGAATTGCATTGTTTCTTCCCCGCCTGTTAGTAGCCTCTGAAGCGTGATCCGAATGCAGATCGAGCTTCAGAGGAAAAGGGAGATTTA
	987197	58	M	C	T	6	0.5	1	0	M2n2m3	(i)(ii)
	987197	156	F	G	-	4	1	0	1	M2n2m3	(i)(ii)
	987197	156	M	G	A	7	0.5	1	0	M2n2m3	(i)(ii)
69	1051360	228	F	C	-	8	1	0	1	M2n2m3	(i)(ii)	TAAATGAGAGTTGGAGAGGAGAGGGCTGCCATTCCGGCACGTACCCGGCTGAAAAAAAGCCCTGGGTATAAGCCTTATTCAAGAGCCATATCTTCTAGTTTCCATGACCCAAATTCACACTGCATCATAAGAATATTGGGCCTGCCAGTGCCTCCAAACCCACATGTCAGCAGAAGTGTACACCCTGTAAACCGCTTCTTCATAGCAGCAGGTACTACATTATCACAATATACCCCGTGTTCCTATTACAGCACTGCCCATGCCTGAACCCAAATACTTA
	1051360	228	M	C	T	4	0.5	1	0	M2n2m3	(i)(ii)
70	1091859	287	F	G	-	6	1	0	1	M2n2m3	(i)(ii)	TAAGAGGCTGTGGGAGCAGAAAAGAGACTGTGAGAGCTGGGAAGGAACTGTGGGAGCAGGAAAGATACTGTGGGAGTCAGGAAGGGAATGTGTGAGCAGGGAAGGGACTGTGGGAGCTGGAAAGGGAGTGTGGGAGCAGGAAAGNNNNNNNNNNTGTGGGAGCTGGGAAGGAACTGTGGGAGCAGTAAAGAGACTGTGGGAGCCAGGAAGGGAGTGTGTGAGCAGGGAAGGTACTGTGGGAGCAGGGAAGAGACTGCGGGAGCAGGGAAGAGCAGGGAAAAGATTGTCAGAGCAGTTA
	1091859	287	M	G	C	3	0.5	1	0	M2n2m3	(i)(ii)
71	1152666	273	F	T	-	4	1	0	1	M2n2m3	(i)(ii)	TAACACATGGGTCCGCATGAGAGTCCTTATATACATATCGAGTCATCACACTGATACGGATCACCATGCAGGAAGTTGTATCTTCAGGAATACTTGCCATATTTACACCGCGTTATTTGGCTTTACAGCCTTAGAATCTGGTAAGAGTCTGCACNNNNNNNNNNTGTGGAGGTGCTGGTGAAGGCATTTCTCTGTGTTTGGATCTATATGGGACGTTTGGACTCTTTACTTTTATTACCATCAAATTATTTCATTAGTTCAACTGTGAAAGACCTTGTGGGTATTTTATTTTTATGTGTTCCTTTTTA
	1152666	273	M	T	C	4	0.5	1	0	M2n2m3	(i)(ii)
72	1156154	10	F	T	-	5	1	0	1	M2n2m3	(i)(ii)	TAAAATATAAACAGGAAACCCCTGCTAAAGATTATTATATGTACAATTCACGGTAGGTTAGCATGATCAGTGAGTTGCAGATACAGGAATAGATAAAGGAATGAAAAATGTGGCTTATCTAAAGCAGCAATTCTCAACCAGGGTTCTGTGGCACTCTAGGGCTCCCTCAGAGGTTGCTAAGGGTTTCTTGAGCTGTGGCTATCTGACCTCCCATCTGATGGTTCTGGCATAGTTCTGGGGCCAACACCACTTGGAAGAGCCAATGGCATGAAACTAATATTTTA
	1156154	10	M	T	A	3	0.5	1	0	M2n2m3	(i)(ii)
73	1190626	173	F	G	-	3	1	0	1	M2n2m3	(i)(ii)	TAAAAGCAGCGGGTTCTGTCAGATTTGCAAGTCTGTCACATCAGCCGACTCGCCGCTGCTTTTCAAATTCAACATGAAACAGTGTCACTGATTTCCGAATACTGAATCTCACTATATAAGCTGAGTTTACTGCTAAAAATACGTATAAAATGGTCTGCTGCCGCCTTCGGACAACAGACTGACATTGGACGAGTGCGGGTGTACCAAGATGGCTGCGACGGAACGTCACTTCCATTACCAAATCTGACGGGTCGCCGAATCTGACGCAACAGAGGGCGGTAATTTA
	1190626	173	M	G	A	3	0.5	1	0	M2n2m3	(i)(ii)
74	1219551	24	F	G	-	6	1	0	1	M2n2m3	(i)(ii)	TAAAACAAAGCCCTCCAGCAACTCACTGTTACTGCTGACATTGCTTCCATCTTCACCCAGTCTTCCTCCATGTCCTCCTTCCATATGTGCATAGGAGCCATGCCCGGGGCACAGTGCTCTGAATGGACAGCATACTCAGTATACNNNNNNNNNNCGCCGGTGATGTCACCGGCTGCAGAGATAGTGAATATGTCCTAAATGGTGCATGTTTAGGATATATTCCTTGTACCTACAGGTAAGTTTTATTATAAGCTTACCTGTAGGTACAAGTCACCAAGCATTGTTTACTACCATTTTA
	1219551	24	M	G	A	4	0.5	1	0	M2n2m3	(i)(ii)
75	1223607	186	F	G	-	6	1	0	1	M2n2m3	(i)(ii)	TAACCTCTTCCCAACCACGCTATAGCCAAAAGACGGCTACAGCGCGGTCATCCAGTTCTGGGAGGGTGTCCATGGACGTCATCCCAGAATCACGCCACCTGCGCGCCATGTGATTGCAGTGTCCTTTGGACATAGCTGATCACANNNNNNNNNNCTTTATCACGTGATCAGCTGTGTCCAATCACATATGATCACTTGTAAACAAACTTGCCAGTTTTTTGGCATTTCGTTCCTCAAGCTCCGTCACAGCGTGAGGAGAGGAGAGCCGGTAACCGGCAACTCTGAAAGGGGACATTTA
	1223607	186	M	G	T	3	0.5	1	0	M2n2m3	(i)(ii)
	1223607	219	F	C	-	6	1	0	1	M2n2m3	(i)(ii)
	1223607	219	M	C	T	3	0.5	1	0	M2n2m3	(i)(ii)
76	1249373	88	F	C	-	4	1	0	1	M2n2m3	(i)(ii)	TAATGTTTATAAATTCACACTGTGAGACACACAGGCTTTCAAAATGCTTTCATATTCTCTGAATCACTGTCCTGGAACAAGCATGCAGAAAGTCAAGTCAGTGTAAAGTCATACATTCTAATCGCCATACCTGTTTTCAGATCANNNNNNNNNNGCTCAAAATTTTGAAGCCAACAAATCAGTAGGACAACCAGACAACTAGTTACATAGCTAATATGGTTGAAAAATGACACAGGTTCAATTAGGATTTTCAGAAAGAGAGGTTAGTGGTGACAGCTACATAATCCTGTTTACTTTA
	1249373	88	M	C	A	3	0.5	1	0	M2n2m3	(i)(ii)
77	1313486	98	F	A	-	4	1	0	1	M2n2m3	(i)(ii)	TAACCTCGTTCAATCAGGGAAAGCTTTGCATTCATTCAGAGAATGCAAAGCATTCTTTGAATGGCGCCCATTCTGAGTGGACGACCTCCGGTGTTTACTATGCATCAGGCCCAGCTGCTCAGCACGGGACCCTGGAGCAAGTGGNNNNNNNNNNGAGATCACTGGAGGACTGGTGTCTAAGTTATTGATTTCCAGCTACCAGGGGCATCAGCCAGATAGAGTAAATACATAGTCACATTGGTCCAAGCTGGACCAATGTAGCTATGCATAACATAGCCATACCTGGAGTTCTTCTTTA
	1313486	98	M	A	T	3	0.5	1	0	M2n2m3	(i)(ii)
78	1490677	3	F	A	-	3	1	0	1	M2n2m3	(i)(ii)	TAACTGTGTTCCCTGGGTGTGTTCTAACTGTACTTGTTTACTATAGGCGGAGGCTGTTCTCTCCTCAGTCCGGTGATCGGCGGGTAGCCGGCGGACATCGCGGCCGCCGGCCCCGATCACCGGCTCCCCCGCTAGCCGCCGGGACCACGCGCGTGCCTCCGGCGGCGCACGCGCGGTCACAAGAGTGCGTTCTGGGAGCGACATAAGGTAACGTCGCTTTGCCCAGGAGAGCCACCTTGCCGCAGTACAACTGCGGCAGGCGGTCGTATAGAGGTTA
	1490677	3	M	A	C	3	0.5	1	0	M2n2m3	(i)(ii)
79	1546432	268	F	G	-	5	1	0	1	M2n2m3	(i)(ii)	TAAAAACCCTGCTCCATTACTTCTGCCTTACTTCCCGAACAGACTTTAGGTCATCGGATAGGCGAAAAGAAAAAGAAGGCGCAAACACCTAGTGCATTACCAAACGATTTTTACTGGTACATAAAAAAAAAATAAGAGTGGGTANNNNNNNNNNCAGGAAGGCCGAAGAAGTCACACAATGCTGGACAGTGGGACACACATGTGCCAATCAAATCAGATAGTGTGAAACTGACGCGTTTCGGGGGCGCACCCCCTTCCTCAGAGCTAGCCTGTTTGTGACCGTGCAAGCCGAGTGCTTA
	1546432	268	M	G	C	3	0.5	1	0	M2n2m3	(i)(ii)
80	1637347	206	F	A	-	3	1	0	1	M2n2m3	(i)(ii)	TAATGGCAGCAATGCCCTCTCACCAGTCCCAGAGATACAGCAACATGGGTCAAAATGTTCAGATATCAGCTCACTTATGGATCTGCCTGGAGTGACTCCGGTTTTCAGCACACAGCTGCAGGCTTGTAGCAGGTTGATGTGCACACAAAAGCAGCAATGTGCACACCTCACTCTTCTCACAGCAAAGAGGAAACCCCTCAGTATTTGGCCTGTGAAAATACAGCTCTCTTTATACCCAGCTTTCATTGGGAATTGTACTCCAATAGTCCATTA
	1637347	206	M	A	G	3	0.5	1	0	M2n2m3	(i)(ii)
81	1669022	201	F	C	-	3	1	0	1	M2n2m3	(i)(ii)	TAATTCATAGTTACATAGTTAGTCGGGTTGAAAAAAGACACAAGTCCATCCAGTTCAACCAATAAAAAAATAATACAATCCCACATACACAACCCTACACCCACAGTTGATCCAGAGGAAGGCGAAAAACTCCAGCAAAGCNTGNNNNNNNNNNATGATCCAATTTGCTACAGCAGGGGAAAAAAATCCTTCCTGATCCCCAGAGAGGCAATCGGATATTCCCTGGATCAACTTTACCTATAAATGTTAGTACCCAGTTATATTCTGTACATTTAGGAAGGTATCCAGGCCTTTCTTA
	1669022	201	M	C	A	3	0.5	1	0	M2n2m3	(i)(ii)
82	1932617	45	F	T	-	3	1	0	1	M2n2m3	(i)(ii)	TAAAATCATTACAGTGCCATCATCCACATACAGAAATAGAAGGTGAAACGGAACCGACCCAGACTGCGCTCGAGTGCTTCCGTCAATACACCGCCTCCTCCAGTCAGAACACCGATACTGGATATTACAGCCGATCGTACAAGACTAGCTGACACATAGCTTGTATGAACATGGAATGCTCTATTTGAAACACAACTGAATATATATACCCCACAGGAGGACATCCCCCTCCTAATCCTATTACCTGAACAATACAGACTGTAACCAAGTATATAATTA
	1932617	45	M	T	A	3	0.5	1	0	M2n2m3	(i)(ii)

## Sheet: A. sp.(GBS)
ID	Locus.ID	Col	Pop.ID	P.Nuc	Q.Nuc	N	P	Obs.Het	Obs.Hom	Parameters	Criteria for sex-linkage	Y_seq
1	46910	168	F	A	-	4	1	0	1	M2n1m2	(i)(ii)	TAACAGTGTGCCAGTGGAGTTCTGCAAATCAAATACGTGAGTGCTGGAGGAAGCAGAGGAGTGTATATAGACTGTATATAGGAAAAATTGTCCCTGGAATTGTTCTGAAGTCAAGTGGGCATCCCATAATTCCCAATCCTCATCNNNNNNNNNNAAATAACAAAAACACAGTACTGGACTGTTCTCTGAGTCTGAGCGCCCATGGAAATTAGGTGTGCCTGGCTGTGCAGGGTGAGGGATATCATTCTACTTGAGGCTCCTTAGGGGGTGTGCTACATATTCAGTCAGGACTATTTTA
	46910	168	M	A	C	3	0.5	1	0	M2n1m2	(i)(ii)
2	87634	253	F	A	-	5	1	0	1	M2n1m2	(i)(ii)	TAACTAATGTCTCCTGAGTCCTTACTGCAATGTACTTCCGCCCTTTCAGCTAGTCTTTTCTGCAATCTCACGCATGAACATGGGGTGTATGAGGAAAGTCTGAATGAGACTGTAGTCTCGCGATATCTCGGCGCAATGCCGCAGNNNNNNNNNNATAGACCTAGGGCACAAAGAGCGTGCCATAAATCGGGGGAGAGATGCGCATGCGCCAGTGACGTCACTACAAACAACGAGACAGATTACAAGCCAACGGGGCAAGTAAGGTGACATCTACATATAGCGACTAGCAGTGCTTTTA
	87634	253	M	A	G	7	0.5	1	0	M2n1m2	(i)(ii)
3	103972	40	F	G	-	4	1	0	1	M2n1m2	(i)(ii)	TAATAAACACACACTCACCTGTCCCACGGTCCAGCGATGTAGGCGCCCGAAGCCTTGGTTCTCTCCGTCCTCTCTCCCTGACGCAGGCATTGCAAGTGTGGGCACCCAGCTGTGATAGCTTGCGGCTTCACACTGTGCATGCGCNNNNNNNNNNGCTTCCTCATTGTCATGCTGGAAGACCCATCCATGACCCATCTTCAGTGTTCTGGCTGAGGAAAGAAGGTTCTCATCCAGGATTTTACAATACATGGCCCTGTCCATTGGCTCCTCAATGCGGCAAAGTCGGCCTGTACCTTTA
	103972	40	M	G	A	3	0.5	1	0	M2n1m2	(i)(ii)
4	*110086	226	F	A	-	4	1	0	1	M2n1m2	(i)(ii)	TAACGTTCCATGTTTATGGATTTTCATAAAGAGCGTCCTCCAGGGAAACGGCCCTTGATATAGAGACTGTGAGCGAGTTATTTGCTATCTTGAGAACGCCGGAGACATAGATCAAACCGCTGGCGCTAATTACTAGTATTAGTGNNNNNNNNNNGGAGTAGTCCTCCATGTGCCTAATGAAAAGGCAGCAAACGCGCATCCTTGTTTTTCAGAGAAGACGCCACTCGGAGTGTTCGATGCCCACAGACCGCGCCTGATAACCAAAATCATCGGACTGGGAGATGTGCTTCATTATTTA
	*110086	226	M	A	G	3	0.5	1	0	M2n1m2	(i)(ii)
5	*208821	192	F	C	-	4	1	0	1	M2n1m2	(i)(ii)	TAAACAGAATATTGATACAATTCGTGAGGAGATCTCTGCTGTTCAGATACCCTCCACGCTTTACACTTCATGCCCACAGGTACAGTCATTACTTCCCTCATTCAACCCCACCACTATAGACGAGGTTGCTAAACTACTTGCTAANNNNNNNNNNGCCCTTTGGATCCTGTTCCCTCGCAAATGCTACGTTCATCCTCTGGCTCTATTCTACACTCTGTAACCCACATCTTCAATCTCTCCCTCTCTTTTGGCATCTTCCCCAACTCTCTAAAACATGCACTAGTCAGCCCCATACTTA
	*208821	192	M	C	T	5	0.5	1	0	M2n1m2	(i)(ii)
	*208821	216	F	C	-	4	1	0	1	M2n1m2	(i)(ii)
	*208821	216	M	C	G	3	0.5	1	0	M2n1m2	(i)(ii)
	*208821	247	F	C	-	4	1	0	1	M2n1m2	(i)(ii)
	*208821	247	M	C	T	5	0.5	1	0	M2n1m2	(i)(ii)
6	244230	210	F	G	-	4	1	0	1	M2n1m2	(i)(ii)	TAAATGCTTCCTTCCCCCCTCTGGTGCCACATTTGGCACCTTTCAGGGGGGAGGGGGGGGGGACGGGTACCCATTTTTGACAGGTACCTGCCCCTACCTCTGGGAGACAGCACTGCGGCGCCATGCCTCGAAAGTTCGCCCCCCTNNNNNNNNNNGCGCTTCGTGCATGCACAGTATGGAACCGGCTGTGAAGCCTAAAGCAACACTACCAGTTTCCCTTACGACGAATGGCGGCGGCAGCACCTGACAGCCGATCCGAAAATCGCGGGCTCCCTGGACAGGTAAGTGTCCATATATTA
	244230	210	M	G	A	3	0.5	1	0	M2n1m2	(i)(ii)
7	*271488	247	F	C	-	4	1	0	1	M2n1m2	(i)(ii)	TAAAAACACTCACATGACAATCATCTACAAGAGCATAACAGAAAGAGCCAGCACCGCCAATCCCTTCACCTCTCAATTCAGTAGACTGCAGCTCACCGCTCAGTCAGTTTGTAACCCTTTATTTTCTTCAATAAAATGATGGTGNNNNNNNNNNAGCTTCTTATGTTTTATATGGGGGGGAGGAGCCACGTGTAAAGTCACCCGCGGCCATCTTTGAATCTACCGTCTGTATACTGTTATGCCCATATACATGCACTTGGTGGAAGTGCTTTGTTTGTAAGTAAATTTTATTGTTTTA
	*271488	247	M	C	T	3	0.5	1	0	M2n1m2	(i)(ii)
8	306265	5	F	A	-	4	1	0	1	M2n1m2	(i)(ii)	TAAGACATTTTTACGATTAGAATGATAGTAGACATAGTTGTGTAGTTGTACATATTGCCAATGTGTGAAGTGTTTTGAGAGAATTTCTGCCCGTAGTTTATCAAAGGTTTTTAGTTTGCCCTTCTCTGTACAGTGGCCAATCACTAGAGGTGNNNNNNNNNNGGGAATGTTGCAGTCGTGTAGCCTAGGGCAAAATCTTGGTTGTGTGTCAAGGCAGTCAGTGGGCCTGGAGAAGAAGCCAGATTGTACATTTGTGTCACCTTTTGAAAAATTTTCAATGTCGGTCCTATTGTAGGGTGTGATTTA
	306265	5	M	A	C	3	0.5	1	0	M2n1m2	(i)(ii)
9	*476103	264	F	C	-	4	1	0	1	M2n1m2	(i)(ii)	TAAAATGCACGGTTTTCCCTCTTTTGAACAATAAAATATTGACTTTATGCTGTTGGGCTGCTATAATAATGCTATGGGGCTGGTAAGAAATTATTTCCAGGGCTGATTTTTATTCTCAGTCCGGCCCTGTCCAGCGGTGAACTGNNNNNNNNNNGTCCTCATGTCCAGAGCCGGTCTATGGATGTGATGACATCAGGAACAGTCCATTCACAAGACCGCTAGCGTGAGGGGGGGCAGGAGTGGGTAAGTAAGGTAAGTATATTTACGCTCTGCAATCCCCTACAACAATAAGCAGTTA
	*476103	264	M	C	A	4	0.5	1	0	M2n1m2	(i)(ii)
10	476999	285	F	C	-	4	1	0	1	M2n1m2	(i)(ii)	TAAAGTGTCGTAGCCTGCACTCCACCAACAACCAATGTCATCAGGGCACCAGAACCCTTGGACAGAAAAAAAGCGCAAGTCCGGAAACTTACCACGGCAGATGTCTTCATACTCTGGGCAGGAGGCTAGGAACCAGCCTCACCCNNNNNNNNNNGGGTCTTCAGGGGCAGGCCACCGCTCTCGACCTGGATAGCTTCCTGGGGCTAACGCAACACAATGCACCACTTGCCAAGGTGAGGACCCATGTAAGATGCATTGCCCAAGGCAAAAAAGCATTACGGGATCGTCTAGACTCTTA
	476999	285	M	C	G	4	0.5	1	0	M2n1m2	(i)(ii)
11	497406	275	F	C	-	4	1	0	1	M2n1m2	(i)(ii)	TAAAACGCCCAACTCTGCGCAAAAACAAGTTTTCCCATGCAGTGGGGCTGTGCACCTACTGCACGGATCAACTGCTCATTTTGTCTAGGGGTGAGCTTATACTCACCCAAACCTTTGTTTTACCAGAAAACAGTGCTCCCCACGNNNNNNNNNNTCTGGGCTTGATGACATTGGGCAGAGTCAACAACTCAAGACCGCTGAAGCGGTGGGGTACTGTACTGGTCTTGTGCCGAGAGGATCAGAGGATTAGGTAAGTAGATCTCTTTTCTCCTCTCTCCTAGACAAAAACTAGCACTTA
	497406	275	M	C	T	3	0.5	1	0	M2n1m2	(i)(ii)
12	534026	191	F	T	-	4	1	0	1	M2n1m2	(i)(ii)	TAAAGCTCCTTGTGGTACTCAGATGGATAAAATAAAAGAGAGCAAAAAGATAATTCAGGTAGGCTGAAGAAAGGGAGGTCCTCCCCGAAACACTTTCCTATCACATGACGTCACTTCCGAGGGACGGACCGTAATGGACAGGGTNNNNNNNNNNGAGATTACTTTCTTATCTAAATGTTGCATGGAGCTCCGGGCTAGGGCAGAACTGCAGATGAGATGACAGGCTACCCATCGAAGCTTAGCTCTTGTCGAGCCTTCCACAATCATGTTGTGAGTGAGATTCTTAGAGTTTTTTTTA
	534026	191	M	T	G	3	0.5	1	0	M2n1m2	(i)(ii)
13	654819	208	F	C	-	6	1	0	1	M2n1m2	(i)(ii)	TAAAGTGGTAGTAAACTCCCTTTTACCACTTGTACCTGCAGGTAAGACTATAATAAGGCTTATCTGTAGGTACTGTGAATATCTCCTAAACTTGCACTGTTTAGGAGTTATTCACACTGCATGCAGCCAGTGACGTCACCGGCGCATGCGCTCNNNNNNNNNNTCCAGCATACCGGCTGGCATACTTCCGAGCCCGTGCTGTAAACGGTCACTCATGTAGCCGGAGGCCATGAACCTGGAAGGAAGACCGGGTGAAGATGGAAGCCCTGTCGGTGGTAACAGTGTGCCGCTGGAGGGCTTCATTTTA
	654819	208	M	C	T	3	0.5	1	0	M2n1m2	(i)(ii)
14	765105	195	F	C	-	4	1	0	1	M2n1m2	(i)(ii)	TAAAAAAATCCGTTTGATCCACAGATGAAACAGAGTAAATGCAACATATAATTTTATTTTTCATCTCTCTATCCTGTGCCTAAACTATGTTTATAGAGTCAGAAGGTCCGTTTTTTACAGCAGCAGCTCTAATAGCTGCTGTACNNNNNNNNNNTGCCAGCAAATGTAGGGGAGTAGGACAAGTCATATCACACAACCAGAGTACTTTGATGAACATCCAGTAAGTGTGAGACCCATTTACAGGCCATCAAAAGTATGCTATTACCAGTACATGGGTTGTTATGTTGACTAATGTTTA
	765105	195	M	C	A	3	0.5	1	0	M2n1m2	(i)(ii)
15	1042367	212	F	C	-	6	1	0	1	M2n1m2	(i)(ii)	TAAGATGCGAGCAGTAGCATCTGGTTCCTGGGACACAGTGAGAGGGATGGATGTCGTTCCTCCCACTGTGTGACGTCAGAAATCGGAAGCAACAACGATTTTGTTGCTTCCGGTTTCGGTCTGATGTAAACAAGCCATTATCGGCTTGNNNNNNATCAGATGCTTTGGAGGCCAGAGGACAGATATGGGGTCTAGTAGACCTCAGATCTCTCTATAAAGAGGACCTGTCATGACCCATGCTATGACAAGGGATGTTCATCCCCTGTGAAAGCAAAAAAAGTAAGAACATTTTTTTTTA
	1042367	212	M	C	T	3	0.5	1	0	M2n1m2	(i)(ii)
16	*1399857	270	F	C	-	2	1	0	1	M2n1m2	(i)(ii)	TAACTTCATTATAGAGATTTCTTCCCGCACTACTTTTTTTGGTCCACATTCTGATGGCCAGCATCATCATCTTCCTCTGAGCCCAGATGGTCTTAGACCTGCCACCCAGCCTGTGATTGGTCAGTGAAAGGAGAAGCAGCATAGNNNNNNNNNNCTGCTCTCTCCTCCTATCAACGTGCTACTTGCCAGCACATGAAATGATTGGCTCATTGTGCTGCTTCTTCCTCTCACACTCCAGCCCTGCTGTACAGGAACTTCAAGAGGCGGATATCAGGTCACATTCAGGTACTTGTAATTA
	*1399857	270	M	C	T	5	0.5	1	0	M2n1m2	(i)(ii)
17	1413441	201	F	T	-	4	1	0	1	M2n1m2	(i)(ii)	TAATTGCTTAGTAAAATCCTGGGTCGGATCATAATCCAGTTTTTTATAGTAGGTAGCATTTGCGAGCTGCCTCTGGCCCTCTTGTATGTATTTGTTTGTATCCATAACAACAACTGCTCCCCCTTTATCTGCTGGTTTGATGGTGATNNNNNNNNNNTCGTGTACAGCTCTTCGCTCCAGTGGTGAAAGGTTGTATAAAATGTTCTTTTGCTGGGTGGATATCAGGGATGTAACTCGCAGTCTGAAGCTGTCAATATAGGTGTCCAGTTTGGGGTTGCGTCCTTGTGGAGGTGTGATGTGGAAATATTA
	1413441	201	M	T	G	3	0.5	1	0	M2n1m2	(i)(ii)
18	1417574	231	F	G	-	4	1	0	1	M2n1m2	(i)(ii)	TAAATAAAAAGACAATTACCTGTCCAGGGATACAGTGCTGTCCTCACCCAGGCTGGTTCTTTACAGGGTTTTTGCATCCCCGATGCTACCGTGTTTATTATAGGAAGCCAGATGTGACTCCTTGCGGCTTCACAGCCGACTCCCNNNNNNNNNNGCTGCGTTTGTGAATGGTCCGCAGCCTCTTGGGACCTGTGACATGTCCCAGGAGGTTGCAGGCAATCCAAGTGGAAGTTGGAAGGTGGAAGGTGGAACGGGTACCTGGCAAAACTAGGTTCCTACTTCCTAAACATTTTTTTTA
	1417574	231	M	G	T	4	0.5	1	0	M2n1m2	(i)(ii)
19	141293	283	F	G	-	4	1	0	1	M2n2m3	(i)(ii)	TAAGAACAAAAGAACATCATCTGCATATAATGCGATCTTTTCCTCAATATCCCCTCTAACCATACCGGTGACCTCTACGGAGGTCCGCAGGAGACAGGCCAGGGGCTCTATCGCAATGGCAAAAAGCAGGGGAGATAAAGGGCATCCCTGCCTANNNNNNNNNNGACAAAGTCTAAAGGAAGAAGACTGAAAGCCACCAACCCTAACTGAGGCCCTAGGTGCCGTGTATAGCAGACGCACCCATTTACAGAAGATAGACCCAAGACCAAATTTTTCAAGTACGACCCACAAATATGGCCACTCCACACTATCAAAGGCCTTA
	141293	283	M	G	A	3	0.5	1	0	M2n2m3	(i)(ii)
20	209692	190	F	T	-	4	1	0	1	M2n2m3	(i)(ii)	TAACCTGTATCCGACCACCCGCCGCAGTTTTACTGCGGCAAGGTGGCTCTCCTGGGCTAAGCGAGCCGCGGGAACGATCGGATTCGCTAGGGAACCGATCAGTCATCAGGTCTAGGCCAATGATTTTTGGCCTGGATCTGCTGANNNNNNNNNNGTGCCTGTAATGTAAACAGAGGCAAAGGAAGTTCGGCGTTCTAGCTGCGTGGAGCCCTTTTCGGTTCCAGGCAGCGAGGACAACGGTCAAACGTGAGTAGCACAAAGCACCACACTGACACCAGGACACGTAGGCACACTTTTA
	209692	190	M	T	C	3	0.5	1	0	M2n2m3	(i)(ii)
21	284336	195	F	A	-	4	1	0	1	M2n2m3	(i)(ii)	TAATTTGCTTTGTAGTATGGCGCTTTGTTCCAGATAGCCTTGGTTGTTGGTGCAATTTTGTCTGAGTCTGCAAAACTGTCCTTTTGGGATGTTTTCCACCCATTTCGGAAAATTACAGCTTTTATAATGGAGGAGAGAGTTACTNNNNNNNNNNTTGGTTGACTGGATGGTTCCGCTGTAATGGCTCAGTTCTAGGTCTAGAAAGGCTATTTTGTCCGTCTCATGGACGTATGTGAAGCTAAGACCGAATGGATTGTTGTTATTATGAGTGTGTTTTTTGTATTTTTCATGTTTTTTA
	284336	195	M	A	G	3	0.5	1	0	M2n2m3	(i)(ii)
	284336	267	F	T	-	4	1	0	1	M2n2m3	(i)(ii)
	284336	267	M	T	A	3	0.5	1	0	M2n2m3	(i)(ii)
22	404431	275	F	A	-	6	1	0	1	M2n2m3	(i)(ii)	TAATTCACCATGTATCCCCAGTAGGGCTGCTGTTAGGCATCATGGTGCCCCATACTGCCTACCTGACAGGGTTAGGGCCTGAGCCCGCCCCCCAGCCTGCAGGCAGCCAGCAAGCAGAAAAAAGGAGATGGCATGCACAGTGCGNNNNNNNNNNAAATTGTTCTAAACAGTGGTAGGGGTTTATAACTTGTACAGAGCACAGGGATCAAATATGTGTATATAACATACAAAATGCAGGTGTCAGGAACATGTACTTCACAGTCTGAAGTAGTCAGCGTTCAGGGGTCAGCAATGTTTA
	404431	275	M	A	C	3	0.5	1	0	M2n2m3	(i)(ii)

## Sheet: A. sp.(RAD_seq)
ID	Locus.ID	Col	Pop.ID	P.Nuc	Q.Nuc	N	P	Obs.Het	Obs.Hom	Parameters	Criteria for sex-linkage	Y_seq
23	121897	18	M	G	T	5	0.5	1	0	M2n1m2	(i)(ii)	AGAGTCAGGCTAAAAGATTCCATGCAGTGCTTCAGCTGGTCTGTCTAGAGGACCGGAGCAGAGATTCTTTCAGCTCTGCAGGGGCAGGCCCAGAGGTGGTTCATGCCATGCCAGCTGGAGCCAGGCATGCCTGGCACATGTCCTCAATTTGGTGGTGCAGCATTTCTTAAACAGGTACCCAGGGCTGGAGGATCTGCTAAAGCAGACCAGAAGAGTCTGTAGCCATTTCAGGCGGTCATACACAGCCATTGCTCGGTTGGCTGATATTCAGCAGGAATT
	121897	18	F	G	-	4	1	0	1	M2n1m2	(i)(ii)
24	374836	14	M	G	A	4	0.5	1	0	M2n1m2	(i)(ii)	AGAGATTGGGGTCCATTAACTCACCATACAGTACAATATACCCGCAACTTAAGGAGACAATGGAAATTAGTTACCCATATGGAGAGCAGTAGGGGAAATAAATCTGAAGGGGTGGGGGGAACTCCTAGAAAATTTGAGCAACCAGTTGAGCAGGCCATGACTATAATTGAGAGCCGAGGCCGTGCACAAAAGCATCTACACAACAAATGGAAGTGAAAAGTAAGTAGAGATGAGGAGAATT
	374836	14	F	G	-	4	1	0	1	M2n1m2	(i)(ii)
	374836	16	M	G	T	4	0.5	1	0	M2n1m2	(i)(ii)
	374836	16	F	G	-	4	1	0	1	M2n1m2	(i)(ii)
25	424698	95	M	G	C	5	0.5	1	0	M2n1m2	(i)(ii)	CACTTATGGGACACTCACATTGCAGCAAATGGCAGAACTTAGACACAAGGGGATGCAAACTCAGGCTCTGCCAGCACACAGGTGGCAAATGGAGGCAGGGGGATTCTCTCTGCGAGTTCTGTCAGCTTTACTCTTCTACCTGGCTCTCATACAGAGTCCCTATCAGCTTCTGTTTTTTTCCTTACTTCATCAGAGGTTCTCTCCTCCACTTGTTACGTGTCTACAGAGGAATT
	424698	95	F	G	-	3	1	0	1	M2n1m2	(i)(ii)
26	496508	143	M	T	C	5	0.5	1	0	M2n1m2	(i)(ii)	ATTCCTTATCCATATAATTGTATATACAGTATTTGTTTTTCAAAAAGTATTGAAACCAAAGCATAACAGCCAGGCAAGTAGTATTTTGACAAGCCCCAGCCAGTAATGTCAGCTTACATATTTATGTCACAACAAAGTGAACTCGTGCTTTGCCCATGCAGATAAAACAACAGGTTCACTTTAATGCAGATATTTACCCTGCTTTGGGCTAATAATTATGGGCTTTTATCTTCATCCAAACTGTTTACCACCTCATATAAGTCAAAGAATT
	496508	143	F	T	-	3	1	0	1	M2n1m2	(i)(ii)
27	1699110	163	M	C	G	4	0.5	1	0	M2n1m2	(i)(ii)	TTATTTGACTGTCACTAAAATAAAAGTCTAATGGGGGATGTGACTTGAACACTGATGGAGAAGGGCGCACTCCTGGGAGCTCCCACTTGGTGATTAACTGTTACAGTTATCCTCTCTACAGCTGCTTTTTCACTTCTACTAGTCACTAAGCCTTTTAACCTTCGCCTGTGGGGGTTCTGGCCACAATGGACAAGTTCCGGCTGGACAAGTTCCAAACACCCTCAGGCCTACTGCAGAATT
	1699110	163	F	C	-	3	1	0	1	M2n1m2	(i)(ii)
	1699110	174	M	C	T	4	0.5	1	0	M2n1m2	(i)(ii)
	1699110	174	F	C	-	3	1	0	1	M2n1m2	(i)(ii)
28	1733563	107	M	G	A	4	0.5	1	0	M2n1m2	(i)(ii)	ATCGCAGCTGCTCCCGCACCCAAAACATGCTGCTCTGTAGAGACGTGTGGGGGATACCATTCATTCTTAATGGCACCCGCACGCATCTAAACCCGCAGCGTGTTTGCAGGTGCAGGAACCGCAGGGAAATAGCATGGTGCAAAAGCAATGCTGCAGAAACATTTTTTCTGCGGGAAACGCAGGCACCGCAGCCCATGCAAATGAATGGTCTGCCGTGCCCGCGCAAGCGGGGGGCCGCAAACCTGTAACTGTGTGAACCTAGCCTAATTCTTACTTGATGTTGAGTCTCCATGATAGAACTGAATT
	1733563	107	F	G	-	4	1	0	1	M2n1m2	(i)(ii)
29	1740912	95	M	G	C	4	0.5	1	0	M2n1m2	(i)(ii)	AACCCCCATAGGAATCCATGGTCCAGCGCCCTGCATATAGATCAGGGGGTCGGACGCATGGATAGGGGGGCGGTGCCCGTACGCCCCTTTTGGACCGGCCACCACTGCGCCTATGTGAAGCCAAGCTATCGGCAAGAATCCCCTGCAAAGTCCAATCGTTGAAAAAANNNNNNNNNNGTGCTGAAGAGGTTACAATTTGCCAAAGAACACATTGACTGGCCTAAAGAGAAATGGTGCTACATTTTGTGGACTGAAGAAAGCAAGATTGTTCTTTGTGTGTCTAGAGGCCGCAGGACAGTTTGTCAGACGACCCCCAAATACTGAATT
	1740912	95	F	G	-	3	1	0	1	M2n1m2	(i)(ii)
30	1873385	273	M	A	G	5	0.5	1	0	M2n1m2	(i)(ii)	TCCTCTCCTGCATGATGAGAAAGACAAACTGCTTCTGACAGCATCAGGCATCCATGATGTGCTGCAGCAGCTCCAAAGCAGACCTAAAGCTCCTTACCCTGTTACCCACTAAAGCTGATCTGTAGGATTGGGTGCATTGATTTGAACTCTCATTTAAAACTGAATTGGAGGGGATCAGACAAATATCAAGAGTCAAGAGTTACTGCAACAACATCCATTTAAGGGGGCTTCCTGAGTTGATGGCAAGCTCTGACATAAAAAGTCACCATAACTGAAATCCTGAATT
	1873385	273	F	A	-	3	1	0	1	M2n1m2	(i)(ii)
31	3408995	264	M	C	T	4	0.5	1	0	M2n1m2	(i)(ii)	GGAGCCAATTAACCTACCAGCATGTTTTTGGAGCGTGGGAGGAAACTAGAGTACATGGAGGAAACCCACATAGGCACAGGGTGAACATGCCAACTCCAGGCAGGTAGTGCCGTGGTTGGGATTCAAACCGACAACCATAGTGCTAGCTAGGCAGAAATGCTAGCCACCTAGCCACTGTGCTGTCCATCACTTTAACTGACTTACTAGAGTACAGAAGAACTGTGCTAGACACTATTAGCATCTAAACTGGTCACATAACATAACTCCAGTGTTATTTGGGAAAATAGGAATT
	3408995	264	F	C	-	3	1	0	1	M2n1m2	(i)(ii)
32	4145899	61	M	T	A	4	0.5	1	0	M2n1m2	(i)(ii)	ATAAAAAAAACATGTTTTCTAGTAAAAAGGAGAAGGTTTAGAACCTCTGCCAGAATTTTACAGCTATGAGTGCCCCCCATTGAGAGATTTCCCTTAATTCCGGAAGCCGTGATGTCTCCCATAGGTTCCCATGGCCCAGCCATTGTTACATAGTCGGTGAGGTTGAAAAGAGACACCAGTTCAACCTGTGGTGTGTGTGCTTGTGATTATGTCAATAGTACATTGTGTATCCCTGTATGTTGTAATCGTTAAGGTGCCCATCTAATAGTTTTTTGAAACTATCGACACTCCCTGCTGATACCACTGCTTGTGGAAGAGAATTCCCCGCTGAGGGCTTGAAATGGGTACGTGATATGATATGGTGATCGGCATCGACCCTCAACTCAAGGTCCAAGAAAA…
	4145899	61	F	T	-	4	1	0	1	M2n1m2	(i)(ii)
	4145899	243	M	G	A	4	0.5	1	0	M2n1m2	(i)(ii)
	4145899	243	F	G	-	4	1	0	1	M2n1m2	(i)(ii)
33	4158795	25	M	T	A	4	0.5	1	0	M2n1m2	(i)(ii)	ACCGTAAAGTGTCTTATAAAAGTCAAGGAAGGCCCCCATAATTCTTTTGGGATTGTGTGTCTCCGGACCGCCAGGATGGTGTATTTTGGGGAGCGTATGGGTACAAGGTTTGGGGGTTAGGCCGGCTGCCAGTAGTGACCCCATTCTATCTCTCTGCTGGTAAAAGGGTGCATCGCTCCACCGTAGGCTCTTCTCTGCTTTAGAAGTGAGAGCGAGATTCAGAGCAGTTCTGGCTGCATTTAGTTTGGTTAGCGACGTGGAGTTAGGATCGTGTTTGTGTAGCTTGCTAGCAGTCAGGAATT
	4158795	25	F	T	-	4	1	0	1	M2n1m2	(i)(ii)
34	4533779	180	M	T	C	4	0.5	1	0	M2n1m2	(i)(ii)	CGAAATCAATTGAAAGGTTTTCCGCCAGAAGCTGCGTATGTTATTACATGTCCAACAAATATGTATAAGGGTTCCCGAGTCACCACATCCTCGCCAGCACTGTGGAGAGTGTGTTTTGTATATTTTTGCCAGTCTATATGGGGTGAGGTACCAGCGATGTAAAATTTTAGGCACTAGATTCCTTCACAGTGTGTATGGCAATATGGGACCTGAATTTTACCACTGAATT
	4533779	180	F	T	-	3	1	0	1	M2n1m2	(i)(ii)
	4533779	184	M	G	C	4	0.5	1	0	M2n1m2	(i)(ii)
	4533779	184	F	G	-	3	1	0	1	M2n1m2	(i)(ii)
	4533779	187	M	C	A	4	0.5	1	0	M2n1m2	(i)(ii)
	4533779	187	F	C	-	3	1	0	1	M2n1m2	(i)(ii)
	4533779	193	M	C	T	4	0.5	1	0	M2n1m2	(i)(ii)
	4533779	193	F	C	-	3	1	0	1	M2n1m2	(i)(ii)
	4533779	200	M	T	A	4	0.5	1	0	M2n1m2	(i)(ii)
	4533779	200	F	T	-	3	1	0	1	M2n1m2	(i)(ii)
	4533779	205	M	A	G	4	0.5	1	0	M2n1m2	(i)(ii)
	4533779	205	F	A	-	3	1	0	1	M2n1m2	(i)(ii)
	4533779	206	M	A	G	4	0.5	1	0	M2n1m2	(i)(ii)
	4533779	206	F	A	-	3	1	0	1	M2n1m2	(i)(ii)
	4533779	214	M	G	T	4	0.5	1	0	M2n1m2	(i)(ii)
	4533779	214	F	G	-	3	1	0	1	M2n1m2	(i)(ii)
	4533779	215	M	A	T	4	0.5	1	0	M2n1m2	(i)(ii)
	4533779	215	F	A	-	3	1	0	1	M2n1m2	(i)(ii)
	4533779	216	M	C	T	4	0.5	1	0	M2n1m2	(i)(ii)
	4533779	216	F	C	-	3	1	0	1	M2n1m2	(i)(ii)
	4533779	222	M	A	C	4	0.5	1	0	M2n1m2	(i)(ii)
	4533779	222	F	A	-	3	1	0	1	M2n1m2	(i)(ii)
	4533779	223	M	A	T	4	0.5	1	0	M2n1m2	(i)(ii)
	4533779	223	F	A	-	3	1	0	1	M2n1m2	(i)(ii)
35	5559010	176	M	G	C	4	0.5	1	0	M2n1m2	(i)(ii)	AAGGAGTCATTCATCCCGCTGACCACCAATGTAAGGAGTCATTCTTCCCAAAGGCCACTAATGTAAAGAGTCATTCTTCCAAAAGGCCACCAATGTAAGGAGCATTCTTCCCACTGACCACCAATGAATTGGTTTTAGCAAGGGTTCCCGGATACTTGAAACATTTTTTAAGGGTTCCTCTGGGGAAGAAAGGTTGAGAAAGGCTGCACCAGGCTGCAAACTGAGGGGTGGGCAATGCCCAAAGTCTTTACCTGAGTCCATGTCACAGTGCACTGAATT
	5559010	176	F	G	-	3	1	0	1	M2n1m2	(i)(ii)
36	7073396	262	M	C	T	4	0.5	1	0	M2n1m2	(i)(ii)	ATAAAAAATCTCCTTTCTTTTTGTGAGTGCTGCCTATCTGCTGGCCATCTCTTTCCACAACCTCTTAGGTTTCCTGCACGCTTTGCAGCTTCTCATCTGCTCATTCCTTTGGTTTACTTTCAAATTTAAGGGGTTTACATATCCCACAGCACCTTGCAGCCTACAAGCAGAAATGTCTGCACTGACTTTGCCTCGTGAAACTCTTCCTCTGAGCACGTTTGTAGTTCAAAAGGTAGGTTTTGTGAGTTTTGTGACACAGCAGTGTCTACTCGTGGGGCATAGTGAATATATATCACAGAATT
	7073396	262	F	C	-	4	1	0	1	M2n1m2	(i)(ii)

## Sheet: A. wuyiensis(GBS)
ID	Locus.ID	Col	Pop.ID	P.Nuc	Q.Nuc	N	P	Obs.Het	Obs.Hom	Parameters	Criteria for sex-linkage	Y_seq
1	50158	119	F	A	-	5	1	0	1	M2n1m2	(i)(ii)	TAAGTGCTTGGATGTAACTCTAAAAAGGACCCATGATGCATCACCTGCTTTCCAATGAATCTAATAGAGTGCAGACTGCACGTTAGATTCTTCCTCAGCCATACTGGCTGGTGCAACTGGCAGCAGGACCTGGAAGTGACATTTNNNNNNNNNNGGGGTGCGTGGAAGCGATCCAGCAGGTGCACATCCACCAGATTGCTTCCATCTGACAGCCGATATGTGTTGTGTAAAGCCAGTATGTGTAAAACCCCTCAAAGCCACAGCCGTAAGTTCTAGAACGGTGGCAGTAAAAGGGTTA
	50158	119	M	A	G	4	0.5	1	0	M2n1m2	(i)(ii)
2	67178	127	F	C	-	6	1	0	1	M2n1m2	(i)(ii)	TAACAAGTGCTCTCCCTCGTTCAAGATCGCAGACTTTCCACCAGTCGCTACAGCAGTTGAGCTTGGTGCTGCTGCAACAGGGGAGGGAGAGCACACTGCACATGCATGAGACCTGAAAGAGGAAGAGTTCTCATTCCAATGATGNNNNNNNNNNCAATGTACAGGACGTAGCAGATCATAGGCAAGACCGCGCAGATCTCTTCCATTAGTAGTTCTGCAGCCAGGCTGCTGGTAAGCCGCAAAGAGTCTACAGGTATGGCACTCAAACTCCAAATTGTAAAACTACAAGTTGATTTTA
	67178	127	M	C	T	4	0.5	1	0	M2n1m2	(i)(ii)
	67178	281	F	G	-	6	1	0	1	M2n1m2	(i)(ii)
	67178	281	M	G	A	4	0.5	1	0	M2n1m2	(i)(ii)
3	*117656	104	F	C	-	6	1	0	1	M2n1m2	(i)(ii)	TAAAACAACTCCTAAGAAATTTTATTTCTGCCTGTGAAATACGACTTTCATCTTACAGCTGGAACAACAGGGTTGTAGACAGAAAACTCTGTATCTGCTGTGCATTAGTTGCAACTGTCTGCTCACCTTGCCTTGTGCCACCAGNNNNNNNNNNAGACTTCACTAGTGCGCTAGTAGCGGCTGCAATTGACTTTGCTGCTTCCAAGATCTGTTCCTCGAAGTCCAGTGTTTCATCTGCCTGCTACGAAGAGAGAAACAGATTATCAAACTGGGTGTTCTATAGAAACCTTTTTTTTTTA
	*117656	104	M	C	T	4	0.5	1	0	M2n1m2	(i)(ii)
4	*120446	192	F	C	-	7	1	0	1	M2n1m2	(i)(ii)	TAAACTGTGTGATGTGAATAATTAGCCTACAAATAAAACACTATGAAACAAATCCAAGCGGTGAAATGTCAAACTTTGCCTTCAGTGTGGACAGTGCATTCTTTAGGAGATAGATAACTAGGACACACATGATCCGTTTGATATNNNNNNNNNNGATATCCTTATATAACCTCTTCACCCTTTCCCCTCTCCACTCTTCTCCTGCTTTCTTGGGTGATAAACATTGGATAGAACATGCCGTGTCCTTACTTGACTGAACTAGCTCCAGTTACACTCTGTTATTTGATGTAGTATATTA
	*120446	192	M	C	A	5	0.5	1	0	M2n1m2	(i)(ii)
5	134751	251	F	G	-	6	1	0	1	M2n1m2	(i)(ii)	TAAAGACACAGGAGCCACACAGCTCACCTCAGCCTGCCCACTCGGAGGGCACACAGGGGCCACACAGCGTACTTCAGCCTACCCACTCAAAGGGCACACAGGGGCCACACAGTTTGCTTCTGCCTGCCCCCTCATAGGGCACACNNNNNNNNNNCCCTCATAGGGCACACATGGGCCACACAGCTCACCTCAGCCTGCCCGCTCATAGGATACACGGGGCCACACAGCTCGCCTCAGCCTGCCCGTTCATAAGGCACACAGGGGCCACACAGCTCCTTCCAAACCAAAGAGCCCATTA
	134751	251	M	G	A	4	0.5	1	0	M2n1m2	(i)(ii)
6	142500	209	F	C	-	6	1	0	1	M2n1m2	(i)(ii)	TAAAAGCATTCAAAATACTAAAATCTCTGTTTTCGAATGCTTTTGATTTTTTAGAAATGGCTCCATTGACATTCGTGGAAACCGGAAGTGATGTCAGGTCCTCGCATCTGGATTACCATAGCCATGAGCCGATCCTGGCTTTGTNNNNNNNNNNCAAAAAGCCGGCGGACACAGGTCCTTCAGAGGGATGGGAGAGCCCAAGCAAGCCATGGAAGGTGACAGGGGGGAGTTGTTCCCCGCCACCCCCGCGCTGCTTGTGAAAGTAATCCAGGGGCTAGTTAGCAGCTAGGATTGCTTTA
	142500	209	M	C	T	4	0.5	1	0	M2n1m2	(i)(ii)
7	143768	96	F	C	-	5	1	0	1	M2n1m2	(i)(ii)	TAACCACTTGCCGACCGGCCACCGTGTACTTACAAGTTGGCTCAATTGCGCGAATCGACGTAGATCTACGTTGGTTCGTGCACTTCCATTTGTGACTGCAGTCCGACCAGCTCGTGGAGAAGCTAATCAGCAGGCGGGGTGGACNNNNNNNNNNCACGATCTCTTCCCACAGCGACGGGACACACATCTCCCATTGTAAACATGGCAGATGTGTTTCCTGTAAAGCACCTGATCTGTCTCTCCACAGCGTAAGTCCATCCCCCATACAGTTAGAAATACGCTCCAGGGAACACACTTA
	143768	96	M	C	T	4	0.5	1	0	M2n1m2	(i)(ii)
	143768	164	F	C	-	5	1	0	1	M2n1m2	(i)(ii)
	143768	164	M	C	T	4	0.5	1	0	M2n1m2	(i)(ii)
8	166139	226	F	G	-	6	1	0	1	M2n1m2	(i)(ii)	TAAAGTGTTTCCCTACCCATATTTGACAAATTTGTCTGTAGGCACTGGGAGCGTCCGAAGGGTACCTTGGTGGTTCCTCGGCGTTTTGCTGTCCGCTATCCCTTTGAGGATTCACTTCTGAAGAAGTGGACGGTGCTTCCGGTANNNNNNNNNNGATCCTTCGGTGTCTCGTTTGACCAAAACCACCGTTATTCCGGTAGAGGAATCCCCGGCCTTTCAGGATCCGACCGATAGGTGGGCGGAATCGGTGGCCCGCAACATGTTCCCTATTGCAGGGTCGGCTTTGCGCCCCGTATTA
	166139	226	M	G	A	5	0.5	1	0	M2n1m2	(i)(ii)
	166139	246	F	A	-	6	1	0	1	M2n1m2	(i)(ii)
	166139	246	M	A	G	5	0.5	1	0	M2n1m2	(i)(ii)
9	*177528	159	F	G	-	6	1	0	1	M2n1m2	(i)(ii)	TAAACTGATGCATTGCAGGAATCTGCAGTAAAATATGCATCTAACCACATGTTGTTGCATGATAACATGTGGCAATGTGTACTGAGCATTGCAGTGCCATTTTTATAGAATGGCATTTTTATGCACAACTGCAGTAGCAGACAANNNNNNNNNNACATGATATAGTGCACCTAGCGCTTCCCCACACCCCGTGTGCTGCAGCAATACTCAGGTATGAAAGTTGCAAAGCAACTACAAAATCCAAGTGAAGGTGTTTAGCAGCTAGTGGCCACTCTGGGATAAAATTGTATTCTGTTTA
	*177528	159	M	G	A	4	0.5	1	0	M2n1m2	(i)(ii)
10	202042	102	F	C	-	7	1	0	1	M2n1m2	(i)(ii)	TAATGCATTCCGAGTCCTCACTCGATCTCGCGCTGTGCCTATCTGTGCTGACTCTGTCTTCTCTCCCCACTCTCAGTGGCTTTGCTGAGCCAATTGCTCCCAATGTTGTCAGTCAAATCCTGTAACGAGGGAGTGGGGGGTAGGGCTGAACTGCACTGACCATGTGTATGGATGCAGGCGGTTGCGGCTCAGGATTGATCTGCACTAGTGCCCCCATAGCAAGCAGCTTGCTATGGAGGCAGTCAGAAAGGAGGAGGAGCTAGGAGCGCAGAAAAATAACTTA
	202042	102	M	C	A	4	0.5	1	0	M2n1m2	(i)(ii)
11	207745	196	F	G	-	5	1	0	1	M2n1m2	(i)(ii)	TAACCTCCCTGGCGGTATTCCCGAGTGTGACTCGGGGTGGAATTTTAGCACCAAAAGCGGTAACCCCGAGTCACTCGGGATTGCATTGCTAGATCCAGGGAGAAGATTACTTACCTTTTCCTGCGATCCCGCGATGTACATCCGNNNNNNNNNNTTCTTCCGCCCGATTCTCTCTCCCCTCGCTGCCGTTCCCTGTCAGTTTACGACGCTCGGGAATGGAACCGGCGGTAAATTCAAAAAGTGTAATGCACCAAACACACTGATACACTGTAATCCTATGGATTACATTACTAAATTA
	207745	196	M	G	C	4	0.5	1	0	M2n1m2	(i)(ii)
12	237113	9	F	C	-	5	1	0	1	M2n1m2	(i)(ii)	TAAATTGTGATGAGGCTGCTATATGTTGCTATCTGGCCCTTGTTTCATGTTTTTTGAGCGTCTCAAAGTACCAATTCTTAGTTGCCATGTCCCTGAGCATTTTTGTGACTGGGTGCCTCCAGAAGTTCCTGTGCCTTGTTGTCTNNNNNNNNNNTTTCCCTCACTCCTGTTTTTCCAGCAACCCAGTGCTGCAACAGACCCTCAGCCCTGCAGCCCAGTGATCCTAGCATCTCGGTGCTCTCATTGACCTCTGTACACTCTTGTGACCCCACTGTCTCAATGGCAATACAAATGATTA
	237113	9	M	C	A	4	0.5	1	0	M2n1m2	(i)(ii)
	237113	22	F	C	-	5	1	0	1	M2n1m2	(i)(ii)
	237113	22	M	C	A	4	0.5	1	0	M2n1m2	(i)(ii)
13	308740	138	F	C	-	5	1	0	1	M2n1m2	(i)(ii)	TAAGTCGCATAGATGGAAACGGGTGCCACAATGAGTTGTGACTTGCCACGCCACTTTATGTGTCCAAAGTCGCATGACAAGTCGCACTAGTGGAAACGGAGCCTAAAGAGACAGATTCCATTATGCTTCAATGGGGGTTACCGGNNNNNNNNNNAGGACGTCTTCTGTACAAACCCCGGTTCACACTTGTTCGACGCGGGAACCAGCGGCATTCCTGTGCGGGTTCCCGCATCGCATCTCACTTGCAGGCGGTTCACACTGATCTCTGCGAACCACTGAGGGTGTCAATGTAAAGTTA
	308740	138	M	C	T	4	0.5	1	0	M2n1m2	(i)(ii)
14	312243	256	F	C	-	5	1	0	1	M2n1m2	(i)(ii)	TAATGTTCATCTTCTCTTCACTCCCCCACCACTCCATTTGACCACCAAGATAGAAAATAAATGCCTAGTACTTCTGGGTGTGCAGATGCATTTGACTCACTCCCCTTCATCCCATGTGGCAGCACTGGTGCTTGCCTACTTTGANNNNNNNNNNCCTTCGCTGAAACATAGGGGTCTCAGAGAGTCCACAGCCATCTGTAAACTCCAAGTAATGATGGAAAGGTAAGTATAAACTGCTGTTTCAGCTGGCACTAAATTGAACCTGTTTCTTAGCCCTCTACGGGAAATGTTCAGGTTGATTTTCTCTTTA
	312243	256	M	C	T	4	0.5	1	0	M2n1m2	(i)(ii)
15	*321845	135	F	G	-	6	1	0	1	M2n1m2	(i)(ii)	TAAGCCATAATACACGCCGAAGTTCTACCGCCAAGACGGAAAGCTTGGCAAGCAAAGGGGTCATATCAAAGGACGCATCACACACAAATTGCAGCCCCTGGACAAACTGGTCCGCCAGTTCCACGTAAGCAGGAGAAACCAGCTNNNNNNNNNNCCCAGATCATGCTGCAAAAGCTTAGCCCATTCAGTTAGTGTTTGGGGCACCAAGGCTGTGGCCAGGTCCAGCCACAAAGCCGAACCAGCAATAGTAAACATAGCGCGGGCCACAGACTCTGCTTTTCTGTCAGCCGAATCTTTA
	*321845	135	M	G	A	5	0.5	1	0	M2n1m2	(i)(ii)
16	359625	38	F	T	-	9	1	0	1	M2n1m2	(i)(ii)	TAAAATGAATCTACTATTCTGTAGCCAAAGGATAGTATGTTGTTTAGCAAGAGTTAGTGTTTGAAAAAAAAAAGAACATTTTTACCTGAGCTGCAAGCACCGTTAGCACCAAAGGCAGTCAGTCCTCTGAAGTGTGTGTCATCCTNNNNNNNNNNGTACTTTGTTGCTGACCGTTATTCAAATAACGCGACCGCCCACCGCACAAGCCACTCCATTCTTGCTGAACTGATGGCAGACTCTGCACTGCACCTGAGCCCATTAGCTACTTGGAATGTACTGCTGTGGGATTAGCCTCATTA
	359625	38	M	T	G	4	0.5	1	0	M2n1m2	(i)(ii)
17	364435	36	F	C	-	6	1	0	1	M2n1m2	(i)(ii)	TAAAGCTCATCACACGTTACAATCTGATTGTGCAATTGCATTAGACCTACTAACAACGATGTTGTGCAAGGGCCTGTCTGATTAGATCTAAACTGATTGGGTAGTTTCAGTTCAGCCCCTTTCACACTTGCTGTCCGTTTGTCCNNNNNNNNNNTTCATCCATCAGCTGAAGGATGAAAAACGGACATCAATGCATTCCTATGAAAAAACGGATGATCGTCCGTTGTCATCCATTTTTCGTCCGATCCGATCCTGTCCGTTTTTTTGAACGGATGAAAGCCCTATTTTTCATCTGTTA
	364435	36	M	C	T	4	0.5	1	0	M2n1m2	(i)(ii)
18	*375485	114	F	G	-	7	1	0	1	M2n1m2	(i)(ii)	TAACAATGTCCCGAATGTTCCACGTCTCGCTGTGCACAATACATGTGCTGTAATCAAGTGTCTTGTTATACATCTGTCATTAGCCTGCTGTTTACAGGCTGCTTAGAACACAGCAAAAGAGCTATACTGACACCTCACAGAACANNNNNNNNNNGAACAACGCACCATGACAGAAGTACAGTATTGTTATCCTGGCTTTCTATTAGTACGCCAGGACATGCCTGAATAAAGCTCTGGTGACTCCAACAGGCCATTGCATGTCAACAAAACATTTCTCATCTCCGCATAAAATGCATTA
	*375485	114	M	G	A	5	0.5	1	0	M2n1m2	(i)(ii)
19	406694	242	F	C	-	9	1	0	1	M2n1m2	(i)(ii)	TAATCAGAGCCCAACTGTGTCCAGGGAGGAAGAAATAATGCCAGGGCAGGTGACAGCGGTCTTCACTCAGCACCATCTTGGGCACGCCCCCTTGATAAACCTGTTACATGTTTTCCCAGTATACTAAGCCAAGCTAAGACCAGTNNNNNNNNNNAAAGTAAATACTCTATGTAAATGACAGGTTTTTACAAAGGAGTGTTGCTTGTGGCAACGAAAGTTGTGAGGCTAGAGTGGTGGAGATCTATCTCTATGTGAAACTGTAAAGCTATATAAGCTGAAATACAGAAGGATTCATTTA
	406694	242	M	C	T	4	0.5	1	0	M2n1m2	(i)(ii)
20	407109	57	F	A	-	5	1	0	1	M2n1m2	(i)(ii)	TAATCACTTGCTGACCGCGCACTGTAACTTTACTGCTACATCGCAGGCCGGCTGCGCTGAATCAGTATATACACGTAATTCTGCTTTTCCGGGTAGGGGGCGCATGTACGCACCCACTGGCCTGGCTGCGCTGTGATTCGTCACAGCACATGCCGATCACTGGGTGCCGCCCAATGATTGACAGCTGGCATTCGGCAATCGGCTCTAATCTTCCCCGAACACAGCTCTGTGAGTGTAAACAACACAGAGCTGTGTTCAGTGACAGGGGATCTTGTTGCTTTTTA
	407109	57	M	A	T	4	0.5	1	0	M2n1m2	(i)(ii)
21	412679	39	F	G	-	5	1	0	1	M2n1m2	(i)(ii)	TAATGTGCCACAAAGCTAATGGGCCAACAGTCGCCAGACTTACCCAAAGAGGAGTATGCTCAGATAAATCAGGGTTCATAGGCAGAGTCCTCCACATGGGGCAGTATCGCTAGGTTGCCCAGAGCTAAATCAATGCGAGACAGGNNNNNNNNNNCATGGGAAGCCGTGTGACAAACATTTATCCACTGGATGTCTCCCTCCACACATCTGAGGCCAACTTCAGCAATTTAGCAAACAGAGGATTGAGGTTGTGAAGCTAGAGCACACCGAGTAAGCGAGCTTATCCAGAGTTGGGTTA
	412679	39	M	G	T	4	0.5	1	0	M2n1m2	(i)(ii)
22	421196	210	F	G	-	5	1	0	1	M2n1m2	(i)(ii)	TAAAAATAAAAAAACAGTGTCCCCAGTGTAGATCCATCATCAATCACGACGCCTGCTGCACCACTGGATCCACAAAAAAAGATGAGAAAAATTTCTGCACACGACGAAGGCTCTCCGCCGACTGCCTGGTAAGTGAGGGCGGGTCCGCCTGGCATTGTCACCTTGTGGTACCGCCCTATGGGACATAACCAACCCAACATGCACCGTTCCATGACATCACGTGGGGGCGGTGCCACCAGGTGATGTCGCCAGACGGCCCTGCTCCTTACCTATTTA
	421196	210	M	G	A	4	0.5	1	0	M2n1m2	(i)(ii)
23	427217	232	F	C	-	6	1	0	1	M2n1m2	(i)(ii)	TAACGTGCAACATAACGGAGATAGGTTTTGAATTGGTGTCAAAGGGCAAACGTGTCACTTCGTTACAAAATAGTCATCCTTTTCAAACACATCCTCAGCTTCCTCTTCCCCAAAACAAAGTCTGAATAGTTTGGATTACTCATCNNNNNNNNNNAAATGACTATCGCTTTGTGCCCTCCTCAGATGTCCAATTACTTTGTGCAGTACATAACGGCACAGCTAACTTTAGTAGTAAAGCACCTGCCAGCCTTTATGTTGGTGTCTTGAATGAGTCACTCATTGAGACTGGCACAGATTA
	427217	232	M	C	T	4	0.5	1	0	M2n1m2	(i)(ii)
24	*450377	81	F	A	-	10	1	0	1	M2n1m2	(i)(ii)	TAATATGTGGAATGTGCTTGTATGCTCTCTTCTCTCTACAGGCCATAGCAGCTCAGTATGTCTCTCAATAGAACATGTAGAGTGTCATGCAAGCTTCTGTTTGGTAAACACCAGTTATCATGCAAGCTTCTGTTTGGTAAACATNNNNNNNNNNAGTTAGAAGGTGACATTACACAGTTTTCACCAAATGAAGAAAGTACTAAGCTGTCCTGGCACTTTGATTAGTATGACATTACTGTAAACACACTCAATAAATATTGCTGCAGATGTGAGGCATACTTAGAGTAGGTAACATTTTA
	*450377	81	M	A	G	4	0.5	1	0	M2n1m2	(i)(ii)
25	456781	55	F	A	-	8	1	0	1	M2n1m2	(i)(ii)	TAATCCACACATAGAGTATAAAAAAGGATGCAAGAATACAGAGACTGAGAGTCTCTTATGCGGCATAGGTTATTCCCGCAATAGCGCCGCGATCAGCGATAACTTCCGGTTCGTAGGTGCCCTACGCGTTACGTCACTGGCACGTGACTTCATCAGGGGATCACGATAGGACGGATTCCCCGTCATTTATCTGATCACAACCGGAAATGCAGTCGCGGCCATTTTACAATAGGTAATGGTCAATGTAAACAACACCGCGGCCATTTTAGAGTAGTCCGTGGGAAATGCGGACATACCCACATAGTTGGTGTAGCAGGGATCATTA
	456781	55	M	A	T	5	0.5	1	0	M2n1m2	(i)(ii)
26	488161	106	F	C	-	5	1	0	1	M2n1m2	(i)(ii)	TAAAACATCAATTCAAATGACTTCTGGTGCTCTTTAGAAACTTCTTTCCCTTACCATGGAGACTTTGTTTTTGACAGTGGCCTTGTTGCCATCCATCTAGAACACCAATCAAGACATGAGTCACTCACACTGCCTTTTGTGACTNNNNNNNNNNACTTCCATTCACAGTTCCGTCAGTCTCATGTTTCAGACACTGAAGGGGGAAGAGAAAGTGTATTGTTAGAATCACTGTGCATTATGTATAGCTGCATTGACCAACAGTTAGCATGTGGGTAACCGTGAAAAGAGGTGGAATTTA
	488161	106	M	C	A	4	0.5	1	0	M2n1m2	(i)(ii)
27	496223	182	F	T	-	11	1	0	1	M2n1m2	(i)(ii)	TAAAATGCAGAAGAGATACTATACCTCTTCTATATAATGAAAAGACTGCCTGCATAAGTGTGCTCACAGGATATGTCGGGTAATCACCTTGTGCAGCATAGATTCCCCCTACCAACACCGTCCACTGCCCTACTAACATTAGTCTCTTCTCTACTGACAACATCCATTGCCATACTGATATAGCCACTGATCTACTGACTGACACCATCCATGGTTCTACTGACACCAACCTCTGCTCTACTGACACATCCACTGCTCTACTGACACTGTACATGTTTTA
	496223	182	M	T	G	4	0.5	1	0	M2n1m2	(i)(ii)
28	502427	221	F	C	-	5	1	0	1	M2n1m2	(i)(ii)	TAATGGTCTCCCGCACTGATAAAATCAGCGCGTCCATGAGCGCTTTTTCATACACCGTGCTGACAACTGGGGTATCATCCACACCGTCAGACGAGTCAGGGACAGTGGCTGCTATCCCGCAGGGTGGTCCACGTCCGTGCCGGTNNNNNNNNNNGTCCGTGCCGGTAGTACCAAACAGGGAGCGTGGCAGTTACCCGCAAGGCGGGCCACGTCCGTGGCGGTAGTGCCAATATAGGGAACGCGGCCTCAGCCCCGCAAGGCGGGCCACGTCTGTGGCGGTAGTGGCAGACCCAGATTA
	502427	221	M	C	T	4	0.5	1	0	M2n1m2	(i)(ii)
29	512918	257	F	T	-	6	1	0	1	M2n1m2	(i)(ii)	TAAGAGTCTGGGCCTTCCACCTCTCCCAGCTGAGGATCTTCTCCCACTGCCTTTCACTCCACGGGCTCCATCCATTCTGTCCAGGCTCTTGACCCCTGCTAAAGGGGTTCGGCGAAGACGAAGGCCTATTCCACTCCCCAATGANNNNNNNNNNTAACAGATATCCTACCTGATCTCCCTCTAGCCGTCCTATAGGTTCCAGGCACGGTCCTGGCACCGTGATGTCCTTCCCATGGACTCTTTTCATCCTTTTTTACCCTTTACATTTTTTCTTTTAGAGCACCGATGTTGTGTTTTA
	512918	257	M	T	C	4	0.5	1	0	M2n1m2	(i)(ii)
	512918	262	F	C	-	6	1	0	1	M2n1m2	(i)(ii)
	512918	262	M	C	A	4	0.5	1	0	M2n1m2	(i)(ii)
30	528569	282	F	G	-	6	1	0	1	M2n1m2	(i)(ii)	TAATAGAGGAAGACATTGATCCATGTCCCCGCTTTGCAAGATCAACGCCTTCCCCACTGACAGAACGGCAATCTGCATTGTTTACATAGGCGGATCGCCGTTCTGGCTCTCTGCCTAATCATCAGAGAGCGGACATCGAGTCTGNNNNNNNNNNTCAGCTACCGCTGTGTACAATCACAGCGGGAGCGGGTCACCGGCGGCGCGCATGTGCACCCTAGACCCGGAAGTGCAGGATTGCGTACTAGGTGCATGATCCTGTGCCGCTGCATATGTAAGTTATACTGTCGGCAAGCGGTTA
	528569	282	M	G	T	5	0.5	1	0	M2n1m2	(i)(ii)
31	560590	76	F	G	-	7	1	0	1	M2n1m2	(i)(ii)	TAACATATCGACAGATTATGAACTTCAAATGCAAATACAGACAAATACACCCTCAAACGTAAACAAAGTAAGAAGATAGGCGTATGTGCTGGGGACGACAGTCCAGGATCTCCTCCTCGTCAGTCAGAGCCCACAGATGTAACANNNNNNNNNNGGTCCATGTCCCTGCCCGAACACCCCTAATGGGAACATTCTGCATTTGGGCAGGCGGACCCACCAAATCGCCCTTCTATCACCCAGACTGATCTGAGCTGACCTTTTAGAGGCACTCAACTGCATGAGCAGTATAAAGAAATTA
	560590	76	M	G	T	4	0.5	1	0	M2n1m2	(i)(ii)
32	581766	170	F	C	-	6	1	0	1	M2n1m2	(i)(ii)	TAAGTGTGTTCCTAGGGGCGTGTTCTAACCGTGTGGGGCTGGGCTGACAGGACAGGCAGAGTGATTCGAGCTCCCAATTACAGGGAAGCTTAGAACACTCTGCCTTCACAGGGAGAACAATGGTTTGCATAGGCGGTCCGCTGTNNNNNNNNNNTGTTCTCTCCTCACGCTAACGATCAGTGGGTAGCCTCGCTGTCTCTCACTGTCGGAACACAGCGGAATCGGTGCTGCGGGGATGCCCCCTGGCTCTGGGTCTGGGGGTCTGGGTCCTGCCCTGGGGGACATGTACCGCTAATTA
	581766	170	M	C	T	4	0.5	1	0	M2n1m2	(i)(ii)
33	*598666	169	F	G	-	6	1	0	1	M2n1m2	(i)(ii)	TAAAAAAGGTGCTTACAGCGCACCACAATCAAAATAGCAAGAAAGTACTGTACAAATGCGATGGCGTACATCAGTAATACATCTATGCAGAATTGTTTATCAATCGCAGTCAAAAACAGAGCATCGTGACATCAGTTGCCTCTCCNNNNNNNNNNCCGCTATGCGTTTCCTCACAGGATCACGTGACTTCTTCAGGGGGATTATTCCTAAGGGGAATCCAGGGTGAGAGCACACTCGGTGGAGGGGGAGCACATTGATTACATTGATTACTGGATTATGAACACTGCATGGGGATATTA
	*598666	169	M	G	C	6	0.5	1	0	M2n1m2	(i)(ii)
34	631176	10	F	G	-	6	1	0	1	M2n1m2	(i)(ii)	TAACCTTGGCACATGCGCAGTTGAGGATCGGACCCGGCGCTTCATTTCCGGCCAGCGCACCGGGTTGGAGCGGATATAAGGAGCCTTCACATGCAATGTCGCAAGCTGGCGGCATGCATCGCGCTTTCTATCCACCACACAAGTNNNNNNNNNNCAACTGCTTGATTACTCTGGACTACATGAATGATTCAGTAGGACATGTACCTGCTGGTCTTCTTATTCATCTAGCTACCTCAAACCTGTTGATTTGTTTCTCCAACCACATAGGAGAGATGGCGCTTTGGTTCATATCTAATTA
	631176	10	M	G	A	5	0.5	1	0	M2n1m2	(i)(ii)
35	650033	291	F	G	-	9	1	0	1	M2n1m2	(i)(ii)	TAAAAAAGGCCTTTTGCCTTTGCCAAAAAAATGTTTGCTCTGGGTTTTTCCGACTCCACGCAGCTTGACTGCAAGCTCCTGGGGTTGGGGTGCGCATCTGGAGGGTCAAGTGGCTCAAGGATCTTGGACAGTCAGGGAGGCCAGNNNNNNNNNNAATTGGAGGGAGCTAAAAGCTATTCTCTTGGGTCTCGGGGCATTCCAGGAAAAGGTCAGGGGTCACCACATTCAGGTGTTGTCGGACAATGCGACAGCAGTGGCGCATGTCTCAAAACAAGGAGGCACGAGAAGCAGAGTTTTA
	650033	291	M	G	A	4	0.5	1	0	M2n1m2	(i)(ii)
36	662888	266	F	A	-	5	1	0	1	M2n1m2	(i)(ii)	TAATTCAATCCAGCGCTGTGCCCGCCTACAGCGTCTCTCTCTCTCCACAGAACACAGAGGAAGCAGCGGGAGCCAATGGCTGTCAATCAAATCCTGTGCCAAGACACACTGCGTGTGTCTATGGATGCACACAACCTGGCTTGGNNNNNNNNNNGTGTGCTCCATAGGAAGCTGCTTCCTATGGGGATACACAGAGAAGAGGAGGAGCGAAGAGGGCCAGCGGGGGACCCCAGAAGATGAGGTTCAGAGCTGCAGCACCTTTGCACTGAGCAGGTAAATGTAACACATTTATTATTTA
	662888	266	M	A	T	4	0.5	1	0	M2n1m2	(i)(ii)
37	701159	5	F	T	-	6	1	0	1	M2n1m2	(i)(ii)	TAAACCTCCATCCCCTCCTGTCACCACCCTGCCTGGATCTCTCACCCGTTCTCGTCGATGGTATCCTTCAGGGCAGCCCAGGCCACGGCGTCCCCCCTCCTCCCGGGCACGGTGCTGAGGTTCCCTGTGAGCGGGTTCAGGATGNNNNNNNNNNGAGCTCTGCGCCCTCACGGCCGAGGGAACCAACACCATCAACAGCACCCAGCAGGCAGCCATCCCTCTCATCATGTGACTGCAGGCGGCGATCATGTGCAGTGGTGCAGTCAGCTGACACCTGTGAGGGAGGAGACTTTTGTTA
	701159	5	M	T	C	4	0.5	1	0	M2n1m2	(i)(ii)
38	764303	272	F	G	-	5	1	0	1	M2n1m2	(i)(ii)	TAATCACTTCAATATGGGGCACATTTAGCCCCTTCCTGCCCAGGCCAATTTTCAGCTTTCAGTGCTCTCGCACTTTGAATGACAACTGTGCGTTCATACAACACTGTAACCCAAACCCAAGTGACGACATCTCCATCCTGCCAGNNNNNNNNNNGGAAGCGTTGGACACCACCCGCGCTGACTGCCCGCCTCCACTGACAGATGACAGCGGCCCCACAGTGTCCCGGCTCACCAGATTCAGCCGATCGTGACGATTGTCTGCTCCCTGCACTAGATTTCTTTTACATCGCTGATTTTA
	764303	272	M	G	A	5	0.5	1	0	M2n1m2	(i)(ii)
39	817085	231	F	G	-	8	1	0	1	M2n1m2	(i)(ii)	TAAAACTAAATATGATGGTGTGTTGCTTAGTAAGCCTGAAAACGCTGATATATTTTCTTCTGTGTTAGTGTCAAAAAGTGAAATCTGTTCTGTGCAAGAGAGAGAACTGAGACAGCAGAGTGCTGGAGCACAGACAGGATAGACNNNNNNNNNNAGGATAGTTAGGCCATAAAGGTATTAGCGTGGTTGAAGGAAACTTCTATGTTTAGCAGTGGGGTGGATATGATGGCTACTGTGCCAAATGGAGGGTCTGCAGAGCTGCCAGTAATTGAGGGTGCGGTGAGTGCTGCAGAAGTTA
	817085	231	M	G	A	4	0.5	1	0	M2n1m2	(i)(ii)
	817085	283	F	C	-	8	1	0	1	M2n1m2	(i)(ii)
	817085	283	M	C	G	4	0.5	1	0	M2n1m2	(i)(ii)
40	869272	42	F	G	-	5	1	0	1	M2n1m2	(i)(ii)	TAAAATGAAAGTCAGATACAACCTTAGGAAGAAATGACTGACTTGGCCGAAGGACCACCTTGTCTCTATGAACCACCAGGCATGGGTGCGACAAGATAAGGCTGCCAGTTCCAACACCCTGCGAGCCGCCATGATAGCCACAAAAAACACCACCATTTGGAACAGTGTTAGCAGAGGAATCTCCCTGATATTCTCAAAGGGAGGCTTCTGAAGAACTGACAGCACCAAATTCCAGTCCCACGGCGGCAACGGAGACCGCACCGGGGGAGCAAGGTGTTTA
	869272	42	M	G	T	4	0.5	1	0	M2n1m2	(i)(ii)
41	960052	49	F	G	-	7	1	0	1	M2n1m2	(i)(ii)	TAAAGGAGCATCACATAATAAGGCTTACCTGTAGGTACAGTGAATATCTTCTAAGCTTGCACTGTTTAGGAGATATTCACACTGCATGCCGCCAGTGATATCAGCAGCGCATGCACCCTGAAGGGATGGCATACCCGTGCTGTCCCTTCAGAGTTCCGTGCTGCGGTCCGTGACCCCCGTGCTAGTGATGTGATTGCAGCTCAGGCAATCAGACAGCCGGCGCACGCATACGCGTAAGGAAGATCGTGTGAAGATGGAAGCCCTGTTGATCGTCCTTTTTA
	960052	49	M	G	T	4	0.5	1	0	M2n1m2	(i)(ii)
	960052	243	F	C	-	7	1	0	1	M2n1m2	(i)(ii)
	960052	243	M	C	T	4	0.5	1	0	M2n1m2	(i)(ii)
42	999313	5	F	A	-	10	1	0	1	M2n1m2	(i)(ii)	TAAAACATTCTTACAGTATATGGATCACATCTTACCATTTTCTTTTTACTGAGTTTCTTAGTGACAACAAAATAAATCAAATAAACATCTTCTTCCTTTAGGTTTGGCATGAATCATGATGGTATTGGTAATGGCTGTGGATCTNNNNNNNNNNTCAAGAGACAGCCAAGCTCATGGCAGCTCACATTACTATGAAGACCAATCCATTTGTGTGGTCGGCTTGTAGCAGGGACTACATCACTAGCTTCCTGGAGTAAGTCACTTGAAATATTGTCTTTATACAATTCAACGTTGTTTA
	999313	5	M	A	C	4	0.5	1	0	M2n1m2	(i)(ii)
43	1006328	245	F	C	-	5	1	0	1	M2n1m2	(i)(ii)	TAAATAGTTCAGAATGCCCAGCGGCAGGAAGGATTAGCAATCATGTAACCACTGTCACAGTGATCACCTGATCAGAAGTCAACACTGCCAGCTACTGATCTTTAGCAAGGGCAGAGAGCTGTCTACAACAGCTCACTCTTTGTGCTGGGCACTCGCAGTAAGTGTGCTGTCAGCACAAAAACATTGTCCGCCCAGTGACCCATACTGTATGTGTAGTGTGTGGAAGTCACAGCCCAAACTTTTGCTACCGCACATATGTGTTGGGCAGTCATAAAGCAGTTA
	1006328	245	M	C	T	4	0.5	1	0	M2n1m2	(i)(ii)
44	1061724	192	F	G	-	5	1	0	1	M2n1m2	(i)(ii)	TAATCTATCAAATATTCTAGGGGATACTAATTTGACACCCTCCAGAATATCTTCCCACTCCTCGCTTGCCATCTCCCCGATGTCTCTTTCCCATCTAGTTTTGGCCGTAGAAGCCACTCTAGTAGCATTGGGGCGACACAGGATNNNNNNNNNNGAAATCAATTTGGTAGGGTGGGTGCATCTAGGATTTGCAGTCTAACTAATGAAGGGCATGCATCTGGGAATTGAGATTGAAGAGCATGGCGAAGTTGCAGGTATCGAAATAGAAACTGATTGGGGAGAGAGAACTCTTCTTTTA
	1061724	192	M	G	A	4	0.5	1	0	M2n1m2	(i)(ii)
45	*1146109	232	F	A	-	7	1	0	1	M2n1m2	(i)(ii)	TAATACTTGGGTACTTTCCACCTGATGGCAAGAGCTGAAAGAGACTGTGGGAGGGATTGGTGGAAACCCTCACGATTCTATTATCTTTGCTGAAGCATTGTGTATGGAAAATGTCCAAGATGGAGGGGAGACGGGCACCAATGANNNNNNNNNNGCTGTCTTCACTAACAGCTGCAAGGTCTTGCTGTCAGCAGAACTGCAGTTTCCATACCAAACAATAATGCAGCTGGTCCGCACGCTCCCAATGGTTCCACTATAGAATGTGGCAAGGATGGATGGAGGGAGACTGGCTCTTTTA
	*1146109	232	M	A	C	5	0.5	1	0	M2n1m2	(i)(ii)
46	1150125	254	F	C	-	6	1	0	1	M2n1m2	(i)(ii)	TAAAGAAAAGGTCTTCCTGTATATGGCAGTGGTTTCTGTGTGTCGTCCGTGCGTTCTCTTTTTCTTTTTCTCTGCCTTCTCTCTCTCGCCCCCTTCCCCCTAGAGCTGGGGCTGGCGGCCCATGGTGGTTGGAGTGCATCTGCTNNNNNNNNNNCACCGTCTCCGCTTCCGGATCAGTTCTGCGCATGCGCGGACCAGTAACCAAAACGAGGCTTGGTCTCGCGCACGTGCGGTGTGGTCTGGAGGGAGGCCCGGGCATGCACACGGCGAGCGGTGACATCAGCAGGCGGAGTTTTTA
	1150125	254	M	C	G	7	0.5	1	0	M2n1m2	(i)(ii)
47	1250623	278	F	A	-	5	1	0	1	M2n1m2	(i)(ii)	TAAAGGATCTGCTACTTATGGCTTGGTGCCAGATACTGCAACATACCCTCAGTGCTCTAGTGGTGTCCATATTTGATGGTTCAGAGCTTCTTTGGTGGCAAAAGGGTGACTCAATATTAGGTGGGTGGTCATAAATGTATGGCTNNNNNNNNNNCAGTGTATCCATCTAGTTGTCAAAGTACTTGTCACCATAAGCTGAAAGAACACTTGTTCCAATTTTGTTATTACCATGTTTTTGCATTGTTTTGCTCTGTAATTCTTCATGCATGAAGAAAATCCCTCTAAATCAGAATAATTA
	1250623	278	M	A	C	4	0.5	1	0	M2n1m2	(i)(ii)
48	1319651	209	F	C	-	5	1	0	1	M2n1m2	(i)(ii)	TAAATTTGCCGCCCGCTGTACGGAAGTCCCGCCCCTTCTTCCTATGATAGACGGAACGCTCATCCAATGCGTTGCCGTCTATCACAAGGAGGAGCGGGACTGTAAGGATGACCCTCCGTGCAGGGATCATAGCACAGGCCCCAGNNNNNNNNNNTGCGCAGGCCCGACGGCGACTTCGGACATCCAGGGCCAGGCTTCCTCTGCACCTGTGCTCTGCAGGTACTCACCCTCAAGGTGGGACTCTATCTTGCACAGGTGCATCAGGGGGCTCCGCCCCTTCCCATTTACCAACACCTTA
	1319651	209	M	C	T	6	0.5	1	0	M2n1m2	(i)(ii)
49	1492337	135	F	G	-	5	1	0	1	M2n1m2	(i)(ii)	TAATGTTTCTTTTTTCCTGACTTTGGACTGCTGGAACTGGGGTATTCAAAGTTGGAGTACCGTGCAGTTCCTCAGGTGGAATAATGAGATCCTAAGAGAGGCAATAACCAAGGCACAGGCAGACAACAAGAAAGCATTTGACAGNNNNNNNNNNTAGGAGATCGGGTGTGGCTATCAACAATGAACCTCAAGATGGCATGCCCATCCAAGAAGCTGGCATCAAGGTTCGTGTGTCCTTTCCCGGTAAAACGAAAGATCAACGAGGTATCGTATGAACTGACTTTGTCAGACTCTTTTA
	1492337	135	M	G	A	5	0.5	1	0	M2n1m2	(i)(ii)
	1492337	231	F	G	-	5	1	0	1	M2n1m2	(i)(ii)
	1492337	231	M	G	T	5	0.5	1	0	M2n1m2	(i)(ii)
50	1589340	204	F	G	-	8	1	0	1	M2n1m2	(i)(ii)	TAAACCAGCATGGTTGTGTGGGGATCCGTCCACACAGCTGCATCATTCTTTCACAGTTTCCCTTTGAATGAATGAACTATAACTAACGTCTCCTATTGCAGCAGATGGATTGTAGTTCTCAAAGAACTGTGAGGGCCCGGGTGANNNNNNNNNNGTGAGCGCCTCAATAATTCAGTGATTCTTCCTACTCTCCAGTAACTATTTTTTCATACAGGAGGTACAGGCAGATAGCTGACTGAGAGTCTGCAGAGTCTTGGCATTTTACCTGCAATCTTCTTATTGTGGTTGCAATGCTTTA
	1589340	204	M	G	T	5	0.5	1	0	M2n1m2	(i)(ii)
51	1670386	47	F	A	-	5	1	0	1	M2n1m2	(i)(ii)	TAACAAAATATGTTCATCAGCGATCCCCTTAGAAAAAAATGTGCCCCGCATACCTTGAGGGCAGGAGGCAGCACAGGTGGCAAGCTGCAGGGGTCGGAAGCTGCTAGATATACCTCGCAAGAAAAGCCTGGAGCTCTTGTGGCCNNNNNNNNNNCGGCCAGGAGCAGGGGGTGGGGCGCACATGCTCAACGTCACTGGTTGCTGGGACAACCGTGGTCCCAGCAAACCAATGATTGCTGAGATGTGGCACTACACTGGCGGCCTGACGGTCAGGGCAGGAGTGTCGCTCGTCCATTTA
	1670386	47	M	A	G	4	0.5	1	0	M2n1m2	(i)(ii)
52	1737959	273	F	C	-	6	1	0	1	M2n1m2	(i)(ii)	TAACTAATAGTGGATCTGCTGTGAGTCTTTGCTTAGGAACAGCTACCCAACCAGATCTAGGTGCATGTGCCTTATATAAAGAAAACAAAAGCAATTAGCCGAGATTACGGCTACTCCTGGCAGAAGAAAATACACCTCAGCACCNNNNNNNNNNCAGGTGTTTGAAAAGAACCAAGTGCATCCACATGAGGCTAGTATCTGCAGAGCCTGCACAAAGATCACCTGTTGCCACTCTGCAAGGAAATTGTGGTGACTGAATCATCATCTAGGAAATCTCTTATGCACGTAAATGCTTTTA
	1737959	273	M	C	T	4	0.5	1	0	M2n1m2	(i)(ii)
53	1771000	201	F	T	-	5	1	0	1	M2n1m2	(i)(ii)	TAAAGATCTTGGTCAGCGTACTGCCCTCATGAAGGCGAGAATGGATGCGGCCACCACAGTCCTGGATGCACATGAAACTGACCTGGAAGACCTGCAAGGTGAGATTGAGATCTCAGTTTGAGGATGCAAAAAATAGGGCAAGGANNNNNNNNNNAGAAATCCCAGAGTGTAGCAGACCTCCAGGGCCCCACTCTGGGCTCGCTGCAGGAGCTAGTACCTGGCAATGGACCGTGTCCACAGAGGAATGACTAGAAGGCAAGCTGATAGTCTACATAGAGAGACACTGTTCTGAAGTTTA
	1771000	201	M	T	C	5	0.5	1	0	M2n1m2	(i)(ii)
54	1855361	271	F	T	-	6	1	0	1	M2n1m2	(i)(ii)	TAATGCATAGAAAGTGTACAGAGAAAGTGAGATGTTGTTCCCCACTCCTGACACAACATTGCCATGTGTTCAAGATTGGCCATTCACCTTATCCAATTGCTTCACTGATTGTGGTCATGCTGGCACACAGAGATACTATGGTATNNNNNNNNNNGGAACTGCTCTGTTTCAGTGGATGTTGCTTTATATGACTTGAATAACATCAGACCTTCCCAGGTACTCTCCTCATTCACAATGATCATATACAAGATATAAGGAAGACACATAGTGCGCTCTGTGTGCTTATAACCATACATTA
	1855361	271	M	T	G	4	0.5	1	0	M2n1m2	(i)(ii)
55	2021889	73	F	C	-	5	1	0	1	M2n1m2	(i)(ii)	TAATTCTTTGAATAAATTCTCCTGCACCGGAAATAAAGGATTGTAAATTTTGTCTTAGCTTTCCATGCAGCTGTAACAATGTTTTGTGAGTCATGTCAGGTACTGAAGAAAGTTTGGACGTACTCTGCATTTTTCAGCCATCGANNNNNNNNNNTCTGGGACAGCACATTTGCATTCTCACCCTTACATTGCAGTGCCTGATGAACTGTATAAAGCTTCTAAGCTTTACTGCATGCGGGAAGGGTATCATGTTACTCATTTGCATAAATTATCGCATGTGCTAAAGTCCAATTCATTA
	2021889	73	M	C	T	4	0.5	1	0	M2n1m2	(i)(ii)
56	2247953	50	F	A	-	5	1	0	1	M2n1m2	(i)(ii)	TAAAACAATGTTGTATTATAGGCATTGAAAGCAAACTGTCAGGAATTTCCCCACAAGAATTGTTAGCTATATGTTGCTACATTTTGAGATTTTCTTGCAAGTTAGGATGTAACAAAGTATTTTACTCCCTGCTGATTTTGTGTTNNNNNNNNNNTAACTGTGTATTATGTAAGTGGAAACAATTGACTGTATGATTTTTTTGTTTGTGAACAGCCCTTCTCTGCTTACAAATAATTTTGTAAAATAAATTTGTGAAACAGTAATATGCCGTCCTCCTTTTATTTCAGTTCACTTTTTA
	2247953	50	M	A	C	4	0.5	1	0	M2n1m2	(i)(ii)
57	2259651	271	F	G	-	7	1	0	1	M2n1m2	(i)(ii)	TAATTTACTAAAACTGGAGAGATCAAATTTTGGTGAAGCTGTGCATGTTAGCCAATCAGCTTCTAACTTCAGCTTGTTCAGTCTACTGCCTCCCGCCCACTGTATAGTAAAATGACGGTGGGCTGGATCCCCTCTCGTTCTGGGCGACGTCATATGACATTGCCCCAGTGTCACCGCTATAGCACACCTGTGGGGACACGCAGCAAGGCGATCGCAGGTTGCGCTGTGTTCCTAGGACACGGAGTGACCCCGATCTGGCTAAAGAGCCAATTATTCGGTTCTTTA
	2259651	271	M	G	T	5	0.5	1	0	M2n1m2	(i)(ii)
58	3934511	240	F	G	-	5	1	0	1	M2n1m2	(i)(ii)	TAATTTACAGCGCAGTATTTATGCCATCTAGGATCACCATAAACAGAACTCAAGTGCTGAAGAAGACTATGGTCAAGCTGTGACTGTGGCTAAGTGTGTGTAGTGTCAGATTTTGCCTTCCATGTTCCCTAAGCATTTCTCCACNNNNNNNNNNTTGTCATGCATCTCATAATGCTTACATAAGTGACTCTCTCCCTTTCTGCTACTCTGCACAGGCAGTGGCAAGTATGGTAAGGCATATTTGGCAGGACCATATGGACACTAAATGTCAGAATAGGAGAACATTTAGCGAATATTA
	3934511	240	M	G	T	4	0.5	1	0	M2n1m2	(i)(ii)
	3934511	258	F	G	-	6	1	0	1	M2n1m2	(i)(ii)
	3934511	258	M	G	A	3	0.5	1	0	M2n1m2	(i)(ii)
59	165357	114	F	G	-	7	1	0	1	M5n5m3	(i)(ii)	TAATTCAGTGTGTTTTGTTGTAATTAGCTGTGATTGGCTACAGCTGATCACATGGCACAGATGATTTTGCTTGAAAGGAAGCCATCCATTGTTTACAACTATCATGTGACCTGCTGTGATTGTTTACAACGGTCACATGGTACCNNNNNNNNNNACCGACAGAGGGCCGGTACAGTGATCAGTCATCGGCTGTGTCTGATTCGGGCGCGATTCGGCATGATGTCATATGTTGTCCACCCGGATCAAGGAAATCTTTTTGCAGGTGTCATCCGCCCATAGGCCAGGCGGGAACAGGTTA
	165357	114	M	G	T	4	0.5	1	0	M5n5m3	(i)(ii)
60	201111	79	F	C	-	8	1	0	1	M5n5m3	(i)(ii)	TAACACACATAGCAGGTGTTGTAAGTGCTCATAACGTCGTACTGCGCAGTCACAGCGTACAGCCAGAGATTCGTCCCCATCATACATCCCGACATCTGTCACCGCTACCGTTGGATTTACACCCCCAATCAAAATAATCAGCGTNNNNNNNNNNAATACGGCTCCCAGTACGGAGGCTTTTCCACGCACACACACCGCGATCGGCGCAGTCAGGTGATCCGCACGCTTAGGGCCATCCACGCTCAAATCACAGATCGAAGACGCAGTCAGAGGATTTCACACAGTCAGCTGTGAAGGTTA
	201111	79	M	C	T	4	0.5	1	0	M5n5m3	(i)(ii)
61	226263	268	F	C	-	9	1	0	1	M5n5m3	(i)(ii)	TAACTCTTTTTTACATTTTTTTCAATTGCTTCCTGGTTTCTGGCCTAGAAAGTGCCAGAGTAAGCCAGCAACAGTGTTGCTGATCACTAGCCACACCAGTGCCCATGTAAGCCAGCAACAGTGTTCCTGATTGCTTCTACACCAGTGCAATGTCATCTCTATCTTCCAACTGAACTGACCATGGCCTGTTTTTCAACCATGCTTCTGCCTTCCACCTGAGCTGATCCTTTACCTGCATCCTGATCACGTCTACTGCCTGCCTTCAGAAAGGACCCTGACCTTTTTA
	226263	268	M	C	A	4	0.5	1	0	M5n5m3	(i)(ii)
62	624109	182	F	G	-	6	1	0	1	M5n5m3	(i)(ii)	TAAAGTCCAAAGCAACACATAACTGGGGTATAGTTTTGTGCAGGTGCAAACATACAGAGTTCAGCAATCTGGTGTGTGGAAAATATAAAACAGTGTACAGTGTGCAGGGGTCTGCAATATCTGATGTGCAACACAATGTCTAGTGGTTTCGATTGTGTAACATGCATCATGGTGTACAGAACAAGATGATCTGGAGACTGTAATATACAACATAGTGGAGTGCAGTGGTCAGGAGTATGTAATGTATGACACCGCATGTAGTGAATCAACCTACAATATTTA
	624109	182	M	G	A	4	0.5	1	0	M5n5m3	(i)(ii)
	624109	206	F	G	-	6	1	0	1	M5n5m3	(i)(ii)
	624109	206	M	G	A	4	0.5	1	0	M5n5m3	(i)(ii)
63	630969	268	F	A	-	5	1	0	1	M5n5m3	(i)(ii)	TAATTCAATCCAGCGCTGTGCCCGCCTACAGCGTCTCTCTCTCTCCACAGAACACAGAGGAAGCAGCGGGAGCCAATGGCTGTCAATCAAATCCTGTGCCAAGACACACTGCGTGTGTCTATGGATGCACACAACCTGGCTTGGGANNNNNNNNNNGTGTGCTCCATAGGAAGCTGCTTCCTATGGGGATACACAGAGAAGAGGAGGAGCGAAGAGGGCCAGCGGGGGACCCCAGAAGATGAGGTTCAGAGCTGCAGCACCTTTGCACTGAGCAGGTAAATGTAACACATTTATTATTTA
	630969	268	M	A	T	4	0.5	1	0	M5n5m3	(i)(ii)
64	750568	182	F	T	-	5	1	0	1	M5n5m3	(i)(ii)	TAAACATATAGGGCAATCAAAGGGTGTGATGCTTTCACTAAGGGAAGAGATCAATTCTTGCAGAGACACATAGGCATATCTCAGTTCTCTGTGTTTCACCAACGATCGGCGGGTGCCGGATGACTTTGAGTACCTGGCACCTGCNNNNNNNNNNTAGCACAGCAGAAGTGGCCCACCGGTGGCGTGCGTGCGCCCCCTTCAGGCGGAAGTGTAGGATCACATATAAATATGGGATCCTGCGCACAGTTGCCACCCTGTAGTAGTAAAAGTGCTACAGGGGGCGGTTAGCAAGTGGTTA
	750568	182	M	T	C	4	0.5	1	0	M5n5m3	(i)(ii)
65	1056740	276	F	C	-	5	1	0	1	M5n5m3	(i)(ii)	TAAAGCAAAATAACATTGGATGGACAGGTCTTCCTTCGCTGACACTGATAGTCTTACAGATGCTGTCAACTCTTATCCTTCACATGCTGGATAAAGAACTGCACAGCCAATCTGCCTTGGAGAAGAATTGATCTGGCGAAAAAATGTTCCTGTAAATTGTTTGGTTAGGCAGCTTCAGTGGTTGTATAGCTGGAAATTCATAGATGTTCTGTTGATTTTAGTCTCATAACTAGTCATGAATAATTCAAACATCTCTCTGATGTAACAAAGTTTTTGTTAATGAACATATTA
	1056740	276	M	C	T	4	0.5	1	0	M5n5m3	(i)(ii)

## Sheet: A. loloensis(GBS)
ID	Locus.ID	Col	Pop.ID	P.Nuc	Q.Nuc	N	P	Obs.Het	Obs.Hom	Parameters	Criteria for sex-linkage	Y_seq
1	5685	181	F	C	-	5	1	0	1	M2n1m2	(i)(ii)	TAAGTGGAAGGGGTACGGGGCAGAAGATAACTCCTGGGAGCTTGGCTCCAACATCCATGCCGGTCCTCTGATCCGGGCGTTTCAGGCTTCCCATCCTGTCTTGATGGCCCGGTTGGGCATCCGGCGGCTGCCCCTTCGGAGGGGNNNNNNNNNNCAGGAAGGGCGTACCATCGCCCAAACTTGCGGCCGTAGACGGCCGTCTAGGTCCTCTACAGCCCTGGGCGAATCGCGGGTGCTACCGCGCATGCGCGATCGCGGGAGCGCGCGGGGGCGCGCGGGAGCGCGCGGCGCTCGTTATGACGGCCATTGGCGCCAAAACCAGGCTATTTA
	5685	181	M	C	T	4	0.5	1	0	M2n1m2	(i)(ii)
2	17160	307	F	G	-	3	1	0	1	M2n1m2	(i)(ii)	TAACTACGCTTAGTCAGAGGGGCTGAGCAGACCTGATGGTACAGGCGACTCTGGGGTGGACTCTGAAACAGNTTGAANAAACATGAAGTAACCGGCAGTGTGGATAATTGCACGCTTTGTAATTGAAGTTGTTACAAATTTGTGATTTGCCCAAACACTGTATAGGTCTACCAAACCTATCTACTTGACCTGAGGTAGAGGCAGAAGGACCGGGTACCGACTGCACGGAGGTGACCATGGAAAAAGANCGCAAGGGACTCNGGAGAGGGCACCAGTTAGCCGTGTGAGCTGATGACTGGCACAGAGCACAGACGGGGGACTTA
	17160	307	M	G	A	3	0.5	1	0	M2n1m2	(i)(ii)
3	108219	118	F	A	-	3	1	0	1	M2n1m2	(i)(ii)	TAAATATGTGATATGATATATGTGATTAGATATGTGAGTACTGTATGATACATTGTGAGTATATGTCAGCCTGTATCTTTTTGTACCTGTAATCTATGGCATGTGTACCTCATTTGTAGAGGTATATATACAGTATCTCACAAANNNNNNNNNNATTTTTGTAAATATTTTATTATATCTTTTCATGTGACAACACTGAAGAAATGAAACTTTGCTACAATATAAAGTAGTGAGTGTACAGCTTGTATAACAGTGTAAATTTTCTGTCCCCTCAAAATAACTCAACACACAGCCATTA
	108219	118	M	A	G	3	0.5	1	0	M2n1m2	(i)(ii)
4	222513	187	F	A	-	3	1	0	1	M2n1m2	(i)(ii)	TAAGAAAAAAGTTTCAGGGAAACTAAAATATCTTTCAGGGAAAGATATCATGTGTCGGTCTGTTCTGTGTAAATTACTCTTTGCTTATGTCTCTCTGTCGCATAAAAGTGATAAAATAATCTGTTTGTGTGACCCGAAGGTTCAGNNNNNNNNNNGTTCAGTTGGTAAGTGAATGAACTAGTTGGTCGCTGATTACTTCTGTATATGTCAACTAACCAAACCCTATTGGCGATCAATAAAATACGGGCTTGCCCGAGCATGAGACTGGTCCAGGCCGATTCCACCAGAAGATCAGGTTATCTCGGTTTGATTACCAAGATTA
	222513	187	M	A	G	3	0.5	1	0	M2n1m2	(i)(ii)
5	301010	245	F	G	-	6	1	0	1	M2n1m2	(i)(ii)	TAACCCGGTGAACTGGCCCATGGGAAGGTGCAGCGTGGTGCGATGGCAGTAAACACTCAGAGTCCAGATGCAGTGACAGAACTTTGGGGGGCATGGCCTAGTTGGAACCCGGGTTGAGGCTGTCATAAACACACACACACAGGGNNNNNNNNNNTTTCATTTTCCCATTTGATTGTTGAAGCTGGGATGAGCTCTGTCCTTGCCTGCACTCCCAGAGGTGTATTGTAAGATGAGGACCAGGTGGACTCTTGAGCAGCACCCGCCATTCAGTATCAGTAAAAGAACTGTATTATAATTA
	301010	245	M	G	C	3	0.5	1	0	M2n1m2	(i)(ii)
6	307621	78	F	G	-	6	1	0	1	M2n1m2	(i)(ii)	TAATATTCAGATAGTTCAATAATAAACAGGACATACCACAAACAGGACTGTAGGCAAAACAGGCTTGCTGGTACTTGTAGTGCACCACTGCAGATACCAGTAGGGAAGCAAAGACTGGTGAGTAGCAGGAGCAGGTCCGAGCGGNNNNNNNNNNTCAGGCAAAAGGATGGTGCAATTGAGCTGAGTCACACACTTGATCAGAGTCTGAACCAGGGGTGGCCCGTCCATAAGGGGTGCAGGGGCGCCGCCCCCCCAAAGCTGAAAAATAAATAAATAAAAATAAAAAAAGGTCCCTTTA
	307621	78	M	G	A	3	0.5	1	0	M2n1m2	(i)(ii)
7	369480	293	F	G	-	7	1	0	1	M2n1m2	(i)(ii)	TAATGACATAGCAGACCCCACTATAGCCTCTTCTAGCATGGGCAGAAAACATCCCACTGCCTTAGCCTCTATTATGCAAAATGAAGATCTATATGATCCACGGCGGTGTCTGCAGGGCTCAGAGAAGGACTACATATTCTTCTCNNNNNNNNNNATTGATATGTTCTTGGCCTACAAAGTCACTCTACAGTCCATTACTGCAGCCAACATTGGCATTATTACATGGTCAGACCACGCCCCAGTGACCATTACGCTGTCTACTAACCCTGCTCTGAAACTCACCACTCTGTGGCTCTTA
	369480	293	M	G	T	3	0.5	1	0	M2n1m2	(i)(ii)
8	383520	258	F	G	-	6	1	0	1	M2n1m2	(i)(ii)	TAATTGTAGAAAGACAAAGTCAGAACATATTGGCCTGATAAAGGATAATTGGGGGAAAATGGTTACAAGTGACAGGGAGAAGGCAACTGTCACATACCTGACTTTGGAGCCTGAGATGATGAGGGTGGCCTTTTTCACAATTCCNNNNNNNNNNGCAGAAGGGCACATGTGCCAGGAAGCTGGAGCTCTGGACCTGAGCTTGGAAGCCCAGGGATGCACCTAGTGGCAGTATGGCATCAGATCACAAGCTGTGTTCAGTAACAGTCAGGCAGACAAGTACAGAATAATAATCAGGTTA
	383520	258	M	G	T	3	0.5	1	0	M2n1m2	(i)(ii)
9	437654	67	F	C	-	5	1	0	1	M2n1m2	(i)(ii)	TAACTGTGTTCCCTGGGGCGTGTTTCTAACTGTGTGGGGGATGGGCTTTCACTGTGTAGAGAGAGATTCGACTTTCTGCTTGGCAGAAAGCTGTGATCTCTCTCTGCACACAACAGGACACATAACCGCCATGTTTACATCGGCNNNNNNNNNNCGGGAGGACATCGAGTCCTCCCCATCCGTTCACTCACTCCCCCTCGAGCGCGCGCGGTCACAATAGCGGGTACCTGAACCAACGTATACCTACGGCGGTTCGCGCAGGGGAGCCAGACTGCCGCTGTATAATGTAAAGTAGTTA
	437654	67	M	C	T	4	0.5	1	0	M2n1m2	(i)(ii)
10	449875	168	F	A	-	3	1	0	1	M2n1m2	(i)(ii)	TAAGAGCCGGTCCTCCCAGCTCCCGATCAGTTATATGAGTCACAGAGCTGTCAGTGGCAGCTCAGCCTCTGTGCTGGGAGCGCACTGTGTAGGCACAGCCATGACAGTGAGACTTGCAACACTGGATGTAAACAACCTCAGAAGCCNNNNNNNNNNCAGATTGAGGTACGTATGCATCTGTGGAAGGGGTGGGCAGGTTATATTAGGTCAGAGTAAAGGGGTAAAAGGATACCTGAGCAGGATTCCTGAGTAGTGCCTGCATCTGATTGGATTCAGGTGATGTTCAGCTAACACGTTTTA
	449875	168	M	A	C	3	0.5	1	0	M2n1m2	(i)(ii)
11	474811	26	F	C	-	6	1	0	1	M2n1m2	(i)(ii)	TAATTGTTGAATTATGGTGTCAAAAAAAATTTTCATTTGTATTTTGAAAGACTCTTCAGGTGCTAATGTAGGAGATTGGTCTTCACATTCATATAATTGCTGTCTTTTTATTTTTCTATTTTTGGATTTCATAAATTCTGCTGCAATTCNNNNNNNNNNCTTCAGCCTTTTTTTTTGCAGTCCATAAAAACACTGGCCATATCACTGTCATTTTCCCGCATTTCCTGTAAGATACTTTTTAGTCCCTTTATCATTTTTGAAGCCTGAGAAACATTGGTGCCTTTTCCTTGAAGTGATCTATTA
	474811	26	M	C	A	3	0.5	1	0	M2n1m2	(i)(ii)
12	*550969	60	F	C	-	4	1	0	1	M2n1m2	(i)(ii)	TAAATCGTATATGATTTTAGGGATTGAAGATTTCTCGCTGTACCTACATGGGGTTCCAGTTTGGTCTTCCCTATAACAATTCGGTCCAATTGGTATTTTCCAATCAGCACCTGATTTTGCTTTTCTGACAGGTTCTCTTTACACNNNNNNNNNNGCTTGTTTTGGGAAATGTTTTGGCAGAGTTAGATCAGTTCTATCCAGGCCAGCTCAGCGTCACTCCCTGGTGGTCGTTGACAGACAGCTGCTCCGGGTTGGTCGCTGACCATCTGTTGCAGAGGCAGCTGTAAGAGTGACATTA
	*550969	60	M	C	T	3	0.5	1	0	M2n1m2	(i)(ii)
13	567427	20	F	T	-	3	1	0	1	M2n1m2	(i)(ii)	TAAACCACTGAAAAAAAAAAGAAGAAGAAAATAATAAATAAAATAAGTACACCAACTTTATTTTCCATCTCTCCAAACCATTTTTTTTTTTTTAGCATATTACCATTTCCTCTTGTTCTGTCAAAGCAAATGCTGCTACTTGGTGAGTNNNNNNNNNNTAGCTGAACCCCAATGACTGTAAAAGAGGCCGTGTTTTCGGACGTGACATATCGGTGGTGCACTCTCTTCTCCCACTCGTACACCTAGGAGTACAAAATAAAGATAAAACGTGCAAAGACATCTTCTGCAGTCACAAATTCTTA
	567427	20	M	T	G	3	0.5	1	0	M2n1m2	(i)(ii)
14	618655	98	F	G	-	3	1	0	1	M2n1m2	(i)(ii)	TAAACAAAAAGGAAATAAAAAATTCCCATGCAGTATAACTGCTCATTTTGTCCAGGGGTGCACAGAAAGGCTAAACTTACCCGATCCTACAGAAAACAACAACCCCCCAACCTCCAGTGGTGGACTGTTCCTGCCGTCCTCACGTNNNNNNNNNNATGATGTCAGAACAGTCCATACACAAGGCTGCTAGCATTCGGAGGGGNGCAAGAGNGGTGAGGACCGGTCTTGCGATTGGAGGATCNGCGGATTAGGTAAGTATATCTCCGCTCTCCTCACTCCTAGACAAAAATGAGCAGTTA
	618655	98	M	G	A	3	0.5	1	0	M2n1m2	(i)(ii)
15	666795	103	F	A	-	3	1	0	1	M2n1m2	(i)(ii)	TAACCTTGCTGCAGATTGAGCTTCAACCCATGTCTCCCCACTACTCGGGTAGCACACTGCAGCAAGTCCATTTTCACATGTAGTGCGGATCTCCCAGCCAGACCCACTCCCACTTCACTGGAATCAGTCCCACAAACTGCAACCNNNNNNNNNNGTTTGAGTGCGCTGTCTCTCAGCTGCATCCTCACAAGCTACTGACTTTTCTGGCTCTCCAGCGGTGTTCCAGAACCATAGGCAAGTAAAGATCCCATGCCCCACTTGACCACACTCCAAGCACGGTACTGGACGCTGAATTTTA
	666795	103	M	A	C	5	0.5	1	0	M2n1m2	(i)(ii)
16	672096	268	F	C	-	4	1	0	1	M2n1m2	(i)(ii)	TAATCTCCTCTTCTCAAGAGAATACATTTATTTCCTCTAATCTTTCCTCATAGCTGAGCTCCTCCATGCCTCTTATCAGTTTGGTTGCCCTTCTCTGCACTTTCCCCAGTTCCCCGATATCCCTTTTGAGAACTGGTGCCCAAANNNNNNNNNNATGATTTGTACAGGGGCAAAATCAGGGCTCGAGTCCTGCGGGAACGCATGGGAACGACGTTCCTGCACTTTTTGCATAGCAGGAACGCCGTTCCCGTTAGCGTCCTGCAGGCAGGGGCGTCGGGGGGGGGCTGACCAGGGCTTTA
	672096	268	M	C	G	3	0.5	1	0	M2n1m2	(i)(ii)
17	682957	29	F	T	-	8	1	0	1	M2n1m2	(i)(ii)	TAAGATGACAGGCAAGCTGTGATGACTCAGAGCTGTCAGAGAGAGAGCCGCCTCCGCCTTGTTTACATTAGGCGGAGGGGTTCTCTCTTCAGTCCGGTGATCGGGAGGTAGCCGGCGGACATCGCGGCCGTCGGTCCCGATCATNNNNNNNNNNGCCGTGACTAGCCGCCGTGACCGCGCTGGCGGCGCGCGCGCGGTCACAAATGCTCGTCCTGGAAGCGACGTAACATAACGTTGATTAGCCCAGGAGAGCCACCATGCCGCCGTAAAACTGTGGCGGCTGGTCGGCTAGTGGTTA
	682957	29	M	T	G	3	0.5	1	0	M2n1m2	(i)(ii)
	682957	130	F	C	-	8	1	0	1	M2n1m2	(i)(ii)
	682957	130	M	C	T	3	0.5	1	0	M2n1m2	(i)(ii)
18	708191	80	F	G	-	3	1	0	1	M2n1m2	(i)(ii)	TAAACACAAAGCTAGGGAGATTTGTGTCCAGGATCAGGGATCAACAGGCGTTTTCAACGTACTCCCTGGTAGCTCCTTGGAATCAGTTCTCTCTGATATACGCCTTTCCTCCAATGCAACTGCTTCTGTGTCTGTTGCACAGAATCAGAGNNNNNNNNNNCTGGTCGCTCCAGCTTGGCCCAGGATGGCTTGGTATTCCGAAATAGTAAAACTGGAGGTGGACAGCCCCTGGATGCTTCCAACTCGCTCGGACCACCTTTTTCAGGGTCCAATTTGCCATCCTTCTTTACAGTCGCTGGCTTTA
	708191	80	M	G	A	3	0.5	1	0	M2n1m2	(i)(ii)
19	759013	173	F	C	-	6	1	0	1	M2n1m2	(i)(ii)	TAATAGTTGATAACATGAGAATTATGCTGACTGTTGTTTACATCAATTATTTAGGTAAATGAGAAAAATATCATTGGCATAATAATTTGGAACAGGGTGTAGTGTAGTATTTATTGAAAATGCATACATGTACATGTATAACTTNNNNNNNNNNACCAACAATGTCAGAATGCTGCTCCTGCCATGAGGTAGTGGCAATGTGTACGTCAGTGTGTAGGCCCTTTCCGACGCGTTTCGTGTCCAAACACATTATCACAGGGATCTGCCTATCACTGACGTATTGTTCGTACCTTGTTTA
	759013	173	M	C	T	3	0.5	1	0	M2n1m2	(i)(ii)
20	763612	74	F	C	-	3	1	0	1	M2n1m2	(i)(ii)	TAAAATGAAGTGCAAGTCAAGGGTCTCTTGGGAGAGAACAGTGCAACAGATAGCAGAATAAATTGGACACTGGTGTAGAAATTACCTGAGGCAGGTCTGACAGATGTGCATAGCATCCCCTATGCCATTACAGCCTCTAAAGCANNNNNNNNNNGGTTCTATGTACCATCAAGTACCTTATTTACATATTCAGTAGAGATTATAGTGATATAACATGAGGCTGCTGTGGACCAAATATGTTCTGTTTACCTTATATACATATGATTGTGTCTCTCATTTCGGGGTGGACTGTGTTTTA
	763612	74	M	C	G	3	0.5	1	0	M2n1m2	(i)(ii)
21	771638	224	F	C	-	5	1	0	1	M2n1m2	(i)(ii)	TAAATGTGTTCCTAGGGAGTGCTTGCTAACTGTGGGGGAGTTGCTCTGACTGGGTGAAGACAGAGATCGGTGTTCCTGCTTAGCAGGAACACAAGATCTCCATCTTCTCCCCTGCCCTGTTTACATAGGCAGATCGCCGTTCTGNNNNNNNNNNGGGTGGCCGGCGGACACCGGCTCCTCCAGACACGCTGATTGGCTTCCCCTCTGTCCAATCAGCGCGTGCAAGCCCCCCAGTGGCTACTGCATGAAACGACGCCTTGCCGCAGTAAATGTGCGGAAGGCGGTCCGGAACTAGTTA
	771638	224	M	C	A	4	0.5	1	0	M2n1m2	(i)(ii)
22	867491	205	F	G	-	3	1	0	1	M2n1m2	(i)(ii)	TAATGTTTGAATTTGCTTTGTAACCCAAAGTTTGCTGCCTATTCCAGTGGCCGGGCACTCTGAAGGTGCCACACAATATTTCTGCAGCCGGACCTCAGTTGCCAATTTGTAATGGTTGCATTTGCTTTGTGTCTCAAAGTTTGTNNNNNNNNNNAGAAATTCCTCAACTGGATCTCAGCTGCCAAATTTCTAATGTTTGTTGGAAAGAAAAGCACTTGCAACCTTTTCTGCTGCCTCAGCACTCAAAAAATATTTGTAGCTATTGGGTCTCAGATACTATACTCTAATGTTTATTTTA
	867491	205	M	G	A	3	0.5	1	0	M2n1m2	(i)(ii)
23	939843	295	F	T	-	3	1	0	1	M2n1m2	(i)(ii)	TAAGTATACATGTATAGCGAACTTTTGATATTTCCTTTTTGTTGTCAGTACTTCTGTTTATTGCACAATTTGTCACAGCAGTTGGCGGGTCAGGGGGTCTTTGGGGGAGTCAGTGAGTACTTACATTGTGAAAAGTGGTGGGGCCCATCTANNNNNNNNNNGCGCTTACACTCGGTTAGTGGCGGTTCTCCCAGGAGCTAGGTCCCCTGGGGGAAAAGTGGAAGTATGTGTGATGTCGTAATGTCTTCGAGCCAGTTGGGGCGCGGCTGAGGACATGGAAGATTACGGGAAAAAAATTGTGCCTTA
	939843	295	M	T	A	3	0.5	1	0	M2n1m2	(i)(ii)
24	1025247	275	F	C	-	3	1	0	1	M2n1m2	(i)(ii)	TAAAACGTTTCAGTGTAGATAATGGTTGAATCCGATCCCTGATCACAGGTATAGGGAAAGCCTCCACCAGCACCTTCACACCACTCGTGCAGACCCTTACCGGATTCAAAGGCTACAAAAGCCGAGTCTCGCACTTGAGATGACNNNNNNNNNNTCCTGATCTGCAACCCAGTACAAGGATAGCCAGTTCCACCAGAGACGCCAGTATATATAGACTTTCAAACGGACTCCTATAGAGAAAAAAATGAAAATTGCCGCCTCATGGTGTAGTATTTGAAAACTTGAGAATAGTTTATTA
	1025247	275	M	C	G	3	0.5	1	0	M2n1m2	(i)(ii)
25	1179745	84	F	C	-	4	1	0	1	M2n1m2	(i)(ii)	TAACCAGTCCACCGGTCTTACAGTATTTTGATGTGCATAAGCCGGTGGTATTGTCTGCTGATGCTTCCCAGCATGGTCTTGGTGTAGTCTGTCTTCAAGATGGGAGGCCTGTGGCTTTTGCATCAAGAGCCCTCACTGAGACTGNNNNNNNNNNTATGGGGACTAGTATTTGCCCGTGTAAAATTCCATGATTATATCTATGGCTGCCCTGTGACTGTGGAGATGGATCATCAGCCACTCATAACCATACTGAGAAAACCCCTGCACACAGCATCCAGCGAATGATCCTAAAGCTTTA
	1179745	84	M	C	T	3	0.5	1	0	M2n1m2	(i)(ii)
	1179745	223	F	C	-	4	1	0	1	M2n1m2	(i)(ii)
	1179745	223	M	C	T	3	0.5	1	0	M2n1m2	(i)(ii)
26	1181621	210	F	G	-	7	1	0	1	M2n1m2	(i)(ii)	TAAGCTCACACACCCAGTATGCTGACTTCTAGAACTAGGAGGGGGATTTCAGCAACACTTAGGCCTAGGGATCCCTTTTTGGGGTCTGTACTCAAGGCCCTGGTCGCAGGTCACCTTCCTCAAGGGTACCAGACAGAATCCATGNNNNNNNNNNCTGTAGCTTCAATGTTTCAGGCCCTCAGGTCGACCACCTATGGCAGCCTGTGCTGGTGATAGGCAGCAGCCTCCTCCCCACCTGAACCTTTCTCCCCAGAGGTGGGCTGGAACGGACCCTGAGCCCATGTGCTCTTGAGACTTA
	1181621	210	M	G	T	3	0.5	1	0	M2n1m2	(i)(ii)
27	1303568	36	F	G	-	3	1	0	1	M2n1m2	(i)(ii)	TAACCGGTACACGACTGGCCGCCGCAGTTTTACGTCTGCACTGTGGCTCTCCTGGGCTAATCGACGTTATGTTACGTCGATCCCAGGAGGGGCCATCGTGACCGCACACACGCGGTCCCGTCGTGTACCGGTGATCGCTACCCGNNNNNNNNNNCGTCTATGTAAACAAGACTGATCAGCCTTCCCTGCTTGTCATAGCGAGATGCGGCTTCCCTGTCAGTGGGAAGCCGCATCTCACTGTTAGCCCAGCCAGCCCCGCCCCCATACAGTTATAAACACACCCCTAGGAACACACTTA
	1303568	36	M	G	T	3	0.5	1	0	M2n1m2	(i)(ii)
28	1441139	186	F	A	-	3	1	0	1	M2n1m2	(i)(ii)	TAATGGCATCCCAGTCTTAGTCCATAGGTTTCAATATTGAGTTGGCCCGCCCTTTGCAGCTATAACAGCTTCAACTCTTCTGGGAAGGCTGTCCACAAGGTTTAGGAGTGTGTCTATGGGAATGTTTGACCATTCTTCCAGAAANNNNNNNNNNTGGCTCACAGTCTCCACTCTAATTCACCCCAACGGTGTTCTATCGGGTTGAGATCAGGACTCTGTGCAGGCCAGTCAAGTTCCTCCACCCCAAGCTTGCTCGCCCATGTGTTTATGGACAACAAAGACTCTAGAGTAGAGTTTA
	1441139	186	M	A	C	3	0.5	1	0	M2n1m2	(i)(ii)
29	1444271	273	F	C	-	3	1	0	1	M2n1m2	(i)(ii)	TAAAGACGGCCCTGGTGATATCACTGTGCTATACATAACCTGTGCAGAGAGCAGAGCTGTGGGAGGGGCCTGACAGGCTCCACCTACTGCAGAAAACAGGAGGGGGCGGAGACAAGACCAGCCACACTGCACAAGGAGAGGGAGNNNNNNNNNNTACAGAAGTCTCACACTGGATTACTGAACAGATCTGGAAGAAACACACAAAGCTCACTGAGATGCCTGGAGAACACACCTGAGGAATGGACTTGGACAATATTTGCTGATCCCGGGGCTTAGCTTTTACTACAATGGGCCCTTA
	1444271	273	M	C	T	3	0.5	1	0	M2n1m2	(i)(ii)
30	1456120	251	F	C	-	3	1	0	1	M2n1m2	(i)(ii)	TAAATTAGGGAAGACCTCAGGCTGCCTATAACCAAGGGACGGGCCCGATATTATTTACTTAGAGTTGCGAGTGAAACGTCTTAGCGGGTAAACGCCTGGCGAGCGGCACTGCCAAGTACGCAAGTGATGGCGGACACCTAAAGCNNNNNNNNNNCGTGTTTATGATTAGACGGCATCACTCTCGCGTCGAAATGAGATGATGATGGAACTGGAGTCGTTATTTTCGATACAGACGATCTCCTAACGAGGCATGAGCGCCACTGTTGATATTACGAGTGGCGCGGCCCCTTTCATCATTA
	1456120	251	M	C	T	3	0.5	1	0	M2n1m2	(i)(ii)
31	1557047	258	F	C	-	3	1	0	1	M2n1m2	(i)(ii)	TAACTGTGTTCCCTGGGGAGTGTTTCTAACTGTGTGGGGGATGGACTTATTGTGTGGAGAGAGATCGGGTTTCCTGCTTGGCAGGAAGCCCTGATCCCCCTCTCCACAACTGACAGGACACCGATCTGCCATGTTTACACTGGCNNNNNNNNNNGAACGATCGCGGGCAGCCGGCGGACATCGAGTCCGCCCTGCCTGCTCACTGGCTCCCCCGCTGGCCGATCGGCCTCGATCGCAGGTGCACGAACCAACGTTTTTTTCCGTCGATTCGCGCAGCCGAGCCACCTTGCTGAAGTAAATATGCGAAGGGTGGTCGGCAAGCGGTTA
	1557047	258	M	C	T	3	0.5	1	0	M2n1m2	(i)(ii)
32	1620560	184	F	C	-	4	1	0	1	M2n1m2	(i)(ii)	TAAAGGTGCAGGGGGGAGGAATGGCTGGCTGGTGCATTGGACGTGGCTGCAGGGGACAGTGAGCACCACAGGAGGACCCAAGGATTCGGGAGGAGGATCATTTGCCCAGGCTTCAGCAGGAAATGGGCACCAGCGGGACACAGGNNNNNNNNNNAACAGCATGCTAGATGGTGCTGTTCTCTAGTGGGATGGGGCACAGCAGGAGGAGGGGTGATTGGGTGGCACCAGGTGTGCACGTTTTCATGGCTGTGTTTGGTGGCTCCTGTGTTTTTTGTCTTTTGGCAGACCAAGCCTCTTA
	1620560	184	M	C	T	3	0.5	1	0	M2n1m2	(i)(ii)
33	2245259	179	F	C	-	3	1	0	1	M2n1m2	(i)(ii)	TAAGGCTACATTCACATCTGCGCTTTGGCCCAATAGCATGTACCTGCAAGAACCAGGAGTCCTGATTTATACCTAACATCTATTCCTGATACAGGTGATCGCCGCATAGTAATTACATGCAAGCAGCTACAATTGGGCAGTCTCNNNNNNNNNNCGGGACCCCCCCCCCCCCCACTGTAATGTTTGTACAGGTACAAGCTGAGGCCAAAACGCAGGTGTGAATGTGGCCAAAGTGATAGGGTTAGGCGAATCATCAGGAATAGATGTTAGGCAAGGGATAAATCGTGACTCCAGGTTA
	2245259	179	M	C	A	3	0.5	1	0	M2n1m2	(i)(ii)
34	56610	189	F	A	-	3	1	0	1	M3n3m3	(i)(ii)	TAAAATAATGCACCGGGCCTACATCCCATTCCTCTCTTCACCTCAACATCCTCATAAAAGTCGATGCCCCCTCTGTGGGGAGAACAAACCCAACCTGCTCCACAGACTGTGGTCATGCCCTCGCATCGCCTCCTTCTGGGACCACNNNNNNNNNCCCCTATGAAGGATGTCTTCCCTTTGGTTTTCGGCGACCTGGCCCATGTCTCCTTCAATANCACAAAAGCACAACAAACCATCACCCAAAGAAACAAGGNATGGTTATCAACCTGCTTCATGGTGGCCAGACGCGCCATCCTTA
	56610	189	M	A	G	5	0.5	1	0	M3n3m3	(i)(ii)
35	108264	13	F	A	-	6	1	0	1	M3n3m3	(i)(ii)	TAACCACTTGCTGTCCACATACAGTACATATACGGCGGCAAAGCGTCTCCCCTGTGCAGAATCAGGTACCTGTATGTGATCCTGCACTTCCGGGTCTGGGGCGCGCACGCGCGCTGCCGGCGACCCGCTCCTGCTGTGATTGAANNNNNNNNNNCTATGTAAACAAAGCAGATCGCTGTTCTATGAGAAGGGATGGTATTGATCCTGTGTTTCTGCTAAGCAGGGACACGGATCTCTGCCTTTCCACAGTACAAACACCTCCCCCACAGTTAGCAAGCACTCCCTAGAAACACATTTA
	108264	13	M	A	T	3	0.5	1	0	M3n3m3	(i)(ii)
36	156120	181	F	C	-	4	1	0	1	M3n3m3	(i)(ii)	TAACCACTTCCTGCCCCCCGCTGTAGCCGAAAGATGGCTACAGTGCAGGCTTACTTTGCCGGGAGGGCGTACATGGACGTCTTTCCGTGATCGCGCTGCCCACTCGCCCCCTGCGTTGTCCTTTGGACTCAGCTGATCACAGATNNNNNNNNNNAATCACCTTGGCCCTTTACCACGTGATGATCTGTGTCCAATGACAGCTGATCATGGATGTAAACATAAGGTGGTTATCTGCTTTTCTTTCCTCACGCTAACAGTGTGAAGAGAGAAGAAGAGAGGCGATAACCGGCTTGTGTTA
	156120	181	M	C	G	3	0.5	1	0	M3n3m3	(i)(ii)
37	175943	190	F	T	-	5	1	0	1	M3n3m3	(i)(ii)	TAAGCCGCTAATCACCGCACACCCGCGAGCCGCTGACAGCACAGCTTTCTCCTGCTGACTCCCGAGATCCCAGACGCATCGTTCGGACCGGCCATCATGGTGCTAGGAGGCAATCGCACCAAATTCAAAAACTCCTCCATCAAGGNNNNNNNNNNCAAGATGGCGCCGACCCCATCCTCCTCCAGCAGCACAGCGCGCCCACACAAACAAACGGCATTCCACACAGACTCTCACGGTGAGTTGATCTACTCCTCTCCCAGGGCTCTGCACATACATCTTCTGCCTCTCCTGCTCTCTTA
	175943	190	M	T	C	3	0.5	1	0	M3n3m3	(i)(ii)
38	287692	211	F	G	-	5	1	0	1	M3n3m3	(i)(ii)	TAACACTTGCCTCTCACACTCTAGCGCTGTCCTGGCTGCAGCACCGCTGCTGTCTCTTCCTGCTCTCAAAGGAGGCTCTGAGAGCCGTGGAAGCCATAGGCTCCTGCTGCAGTCAGTCAAATCATTTGAGGGGAGAGAAGGCTGNNNNNNNNNNTCAGAAGCACGCCAACACGGGTGTCCCCATAGTATACAGCTTGCTATGGGGGCACTCACAAGAGGAAGGAATGGAGAGCTCCAGTGGGGGACTCCAGAAGAGGAGGTAAAGGGCCACTCTGTCCAATATCATTGCAAATGTTTA
	287692	211	M	G	A	3	0.5	1	0	M3n3m3	(i)(ii)
39	549551	167	F	A	-	3	1	0	1	M3n3m3	(i)(ii)	TAACACCAGCAAGAACGCGTTATGGTGTGAACACATGACTGCTGGTGTGCGTTGTGCACCCAAACTGGCTCTGTGTGTCCACTGCCAAACAGAGTGCATCTCAACCCCACCCCCTGCTCCCTCCTCACTGACTGTGGTTGACAGNNNNNNNNNNTGCCTCTCTGTCCCATGAGGAAAGAGAGAGCTGAGAGAGCTTCTGCTCTTATGNCATTGTGGATCGAGATCGGGCTCTGGTAAATTTTTAGGGGGGGGCTGAGGGGGGAGCTGCACAGAGAAGGTTTCTTTTTTTTTTACCTTA
	549551	167	M	A	C	3	0.5	1	0	M3n3m3	(i)(ii)

## Sheet: A. xinduqiao(GBS)
Serial number	Locus.ID	Col	Pop.ID	P.Nuc	Q.Nuc	N	P	Obs.Het	Obs.Hom	Parameters	Criteria for sex-linkage	Y_seq
1	9843	262	F	C	-	6	1	0	1	M2n1m2	(i)(ii)	TAAGACTGTGCTGGGAGACACAGCAAACCTTCTGGCAATGGCACGTATTGATGTGCCATCCTGGAGGAGTTGGACTGCCTGTGCAACCTCTATAGGGTCCAGGTATCGTCTTATGCTACCAGTAGTGACACTGACCCTAGCCAAATGCAAAACTAGTGAAAAACTGTCAGAAAAGATGAGTAGGGAAAAAAAATGTCAGTGGCCTCCACCTGTAAAACCATTCCTGTTCTGGGGGTCGTCTCATTGTTGCCCATTTAGTGCATCTGTTGTTCATTTCATTA
	9843	262	M	C	T	5	0.5	1	0	M2n1m2	(i)(ii)
2	18386	195	F	C	-	6	1	0	1	M2n1m2	(i)(ii)	TAATCTCTCGATACCACACGATAACCAGGGCACTAGAGTTATTGCCTCGCTAGATGCCGAGAAGGCGTTTGACTCGGTTGAATGGGTATACCTCTGGGAAGTGATGAGACGTTACGGATTTGGCCCTAAATACCTTCATTGACTNNNNNNNNNNCAGTTGCTCTATAGGGTCCCTAGGGCACGGGTCCGCACCAATGACTGGCTGTCCGAGGCGTTTCCTCTTCATAGAGGTACGCGACAGGGATGTCCCTTGTCTCCCTCCCTGTTCGCTCTGGCCTTGGAACCCCTGGCTATCTTA
	18386	195	M	C	T	5	0.5	1	0	M2n1m2	(i)(ii)
3	21814	127	F	G	-	6	1	0	1	M2n1m2	(i)(ii)	TAACACTTCACCGGGGTACGAGACAAGGGTGTCCACTGTCCCCGCTCTTATTTGCGATCGCAATGGAACCCTTGGCCTTGCAATTTAGACAAACACCTCTATTTCCAGGCATTAGTGTTGGGGATACCATTGATAAAATAGGACTATACGCGGATGACATCATTCTCTATATGCCAGATACTGATGCCTCCCTGGATACTGCTATGCACATTGTCGAACAATATGGTACCTTCTCTGGGCTGAGAATCAATTGGCAGAAATCTGCTTTA
	21814	127	M	G	C	6	0.5	1	0	M2n1m2	(i)(ii)
4	33063	172	F	C	-	5	1	0	1	M2n1m2	(i)(ii)	TAAACAGATTTCTGGAGCCACTGATTGGCTGCGTGCCCTTTGCAGAGCATAGGCTCACGGGATTTGTAGAGCAATCACACTGCGCTTCACCAAGTCCCTAATGCAGACATGCCCACTGGTTGTAGCTGAATCAGCTGCCCGCCANNNNNNNNNNCACCCAGAGCTACATGTCTGGGGCGTCAGGCAGTGGGAGTTGCTAGCCCCTGGTGCCAGCTGTGGATGGGCAGGCAGGATGCGATTTTTGGTTGCTGTGGCGACCTGGCACCTGGGATTGATTGAGCCCTGTAATATACTATTA
	33063	172	M	C	T	5	0.5	1	0	M2n1m2	(i)(ii)
5	34238	203	F	C	-	5	1	0	1	M2n1m2	(i)(ii)	TAACTGTGTTCCCTAGTGAGTGATTCTAACTGTATGAAGAGAGAGATCCGTTTTCCTGATCAGCAGGAAAATGAGATCTCCTCTTCATCTGTGACAGCTCGGCGATCTGCCTTGTTTACCTTCGGCAGACCGCCGTGCTGACATNNNNNNNNNNCCTGCTGATTGGCTCCCCTGTTCGCGAATGAGCACGCGCGCGCCCGCCAGAGCTATTGCATGGAATGACGTAAGGGCACGTAGTTTCGCGCAATAGAGCCGACCTGTCGCCGAATATCCACGGCGGCTGGTCGGCAAGCGGTTA
	34238	203	M	C	G	6	0.5	1	0	M2n1m2	(i)(ii)
6	36235	65	F	A	-	7	1	0	1	M2n1m2	(i)(ii)	TAACAGATGAGGTTCAGCCCCTTACCAATTAGGGGAATCTTGCAACACGACCAAAGGGAAAAAACTGAGGATCAACCTGGTGCTCCAGACCAGGATGGAGAAGGTCACTGCCAGGAGGAAATGACTCCACACAGAACACTGGGAATAACCACTAAAGAAGAATGGGTTCCAAAGGGACCCTAATACAAAAAAACAGGTCCAGGCATGAAAGACCAGCTGGTCTACATAGGAAGGTCAGAGACCTAACATCTTA
	36235	65	M	A	T	6	0.5	1	0	M2n1m2	(i)(ii)
7	39668	165	F	C	-	6	1	0	1	M2n1m2	(i)(ii)	TAATAGGGTTTAGAAGATCACCCTGCAAATCACTGTTATTACTGAAGTATTTGTTCCAGCGCAAGCCACTCATCTCCATTCATTGTGTGACTTGATCCTCCTTTGTAAAACAAATTGGTTTTGCTGTGCTCAAACCTTACACATGTATGCTATCATGCACATTACTAGTCGCTAAGCTGTATAGTTCAAGCACATTTTTGCATTGGATACTATTTTTGTTATGTTGCTTATGGGATCTCTCACTGCTTCCATCTTTA
	39668	165	M	C	T	6	0.5	1	0	M2n1m2	(i)(ii)
8	42925	70	F	G	-	5	1	0	1	M2n1m2	(i)(ii)	TAAAAACTGTCATTTTCGGTTTTCGGCAAAGTGCATCCTGCATTTTCGGTACCAAAATTTCCATTTCGGTTCACCCCTACTGATTATCTCTTTACAACAGCTCTTCCGTTCTGCAATGGTCAGGACCTAATAAAAGTGGTCCAAGGAAGGAAAACCAGCGATGCCATGGCTCATTTATGCACATGGGGAGCAAAGGTTGGCCTGAGTAGTCTGATCAAATAGAAAAGCTACTGTAGCTCAAATTGCTGAAAAAGTTA
	42925	70	M	G	T	5	0.5	1	0	M2n1m2	(i)(ii)
9	49188	218	F	A	-	6	1	0	1	M2n1m2	(i)(ii)	TAATTATATTGGTGAGGCAACGCACTGACACCTTTGCAGCCATTGTGCTATATGCTGGGTGTTCAGTGCGACCTGTGCCTTTGAGGGGTGGGGCCCTCTCCAGGCCATCTGCCTTCATCTATCGCATAAATTCATGTGCTTCCACTGTGGAGCCTCTCATTAGTTAGAGGTAGGGACTGCAGGTAACAGGGTGCCTTGACGCGGCCTGCAGCTTACGCGTGTCTTTGCAAATGTGTGCAGACTAAACCCCTGTTTTTA
	49188	218	M	A	G	6	0.5	1	0	M2n1m2	(i)(ii)
10	55269	154	F	C	-	6	1	0	1	M2n1m2	(i)(ii)	TAAAAACTGCTGTTCATTTATTGTGTTTTGCTAAATTCAAAAGAATGCCAAAAGATGGATTACTATACTGTGCCCTAAAGGGGAATCCTTGAATATTGAACATTATGTGCCTGTACAAAGATGATCCCTTTGAAAATCAGTGCTAGATTTTTCATGCAGCTACCCTCAGGCTGCCACGGTTGTACTGCACTGTCCCTATGATCCGAGGATGGCCACTTGTCATTTCAATAGTGGCAACTGGAAGCTTA
	55269	154	M	C	T	5	0.5	1	0	M2n1m2	(i)(ii)
11	65278	230	F	C	-	5	1	0	1	M2n1m2	(i)(ii)	TAAAGGGTGCCCTTACTCCTAAGAGATGGGGGGATGCCTGTTGCAGTTTGCATCTCTCTGGGTCCCAGACCTGCGGGTTCAATCGATGGTTTCAAAAGGGTACAAAATAGTTTCAAACTCCCGGCCCCCCCAGCACTTCTCTCAAACCAGTCAAAATCTGTCCAAAGACCACAGAACACCCTGCGCCATCTAATGTCCAAGGAAGTGGTCATGTGGTCCCTCTGGAGGACAGGTTCAAGGGATTCTGTTCAAACTTGTTA
	65278	230	M	C	A	7	0.5	1	0	M2n1m2	(i)(ii)
12	111907	81	F	C	-	5	1	0	1	M2n1m2	(i)(ii)	TAAACAAGTCGCCCTCCTGTTCACACCATTGTGTTGTGTTAGCACAGGTACTGTTTTTTCCCCCACGCCCACTAGAACATAAGGTAGTGTGCTGCAACGCATGTCTGTTGGCAAGGCATTGTGAATGGCATAGCATTGCATCAGNNNNNNNNNNCAGCATTCATTACTACATTCAGCCCTCAGTGTAAGGGCCAATTCACACTTTCCCCTCCATGAAATCACAGAGCAGCTGGAGCGATTCACCGCTCCGGCCGCTCTGCGTTGCTGCTGCGCTAAAGGGCAGTGTGATGCACAATTA
	111907	81	M	C	A	6	0.5	1	0	M2n1m2	(i)(ii)
13	133036	4	F	T	-	7	1	0	1	M2n1m2	(i)(ii)	TAAACAGAAGGTAGGCATATGGGAGTTTAGCTTCACATTGTATGTAGAACAAAAACAGTACATTGACAATCAAGTTATACAAAGATTGGGTGGGATAGGAGCCACGCCAAGTCTAAGGGCTAGATCATGCCCAAAATACTTCCAGACACCCCTAATGGGAGCAAACTGTGTCCGGGAGGGGGCACATCCACTCTGCGTCCTTCGGCGTGGTGCCGTCCTCCCCCAAATAATTTGAGCGTTTGAATCAGAATTTA
	133036	4	M	T	C	6	0.5	1	0	M2n1m2	(i)(ii)
	133036	5	F	G	-	7	1	0	1	M2n1m2	(i)(ii)
	133036	5	M	G	A	6	0.5	1	0	M2n1m2	(i)(ii)
14	142218	74	F	C	-	7	1	0	1	M2n1m2	(i)(ii)	TAATAGCTGAATACTCTGTCAGTGGTGAGGAGGGGATCCTTCAACCAGCACTCAATCTGCTTGGGATGCAGCTTTTTACTGACAAAGTCAGTTAGCCTATCTATTCTGCTTCTACGTCCCTAACAGTTTCTAATTTGCCATGTAACTGGACCTCTAGCTACCTATGGGCCATCAGATGCCTAGCCTGGTTCTACCATATGCTGTTTACTGAGCCCTGAGCTAAAGCTAGCCAAAGAATCTCAGAACAGAAGGGAAAGTAGTTA
	142218	74	M	C	T	5	0.5	1	0	M2n1m2	(i)(ii)
15	146308	53	F	G	-	5	1	0	1	M2n1m2	(i)(ii)	TAATAGTGTAAGGCACAAAGACTCCGCTATTTGATAGTGGGAAAGTCGCAGCAAGAGCTGCAGGTCTCCGATCTGGGAAATATGGTTTTTCCAGGTCCTCATCATCAAAAATAGAAGTGTTCCAGGAATTACTGTAGCCACGGGCTTTACGGAGATGTCGGAGTTGTACTTTCCTCTCTGTTGCATCCATAAATGAAACCACTGCATAGGATAGATCGTCTTCCTTATGCTGAATGGACTTCACCACAGCTTCTTTA
	146308	53	M	G	A	5	0.5	1	0	M2n1m2	(i)(ii)
16	161894	236	F	T	-	9	1	0	1	M2n1m2	(i)(ii)	TAACTCTTGCTGTGGCATGTGTACACCTTTGGCTGCTACCTCAGCAGCTAAAGGGGGTAGGGATTGGGGGTGGTAAATCCGTGACTCAAATGCAGAGTGTTGCCACCCCCCAACTTTACGTGTGAATGAGCCCTAAGGGTGCCACTGTCGAATGCAACTAAGGGCTCATTCACAAGTGCAGCAGTCACTGCTGCTACTCTGAAAAGTGATCCGATTATGTTTGACAAGCAATATTTGGCCTCCTCACCACCTGATTTA
	161894	236	M	T	G	6	0.5	1	0	M2n1m2	(i)(ii)
17	171601	102	F	G	-	7	1	0	1	M2n1m2	(i)(ii)	TAAGATAGCCAGGGGTTCCAAGGCCAGAGCGAACAGGGAGGGAGACAAGGGACATCCCTGTCGCGTACCTCTATGAAGAGGAAACGCCTCGGACAGCCAGTCATTGGTGCGGACCCGTGCCCTAGGGACCCTATAGAGCAACTGNNNNNNNNNNAGTCAATGAAGGTATTTAGGGCCAAATCCGTAACGTCTCATCACTTCCCAGAGGTATACCCATTCAACCGAGTCAAACGCCTTCTCGGCATCTAGCGAGGCAATAACTCTAGTGCCCTGGTTATCGTGTGGTATCGAGAGATTA
	171601	102	M	G	A	5	0.5	1	0	M2n1m2	(i)(ii)
18	174020	79	F	G	-	7	1	0	1	M2n1m2	(i)(ii)	TAAATGCAAGCAATGTTATTACCCTACGGAAGTGGCCATAAAGAGGACAATGTCTACAATTTTATTAGCCTATAGGGACTGGTAAACGGTTCGGCCCGAGCATGAGTTTGGGCCGAACATTTGCCTGTTCAGCCGTTCGCCGAACACCCGAATTTGCAGGGTGTTCGCTGGGTGTTCGCCCCAACGAACACCCTGCACTGCACTGAACGCTGCACAGTGCATTCTGCGTCCTGATTGGGCAAAGCCAGTTGTTA
	174020	79	M	G	T	6	0.5	1	0	M2n1m2	(i)(ii)
19	177220	27	F	T	-	8	1	0	1	M2n1m2	(i)(ii)	TAATGCATATTGTTAGACAGGTCAATTCGGTTGGTCGCTGGCTGGTTGGTAAGTTTGAGCTTTGAAATCTTTTTGTATTTGTTTGACATACGTCACTCTTCCAGTGCGCCTTGCTGCATAGACCAGTTACAGGTGGGGGCAGTGGCCACTTGTTTGTATTTTGATTATATTGGTCAGGCAATGCACTGACATCTTTGCTGCCATAGTGCTATGTGCTGGGTGTTCAGTGTGCCCCTGTACCTTTAGCCACTTA
	177220	27	M	T	C	7	0.5	1	0	M2n1m2	(i)(ii)
20	184232	253	F	C	-	7	1	0	1	M2n1m2	(i)(ii)	TAAACCAAGCATGTAGCACTGTGAGGGTGAGTCCATTGCAGTACACATCTCAGTCCCAGTCCGTCGGGAGATGGAGAGTAGGGTTCCAGCTGTTGGCAGCGCCTGTGGCTCTCGGCGCTTCCTGGATCCGTGGAACACAAGGCCNNNNNNNNNNACGTGATGCAAGGACGTTAGCGCGTGTGTGGAGCATGCGCTCCTTCAGGCCATGCGGCGCCCTGTTGGAAAGGGGCTTTTATGGGCAAACAGTTGGCAGAAGACCACAAGGTCGAGCGGCGGCTGAATGATTGGCGAATAATTA
	184232	253	M	C	A	6	0.5	1	0	M2n1m2	(i)(ii)
21	185243	174	F	C	-	7	1	0	1	M2n1m2	(i)(ii)	TAAAGTGGTTGTAAACCTCATGTTCAACAATTACAAAAGACATACACCATGTGTTAGCCTTTTCTTTACAAATCAAAAGCACATTAGTTGTACCTGCATTTTCTCATCCCTGTGCCTATCACAGCCCTCTAAAAAAAACTCTGGNNNNNNNNNNAGCTCAGGAGGTGGAGTCCTTGCATCACAGGACTCCCCTCCCATATGTACACTCCCCCCTTCCCCTGGCAATCACACTAGCATGGCTTGACTGCTGAGCTGGAGACTGAAATCAGTAAACCCTGGAAACACTGGGCAGCATTTA
	185243	174	M	C	T	5	0.5	1	0	M2n1m2	(i)(ii)
22	194398	243	F	G	-	6	1	0	1	M2n1m2	(i)(ii)	TAAAGGATGCCTTGCTCCAGTATCAGTTCTTACTGGTCTTCAGCTGTATCCTGAGCCTTGCTTGTGTCCTGCATTTGACTTTTGGTGCTGACTCAGCTGATCCTGCCTATGCATCTGTGTCTTGCTGCCTGCCCACTGCTTACCNNNNNNNNNNCAGCTCTGTGTTATTTCCAAGTGCCTGCCCTTGATGTCACCTGTATTTGCTCCAACCACCGCTGTATGTTCCTGCCACATGCCCACTGGAAACTCTGACAAACCACATCTCCAGAACCTGCAGTGCACACAGAGTTCTTCTTTA
	194398	243	M	G	A	5	0.5	1	0	M2n1m2	(i)(ii)
23	204152	41	F	C	-	6	1	0	1	M2n1m2	(i)(ii)	TAAGCCCCATGGAAGATTTTCCATGGTGTTCCAAGAAGTGTTGGGGAACACTGTGCTTATCGCCACCTTCTACAAAGCAACGGTATTCCCCGAACCTCTTCCTCAAAGTGCGAATGGTTCTTCCTACATAATATAGACCACAGGGGCAAGTAAGACAATAGACCACAAATTCTGTGGAACAATTGTAAAAGTTTTTGATAGGATAAGTTTGGCCTTTGACGGTGAACCCTTTTTGGCTGTGAGTGACACGTTTGCATGTTA
	204152	41	M	C	T	6	0.5	1	0	M2n1m2	(i)(ii)
24	205093	55	F	A	-	6	1	0	1	M2n1m2	(i)(ii)	TAAAAACATAATACAAGAACCTCCAGCGATGGCCCCAATTGGATCAGAGACAAGGGGGTGGACAGATGTAATCCACCAACGATCTTGAGGGAAACCAATACCACGAGGCCGATCACTGATAAGTGTACATTCGAGATAGAGATCTCTACGCGTTTCGCCGTAGGCTTCTTCAGGGTGGACAGGGCCTCATTTGAGCCTGAAACGGACAAGGCGGAATTGAATGCTGTTCAGGACTGCAAATCAATACCTTTA
	205093	55	M	A	G	7	0.5	1	0	M2n1m2	(i)(ii)
25	205956	118	F	A	-	6	1	0	1	M2n1m2	(i)(ii)	TAACGGCACTGCATGCGTTTAGCCCCAATCCACCAGGATTTGCATGTGTCTACATGCACAAAGATAGACTGCCATAAGCCAGACCTATAAACTGTCACTTACACCGCAGACTTGCATTGTCGGTTTATAGCCATTTGATCTGGTTCATCTTAGCTGCTTCCCATGCATTATATCCGACATTTTCAGGAACATCAGTGTATGCTGTGACATACAGTTCCCTGCCCAGCTGATCCAGTCCATTTGGGGAATTA
	205956	118	M	A	G	6	0.5	1	0	M2n1m2	(i)(ii)
26	217154	122	F	C	-	9	1	0	1	M2n1m2	(i)(ii)	TAAGGCATATTTACATTGCCCGCATGCTCCATTTTTTCGTGTGAGTAGTTGCACGCTGCTGTGCGTGCACTGTGGTAAAATGCTGATGTCTGCATTTTACTGTAGCTCACCACACTGCACCTTCCAGCAGCATTGCAGTGTGAATGGGGAACATGGAAAACTGTTGTTTTCTATATGCCCTAGCGGTGAGTGGCAGAAAAACGCCAGCCACCGCACTATGTGTGAAATAGACCTCATTCTGATTGCACAGACATTA
	217154	122	M	C	T	10	0.5	1	0	M2n1m2	(i)(ii)
27	235379	160	F	C	-	7	1	0	1	M2n1m2	(i)(ii)	TAAACACAGCCAAGATGGCAGAATAGAAAGCCTGATGAAGGAGCACGTATGCTCCGAACGTGCGCTACAAAGCCACGCCCACCTGTGCCTCGCCGTCTACACCGGAAAAGACTGCTTGCTCTGCCTGACCACAGACAAGGAGCCCTGGATGCCACCGGCGTGGCCGGCAACGTGAGAAGCCGCAGACGCTGCAGATCGTCCCCCCTAGACGGACGCCAGGACCATACATCTCATGTATCATGCTGATTTTTA
	235379	160	M	C	T	8	0.5	1	0	M2n1m2	(i)(ii)
28	236364	171	F	T	-	5	1	0	1	M2n1m2	(i)(ii)	TAAAGTGGTTCTAAAGTTGAAACATTTTGTGCCTTGCATTCCCTGCATGAAGGTAAAAAACGTTTAGCTATCTGTTACCCGCCCCTAAACATTTACCTGGCTCCTAAGATCGATCCATCACTGTGCCCAGCTGCAGGTCTTCTCCCTGTACTTCCTGCTCTCACAGGAGACCCGGGCAGCAGCGTGAGCCATTGGCTCCTGCTGACATCAGTCAAATCCTGTAAGGAGGGAGCGGGGGCCATGACTGAGCCACGCTGTGTGTGTTA
	236364	171	M	T	C	9	0.5	1	0	M2n1m2	(i)(ii)
29	248710	181	F	C	-	5	1	0	1	M2n1m2	(i)(ii)	TAACCTTCTATGAAGAAGTGAGCTGCCATCTAGATAAAGGAAGGCCTGTAGATGTGGTGTATCTGGATTTTGCAAAGGCATTTGATACAGTTCCCCAAAAATGTTTACTGTACAAACTGAGGTCTGTGGGCATGGACCATAGGGTATATACCTGGATTGAAAGCTGGCTATAGGGGTGGGTTCAAAAGGTGGTGATAAATAGGGAGTACTCAGAATGGTCCGGTATGGTAAGTGGGGTCCCCCAAGGATCTGTCCTGGGACCAAGTCTGTTTA
	248710	181	M	C	T	8	0.5	1	0	M2n1m2	(i)(ii)
30	250113	206	F	A	-	9	1	0	1	M2n1m2	(i)(ii)	TAAGTAGCCCATTTTGGCGCCCTTAGCTGTCACAGGCCGCACCGCGCACATTCGTGCGCGCATGCGCATATGCGTTCGCATTCCCGGCGCACATTGATTCCAGTGTGCGTGCGCATATGCGTTCGCACGTTAGCACGCGCTAACGCGCCTCTTCTTCCATAGATTCGGGGAGTAGGGGTTTGTCTGTTGCTGGTAATCCGTCTTCTGATAGAGCTTTCCTGACACATGGCTTGGTCCACGCCACAGAATTTA
	250113	206	M	A	G	5	0.5	1	0	M2n1m2	(i)(ii)
	250113	226	F	C	-	9	1	0	1	M2n1m2	(i)(ii)
	250113	226	M	C	T	5	0.5	1	0	M2n1m2	(i)(ii)
	250113	227	F	A	-	9	1	0	1	M2n1m2	(i)(ii)
	250113	227	M	A	G	5	0.5	1	0	M2n1m2	(i)(ii)
	250113	229	F	A	-	9	1	0	1	M2n1m2	(i)(ii)
	250113	229	M	A	C	5	0.5	1	0	M2n1m2	(i)(ii)
	250113	232	F	T	-	9	1	0	1	M2n1m2	(i)(ii)
	250113	232	M	T	G	5	0.5	1	0	M2n1m2	(i)(ii)
31	261179	173	F	C	-	10	1	0	1	M2n1m2	(i)(ii)	TAAGCTGCCTCAGTCCCACCCACATGACATCACCCTGCACTATACCGAGTCCGGGCTTGCCCGCACAATAAACGAACAGACCGGAACTCACATTTATTATACTCGGCGAAAGTGTGACTGTGCGGCTCCAGACCCAATCCCGCAGCTGAAAGGCTACAATAGCCTAGTTGCTGTGCCATGGACGGAGGCTCTGGGGGGGTTTCGACCCCCCTGACCCCCCCTTATCTACGCCCCTGCTTCTCCTGACTGATACCTTTTA
	261179	173	M	C	T	8	0.5	1	0	M2n1m2	(i)(ii)
32	264720	210	F	G	-	7	1	0	1	M2n1m2	(i)(ii)	TAAAAGGCTGCATGTGCACAGTGCACTCTCTCTCCACCTGTTGTAGCATCCCTGAGTTTTACACTGAGGGAGTGCACTATGCATGAGCAGCTTTTGAACTAGGGAAAGCACTCACACCTGTGATGCTGCAGGTACCCGCTCAACATCTGCCATGTTCCAGCAAATATCCAGGACAGCAGAAAGCAAAGGATATGAGAGTTTTTCCACCAGACTTCGGGGGTGTCGCAAATGGCCTACAGGTATGGCAATTACATTA
	264720	210	M	G	A	6	0.5	1	0	M2n1m2	(i)(ii)
33	270491	213	F	G	-	8	1	0	1	M2n1m2	(i)(ii)	TAACTCTCCGCTGAGAGCCTGAGCCGGCTGTTCCCACCCCCTGCACAGCCCAGCACTCCATTGAGGGCTGGATGGGCAGAGCACAGAGCGGTGACTGACAGTTATCACTTTGTGCTCAGTGGGTACCTGAAAACTAAGCGGTCAGCAGTCTGATTGCACAATTCTCAGTGTAGAGTTGGTGAGGGACAGCTGCAGCATTGGATTGATGCTCCAACCATCTAGATGTGTGTCGTTTATATTCCCGCACTTTTA
	270491	213	M	G	A	9	0.5	1	0	M2n1m2	(i)(ii)
34	276980	108	F	C	-	9	1	0	1	M2n1m2	(i)(ii)	TAAAAATGACACTCACAAAAGGGAGTAGAATCGAGGCATGGGAGGAAGGGGTCATCTGCTCAGTGTCCAGGAGGACGGGGTGTCCGTGTTCATCGGAGGGCATCTGGTTGCGCTGGTGGATCCCAGCGATTCCGGAACTCTGCCNNNNNNNNNNGATGCTTCGTGGACTAGGAACACGGTGGGGTGCACCGCTGACGTCACTTCCTGGCACGGGATTAGCAGGCGTGGCACACGTTCGGAGCATGCGTGCTCCTTCTTCAGGCTCAGTGGGGGCCATATTGAAAGAGGGAAATACTTA
	276980	108	M	C	T	8	0.5	1	0	M2n1m2	(i)(ii)
35	291938	236	F	G	-	6	1	0	1	M2n1m2	(i)(ii)	TAAATGTGTGGCCAACATGTTTTACTGTGTGCCCTTTTTACTAAGCAATGTGCTGTTTTTTACTTCCTGCTTTGCAAAAAGAAAAAAAGCACATTGCTGCTATCAGAAGAGAGCCCTGTGTTTACCTACACAAGGCTCTCTTCGNNNNNNNNNNGATTGGTTGGTGCTGCAGCCAATCACAGCACAGTCGGAGCGGCGAGGGCGTGCTTCCTACCCTGGCGCGCGGATCACGTACTAGATACGTGATCTGATGCAAAGCGGCCACCCTGCCGCAGTATATCTACGGTGGGCGGTCGTTA
	291938	236	M	G	A	5	0.5	1	0	M2n1m2	(i)(ii)
36	295780	70	F	G	-	5	1	0	1	M2n1m2	(i)(ii)	TAAAAATGTTGTAAATAAGTAATTTATCTCCTTCACTGATGTATGCTGATGATTGGACACAGCTTATCACATGGTAAAGAGCCGCCGTGATTGGCTCTTTACCCCGATCTGTGATCAGCTGAATCCGAAGGACGCAGCGATCACNNNNNNNNNNGGGGGTGCGCAGTCAGCGCGAGCAAGGGAGGACATCATATGTTGCGAAGGGGATAATGTCCATTGCACCTACATCAGAGCACTTCAAAATGGCGTAGAGGAGACTGGAGAACATCCATTCTTCGATCTCCTCTGCCTGGAATTA
	295780	70	M	G	A	7	0.5	1	0	M2n1m2	(i)(ii)
37	305104	177	F	G	-	8	1	0	1	M2n1m2	(i)(ii)	TAAAGCCTTTGAGTCTCTCAAGGCTGCCTTTGCTTCAGCTCCTGTGCTGGCACATCCTGATCCTGCGTTATCCTTTATTCTCGAGGTTGATGCTTCTGAGACTGGAGTAGGCGCTCTTCTGTCTCAACGTCCTACCTCTGAGCGCTATGCATCCTTGTGGCTACTTTTCTAAGAAATTGTCTCCTGCAGAATGCAATTACGAGATTGGGGACAGAGAATTGCTCGCAATCATTTTAGCTCTTA
	305104	177	M	G	T	5	0.5	1	0	M2n1m2	(i)(ii)
38	309422	76	F	G	-	6	1	0	1	M2n1m2	(i)(ii)	TAAACCTGCAACTTTCAGTAAAATAACACCTGGAGATCCTGCCATAGAGGACCTTATGCGGGCCATTTCTGAAATACAGTGACAACGCACTGTCACTACCTCCCAGTTGTGCTCTGGCAGTGTCACTCTGTCAGATGGGCTTCTGATGGAAACAAGCGGAGTCCACTGTTGTCACCATCAATCCGTGCCCATGCCCCTGCCCCATCATCCGTGCCCATGTGAGGAAAGCCAGAATTTTATTTTA
	309422	76	M	G	C	5	0.5	1	0	M2n1m2	(i)(ii)
39	312793	65	F	G	-	8	1	0	1	M2n1m2	(i)(ii)	TAAACATATATTCTTTTGTTATAAATTAGGCTTCATTCAAATTGGTGTTCACACCTGTTCTGCGTACAGGCCTGAGTGCAGGTTTGCTAATGTGCCTGTGCACCCGCTCCTGCATGCATGTCAAATTTTGTCCATGCAGTTTCTGCTTCTGCATCCACCTCTATAGGCTGGCTGCAAACAGCTAGGGGCAGATGCAGACTCAATAACAAATGCAGTTTGCATGCGGAACAGGTGTCAACGCCGTCTGAATTA
	312793	65	M	G	A	6	0.5	1	0	M2n1m2	(i)(ii)
40	315504	230	F	C	-	6	1	0	1	M2n1m2	(i)(ii)	TAACAATGGAAGAGCAGCAGCTGCCAAGGTACCTGTACCTGTTGGTACGCATAAGCCGCCTCGTGCAGCTAAGGTGTTTCCCTCTCCATCTTATTTGGATAAGTTTGTCTATAATGACTGGGAACATCCGAAGCGACGCTTTGCGGTCTACAACGCTTCACAGTACGGTATCCTTTCGAAGATTCCCTTCTGAAGAAGTGGACTGTTCCACCTGTGGTGGATCCTCCGATTTCCGGGCTAATCAAAGCCGCCATGATGCTGGTGGAGGAATCCCCGGCCTTTA
	315504	230	M	C	T	7	0.5	1	0	M2n1m2	(i)(ii)
41	316061	159	F	G	-	7	1	0	1	M2n1m2	(i)(ii)	TAACAGTGGACAGTGCAGCCTAGAGTCAGTCTGTTAGCTTGGAGATGGGAGGGGAGAGGATAAGGGAGGAGTAGGTGAGTAGCTTGCGAGGCTATTGGAACTGTATTTCTATAGATTCACAAAGTGTAGGGAGACACAACCCTAGTTCCTGTGTGCAAGCCTGACTCCATGCGATGCTGCAAGAGTAAGGAGTCATCCTGAAACAGGAAACATGGGACTGTAGTAGCCTAAATTGGAACATAGGCAAGGATTA
	316061	159	M	G	C	5	0.5	1	0	M2n1m2	(i)(ii)
42	317076	53	F	T	-	6	1	0	1	M2n1m2	(i)(ii)	TAAAGATTCGGCTGACAGAATGGCGGAGTCTGTGGGCCGCAATATGTTCGCTAATGCTGGTTCAGCACTAAGGCCGGTTCTGACCATTGCCATGGTTTCGCAAACTAACAGTGGGCCAAACTTTTGCGCCATGAGCCTGGGGGTNNNNNNNNNNGTGAGCAACCTCCCCCCTTGGTTGAGTTAGCGGAACAGTTGATCCAGGGGCTGCAGTTTGTCTGCGATACCCCTCTGGACGCGGCCCCCTTGATTTCTAAGCGCTCTGTTTCGGCAGTGGTGCTTCGGCGTGTGATGTTGCTTA
	317076	53	M	T	A	7	0.5	1	0	M2n1m2	(i)(ii)
	317076	188	F	C	-	6	1	0	1	M2n1m2	(i)(ii)
	317076	188	M	C	A	7	0.5	1	0	M2n1m2	(i)(ii)
	317076	222	F	G	-	6	1	0	1	M2n1m2	(i)(ii)
	317076	222	M	G	A	7	0.5	1	0	M2n1m2	(i)(ii)
43	317302	91	F	G	-	7	1	0	1	M2n1m2	(i)(ii)	TAAGAGTGTGAAACAATCTTCAGCAAGAGAGGAGAAAATCTATATGGAAGCCAACAAATCAATTTGTGGTAAAGCACATCCATATACACTGCGTATGACCTGAATACACAGTAAGCAAGATGTCAGAGACACGTAAACAGAAAGCTGACGATATATTGTGGCACACACGAGCTTGGCCTGATGCTCACCAGCACATAGCTGAATGGACTCAGCACATCCATAAACACCTCGCTCCACTGATCCGAAAAGAGCGCATCTTTA
	317302	91	M	G	C	8	0.5	1	0	M2n1m2	(i)(ii)
44	322800	171	F	C	-	5	1	0	1	M2n1m2	(i)(ii)	TAACAAGTGTTATGTAGGTTTTAGGTTTTTTCTTTTTTTTCCCACTTCAAGACCGCAATACATATATATATACGTTGCGGCTCTGAAGTGGTTTACCAGGATTATGGCTGAAGATATCAGCCATAACCTCGGTATTGGTTATTGCAGCCGACTGCCAGCTTTCTCATGAAATGCTTTTAGTAGCGGCAGGAGGGGGGCGTAGCGGCAGGAGGGGGGCATGCCCCAAGATTCTGCCAGATTTTA
	322800	171	M	C	T	6	0.5	1	0	M2n1m2	(i)(ii)
45	323885	241	F	T	-	6	1	0	1	M2n1m2	(i)(ii)	TAAAATGACAAGAAAGAGAAAGCAGAGTCAGAGCCTGGTGAAAAGAGAGAGGAGGAGGAAGAACCCAGTGTTTCGAGGGTGTAGGCACCCCGTTTCTCAAGAACCTTCTGCCTGGCCTGCCATCTATTCCCTCCTGCGGGCCTTNNNNNNNNNNCTCTGCTCCCGAGACTCGCCAACCACATCATGGATGGGCCATGTTCCAAAAAGCTTGTGATAAGGCAGACCACATGGGCGTAATAGCGTTACTAAGTACAACAGAAATAAAAAGATACATGTAAAGCAATACAAATAATGCTTA
	323885	241	M	T	G	6	0.5	1	0	M2n1m2	(i)(ii)
46	327585	66	F	C	-	6	1	0	1	M2n1m2	(i)(ii)	TAAAAGGCTGTTTGATCCTGTCTTCTCTGATCCTCTCCTTCTTCCACAGTCCCCAAACCATCTCCTGATGGAACAGAGCCTTGGGGGCAAGCTGCACATGCTCAGTTTGGTGTGTATTGCTAGAGAGTTTTTTTGTTTTCTTGGGAGGGTGCATGTGATCAGCACAGGGCCAATCAGCACTGTCCAGACAGAGGGTCAGGGGTCATGCAGCCTCAAAGGACAATCAGGGGAGAATGAAAACTCCTCCTACAAGCTTTA
	327585	66	M	C	G	6	0.5	1	0	M2n1m2	(i)(ii)
47	332496	11	F	A	-	6	1	0	1	M2n1m2	(i)(ii)	TAAAGCTACTTCCCTGCCTGTCCGCCCCTGTGCACTACAGTAGCTCACTGCACAAATTCGGCAATGCTGAAGCTGACAGAACTCCCACGCATGCGCAGGAGTGATGTTATCGTGTCCCGGCCAATGACAGCGGCCAGTGAGGAGACCTGGATGCCAGCCGCCCGAAGATGTCGCCGGCCAGCGAGGAGTTCTGGGGACGGCACATCGCTGGAATCAAAGGGAGTATAGTTCCACTTTATCTTCTTGAATGTGATGTTAGCAACCTATCTGACTAAAAACTGTCTCTTTA
	332496	11	M	A	C	6	0.5	1	0	M2n1m2	(i)(ii)
48	335624	33	F	G	-	9	1	0	1	M2n1m2	(i)(ii)	TAAAAAGAAGCCCTCCAGCAGCACACTGTCACCACTGCAGAAGCTTCCATCTGCACCCGGTCTCCCTTCCGGGTTCGTGGGCTGCGATGGCTTGAATGGCCGAGCCGCGACGACGTCACTCCTACGCATTCGCGTGGGAGTCTCAGCAGTGGCATACGGCTCTGAAGGAACGGTACGGGTATGCTGTTCCTTCAGAGCTCATGCGCCCAATGACATCATCGGCTGCTGCTCGCAAGAATATCTTCTAAACAATGCACGTTA
	335624	33	M	G	A	7	0.5	1	0	M2n1m2	(i)(ii)
49	337909	195	F	G	-	5	1	0	1	M2n1m2	(i)(ii)	TAAAGTCTTTCACTGAGTTTGCTAAAGAAAAAAATCTACCGATGGATAAACTTATTTCGGTGTGTACTGATGGTGCTCCGTGCATGGTGGGGAAAAACAGAGGATTCGTAGCGCTTCTTCGTGAACATGAAGAGACCCATCCTAAGTTTTCACTGCATCCTACACCAGGAGGCACTTTGTGCTCAGATGTGTGGCAAGCAGCTTGGTGAGGTGATGTCACTGGTCATTCGGGTGCTAAACTTTATTGTTGCCCGAGCTTTA
	337909	195	M	G	A	5	0.5	1	0	M2n1m2	(i)(ii)
50	338033	164	F	C	-	10	1	0	1	M2n1m2	(i)(ii)	TAATATAATAGTCATATTATAGCACAGCAAGCAAGTAAGGCCTCACTTACATGGGCATACTTACACGTACACCCGTGTGAGGGCCGTGTTCTGTCTGCATGGGTTGCACAGGTGTTTCGTGCATACATATGCAGGTAATCCCATTCCTGTCAATTGGGATGCAGTGGCTGCACTGCTTTTTGACATCCATGTGGGTGCATGTCCCTGAATGCAGACAGTGTGCAATTGCAGACACGCACCCACACAGATTA
	338033	164	M	C	T	9	0.5	1	0	M2n1m2	(i)(ii)
51	355317	163	F	C	-	7	1	0	1	M2n1m2	(i)(ii)	TAAAACTGTAATATCTTGCCAGTCGCAGTAATGGACATGGGGCTTTCTGTTGCAGGGGGACAATGCTTACCAACTGCCTTGTAATGCAACAGGGGTGTTGTCACTCTTTTATGTGTGCTTTTCACAGTAGGACTACAGGCCACCATGCTGAGACACAGTGTGCTATTAGTCTTCACTTGGCAGTGCCTGTTGCCCTACCAATCACTTCTGGATACACTTCCTGCATTGGTCCTTCCCATTGCTGCAGTTA
	355317	163	M	C	T	6	0.5	1	0	M2n1m2	(i)(ii)
52	356373	255	F	G	-	5	1	0	1	M2n1m2	(i)(ii)	TAAAAGTACCCATTATATCAAAGTGTCAATCTCCTAGTTCAGGAGTCAGTGTCCGTTTGCACCTGCCTACATCCGGGTCTGATCAAACCCACAAAAAAAGAACTGCGTCATCCTCCATTTGGGTGGACCAGATCGGAGGTAGCTGGGTGTAAACAGACAGCGGAGTCCATATACTCCCGCCTGCCCGTAGAGCAGAGCGGGCTCTGTCCATGTTCACAGACCGGTCATCCACCCAGCTCGTCTCCGATCAGTGCCCTTGTGAAAGGGTCCTTA
	356373	255	M	G	T	6	0.5	1	0	M2n1m2	(i)(ii)
53	377554	62	F	G	-	6	1	0	1	M2n1m2	(i)(ii)	TAATAAGCAGGCTAGTATTGCTCTATAAAAGTTGGCAACCACCATGCTGATTGATAGACTATATACTGGGATCTGTGCAGGTGTTGCGTCAGATTCGGCGACCCGTCAGATTTGGTAACGGAAGTGACGTTCCGTCGCGGCCATNNNNNNNNNNAGTCTGCTGTCCGAAGGCGGCAGCGGACATCTTTATACACCCACTCAAATCTTGCATTTCACACGTATTTTTAGCAGTAAACTCAGCTTCTATAGTGAGATTCAGTATTTGGAAATCAGTGACACTGTTTCATGTTGAATTTTA
	377554	62	M	G	A	5	0.5	1	0	M2n1m2	(i)(ii)
54	380043	19	F	C	-	6	1	0	1	M2n1m2	(i)(ii)	TAAATAGCCCGTTTTGGCAGCAGCATTAGTGACAGGCGTGCATGGACATTCTCATGCACATTTACCCCCTTGGACACTCATATTCACACCTCGACATGCATATGCAGGCTACTGGCCAGCCTGATTCTGTGCAAGGATATTCACCCAGATGTGCCATTCTTCCTACTGGCATGACTTTTCTAACAGCTGCCTATTCAAGTGATCACGTACTGTCCTGAGGCTTGTAAATTTCTACCCAGCACATACCATATTTTTA
	380043	19	M	C	G	7	0.5	1	0	M2n1m2	(i)(ii)
	380043	37	F	A	-	6	1	0	1	M2n1m2	(i)(ii)
	380043	37	M	A	G	7	0.5	1	0	M2n1m2	(i)(ii)
55	380118	146	F	A	-	6	1	0	1	M2n1m2	(i)(ii)	TAAGGCACTTTCTGACTACATGTACTTGGCGAATCATTGGCTGGATGTAATTGCTGCAGGACAGGTTTCCTAATAGTGACAGCGGTTGGCCACACCTGCATATTTTGTATCAGCATGACTACTCGTAGTTGTCACCAGGGGCACGTTTGAGAGGGAGACAACCCAGGAGCACATTTGGGAGACACTTGTTATGCTATAACAGGAAATGCCTGAACAAGGACCTTCATGGCAGGATCTGTAAATATTTTTGTAATGA
	380118	146	M	A	T	6	0.5	1	0	M2n1m2	(i)(ii)
	380118	150	F	C	-	6	1	0	1	M2n1m2	(i)(ii)
	380118	150	M	C	G	6	0.5	1	0	M2n1m2	(i)(ii)
	380118	235	F	T	-	6	1	0	1	M2n1m2	(i)(ii)
	380118	235	M	T	C	6	0.5	1	0	M2n1m2	(i)(ii)
56	381837	110	F	A	-	6	1	0	1	M2n1m2	(i)(ii)	TAAAGATCCGGCTGACAGAAGTGCGGAATCTGTGGCCCACAATATGTATTCTATTGCAGGTTCGGGAATTGCGTCCGGTACTGACTATTGCTCTGGTGTCCCAAACCCTCTCTGAGTGGGTTAGACTTTTGCGCCAGGAGCTGGNNNNNNNNNNGAGCAGTCTTCCCCTGCCTGGGTGGAGCTGGCGGACCATGTTTTCAGGGGCTGCAGTTCGTCTGCGATGCCTCTCTGGATGCAGCTCCCCTTCTTTCTAAACTGTCTGTTTCGGCAGTGGTGCTTAGACGCCTTTTGTGGCTTA
	381837	110	M	A	T	6	0.5	1	0	M2n1m2	(i)(ii)
57	383683	220	F	G	-	6	1	0	1	M2n1m2	(i)(ii)	TAATCAGAGAAACAGCCAAGAGGCCCATGGTAACTCTGGAGGTCCTGCAGTGATCCACAGCTCAGGTGGGAGAATCTTTCCACAGGACAACTATTAGTCGTGAACTCCACAAATCTGGCCTTTATGGAAGAGTGGCAAGAAGAAAGCCATTGTTGAAAGAAAGCCATAAGAGGTCCAGTTTGCAGTTTGCGAGAAGCCATGTGGGGGACGCAGCCAGCACATGGAAGAAGGTGCTCTGGTCAGATGAGACCAAAATTTA
	383683	220	M	G	A	5	0.5	1	0	M2n1m2	(i)(ii)
58	394705	18	F	G	-	6	1	0	1	M2n1m2	(i)(ii)	TAATTTATATTATATACATCACTGAAGATGACAGGGAGTGTGCACACGAGTAGAGTTGGGTGAACAGTTCGAGCCGAGCAAGAGTTCGGCCCGAACATCGCCTGTTTGCCCATTTGGCGAACACCCGAATTTGCGGGGGCGCTTGGCGGGATGTTCGACCTCTGAGCTACCCACAATGCACAGTGCATTCTAGCGCCCTAATTGGATGAGTGTTGAGTGTTAGTGTAGTGTTAGTGTAGTGTGAGTATAGTGTAGTGTCAGTGTAGTGTGTTCAGTGTTTA
	394705	18	M	G	T	5	0.5	1	0	M2n1m2	(i)(ii)
59	396848	185	F	G	-	8	1	0	1	M2n1m2	(i)(ii)	TAAAAAGGTAAGGGAGAAAGCTGCAGCACTCAGCCTGTGACTCATATCCACAGCTGTGTTTGTTTTCCTGTGAAGGGGGGTGTGTCCCTGCCCTCCAATCAGGGCTTTGTTTTTTCAGAATGATCTACAGTAGAAATGCCTGCAGAAACACAGCTACAATTTATGTAGGAGGATTTGTTTCATCTATGTATCACCTAATGCTGGTGACTTCACTTGGTATACTGTATGTACAGATTTACAAACACTTTA
	396848	185	M	G	A	5	0.5	1	0	M2n1m2	(i)(ii)
60	413110	110	F	G	-	7	1	0	1	M2n1m2	(i)(ii)	TAACCACTTGCCGACCGCTTCACGCAGATAAACGGCGGCAATGTGGTTCGATACGGCGATTCGCCCATGCGCACTAGGGGGCGCCCGTGTGCCCCCACAGCGCCGCTCCCACTGTTTTCTGACACAGCGGGAGCCAGTGAACGGGGCCCGCTGTTCTCCCTGTGTCAGGCTGAGAAGGCTGATCTTCCTCCTCATCGGAAGCTCAGCCTTCTCTGCCTGTGACGTCAGGCACGCCCCCTCACAGAACACGCCCAGGGAACACATTTA
	413110	110	M	G	A	8	0.5	1	0	M2n1m2	(i)(ii)
61	425386	146	F	C	-	5	1	0	1	M2n1m2	(i)(ii)	TAAAATGAACCTCTGGATGGCTGTTATCTTCCACAGCTGAGGCTCCTATCTAATGCTGGCACAGCCCAACACCCAGGAACAGTGCAAGTTCTAGGTGAAGCCATCCTCTGCAATATCATAATATAGGATGTGCTGATAATGGTTTGTACCACTCCGAGGAATTGGGCAATCATAGCCTCCAAACCTGGCCTGGAAGCCTCAGTTGGGGATGATAACACGTGAAAAGGGCTTGTTCACACTTGTGAGTGAGGGGGGGGGTTA
	425386	146	M	C	T	5	0.5	1	0	M2n1m2	(i)(ii)
62	427134	136	F	G	-	6	1	0	1	M2n1m2	(i)(ii)	TAAGGCAAGAGGGGCATGATCAGATATACCCCTTGGAAGAACAGTAACATCCCGAACCCTGGACAGGAGCGGCCCCCCCGCGAACGCAAGGTCTATGCGCGAGAAGGTTTTTTATGAGGCCGAATGACAGGTATAGACACGAACACCAGGATTCCTCCATCTCCACACATCAGTGAGATGGAAAGTATCCGCCCATATCAATAAATCAGAGATGGAGGAGGACCCGCCCGACATCCTGTCCCACCCACGGTCCGGAACCATGTTA
	427134	136	M	G	A	5	0.5	1	0	M2n1m2	(i)(ii)
63	433103	93	F	A	-	9	1	0	1	M2n1m2	(i)(ii)	TAATTTGAAGGGATGTAGAAAAAGAAAGAAAAAAGCGCAAACTACGCAAGCACGTAGTGAAACGCGTCGACGTCACTGACTTGACAACTGGACGGCTGATCTGTATGTGCCGCTGAGGTATTGGAAAACCACTCTGACTTCCATTGCGTATTGCTCGACTGATAGAACGCCGCATGTCAGATGGGACGGCTCCTGCACTTTGAAGTCTGAAGCAAAGACACGCAAGGACGAACAAAATACCAGCATTACTTCTTA
	433103	93	M	A	G	6	0.5	1	0	M2n1m2	(i)(ii)
64	441478	46	F	C	-	6	1	0	1	M2n1m2	(i)(ii)	TAAGGCCAAAAAGGGTAACGCCCAGTGAGGGATGGCTTTACAACATGAGCCAATCAGTACACAATACAAAATTATATTACAATAGAAATATGGGAGTGCACCAAAAAGGATGGGTAGGGAGATGTGCATGACTCACTTCCTGTTAGACACAGGAAGAGGACATGCCCATCTATCTGACCAGCCATGCGGCCTGCACATCCTCCATTTTAGGTCAGTATGGATCCTATTCAATACTACTCAGAATGACCAGTATCTATTA
	441478	46	M	C	G	5	0.5	1	0	M2n1m2	(i)(ii)
65	442046	100	F	C	-	8	1	0	1	M2n1m2	(i)(ii)	TAACTAAATGGTGTTTTTCACCTGGGGTTCAGTACAGGGCTGGATCTAGGGGGTTGCTGGGGTGGGGTGGGCTGTACCCCCCAGATTTTGGTCTTGTTCCTCCAGGACCATTGGCATCAGCATGGCGGACCCTATAACAAGGCACTGAAGCCCAGTCCAACCACCGTGGTGCACATAGCCACAAGGATAAAACGATAGTGTGCTGATACTGTGCACCCCCAGGTCAGACAGTCTAAGTCTGGCCCTGGTTCAGTTTGACCTGTATACATTTA
	442046	100	M	C	T	5	0.5	1	0	M2n1m2	(i)(ii)
66	451609	116	F	G	-	6	1	0	1	M2n1m2	(i)(ii)	TAAAGGCAACGCACATTCGCAGCGCGTTTCCAAAACGCATGGCAGAGCACGCATTTTCTGTGCGGTTTATCATGCGTTCAGAAATGCGTAGATGTGAATGGAGGCTCACTGTTCTTTTGTAAACACACCAATTTCACTTTCAGGCCCCATTCACATCTAGCATAGTGAGAGAGCACATGTTTTGGCTTGTTTTTTTCCATGGCATGCAATGGACAGACTGAGTGGAAAGACTGAGTGCCGGTCTAGAGGCACTTA
	451609	116	M	G	T	5	0.5	1	0	M2n1m2	(i)(ii)
67	463524	43	F	C	-	7	1	0	1	M2n1m2	(i)(ii)	TAATAGAACTGAGGGCGCTGTCATTTGATCTCATCAAGAGTGCTCAACTATGCCCACCCTTTCCACCCAGCTCCTCCATTCATAGAAGCTGGTACCACGCCTTCTATGAATGAAACACGATCCATAAATGGAGGGGGTGGACCTATCAATCACCCGCTCATCCTCCATTCATAGACCCAGTTTCATTCATAGAAGCTGTAGTAGCGCTATAGCAATTCATGTCCCTTGTGCTGATGTGCGTTTTTTATCTTGACTACACTTTA
	463524	43	M	C	T	5	0.5	1	0	M2n1m2	(i)(ii)
68	464977	56	F	C	-	6	1	0	1	M2n1m2	(i)(ii)	TAAAGATGGAGGATGCATCTGAGACTGCTGCAGAGCTACCCGTCCCTTTTGGGACTTGTAAGCCGTATTGTGCGGCAAATGTGTTTCCATATCCGGCTTATTTTGCGGTTTGTCTATACAGACTGGGAACGACCGACGCGTGCCNNNNNNNNNNTTTTGGGTTCCAAGCGCTTCGCAGTGCGGTACCCCTTTGGGGAATCACTTCTGAAGAAGTGGACTGTCCCAACTGTGGTGGATCCTCCTGTCTCCAGGTTGCATGAAGCAGCCACGTTTCCCGTAGAGGATTTCCCGGCCTTTA
	464977	56	M	C	T	5	0.5	1	0	M2n1m2	(i)(ii)
69	467444	14	F	T	-	5	1	0	1	M2n1m2	(i)(ii)	TAATGCCTAGATAACAACATGAGAGGCTAGACAAGCCAGCCATAGAAGTCCACACCTCTAATCAATTTTGACCAAAGATAAAGTTACTTGTGCTGGAAGTGGACAGGCCTCTTTGCTAATTAGGAGCGATCTTTTCAATACTGTATCTGTGGCAGACACAGCACAGAGAGTAGGAGAGCTGGAGCAGCTTGCTTCAGCCCCCTCTCTCTGACCCTGCCCCCCACCTTGCTCAGCTGAGAGCGAGTGGGAGGAGGGAGGTTGTTA
	467444	14	M	T	C	5	0.5	1	0	M2n1m2	(i)(ii)
70	468211	45	F	C	-	7	1	0	1	M2n1m2	(i)(ii)	TAATGTAATTGCCATACCTGTAGGCCATTTGCGACACCCCCGAAGTCTGGTGGAAAAACTCTCATATCCTTTGCTTTCTGCTGTCCTGGATATTTGCTGGAACATGGCAGATGTTGAGCGGGTACCTGCAGCATCACAGGTGTGAGTGCTTTCCCTAGTTCAAAAGCTGCTCATGCATAGTGCACTCCCTCAGTGTAAAACTCAGGGATGCTACAACAGGTGGAGAGAGAGTGCACTGTGCACATGCAGCCTTTTA
	468211	45	M	C	T	6	0.5	1	0	M2n1m2	(i)(ii)
71	488115	255	F	C	-	7	1	0	1	M2n1m2	(i)(ii)	TAATTTTTTGAAGCACATGGAGGAATTGGACCTGCCCCTGGTGCCCTGCTTGTGACCTTGGATGTAGAGGTGCTCTACTCTAACATCCCACACGAGCATGGGGTCAGGGTTGCCCGCACCTTCTTGATGGAGCAGGAGGAATTGNNNNNNNNNNCACCTTCTTGATGGAGCAGGAGGAATTGGACGTGCCCCATGGCACCCTGCTCTTGACATTGGATGTAGAGGCGCTTTACTCTACTACGTATCACGGTAGTTGATACTTTCCTGAAGGAGCAGGAGTGGTCAAAATTGGAATTTA
	488115	255	M	C	G	6	0.5	1	0	M2n1m2	(i)(ii)
72	495841	39	F	G	-	6	1	0	1	M2n1m2	(i)(ii)	TAATATGTGACCGTCAGCTCCGCAGAAAAGGCATAGGCTAAGTTTGAGGCGACGCGATCGCTCTTGTGGTGTGAGGCGTGTCTGACCTAACTGCATGGGTTCTTCAGATGCCGGCATAGTTGTAAAGGTGCATTGTTCAGGAGTNNNNNNNNNNACAGGTGCTAAACGATCCACTGGGGGGTGATATGGACAAGCCCTTTCCAGACCTCGCTCCTGGAAGCAGACATCGATTTGGATGCTAAGGGCGATCAAGTCATCCAAGGTGGAGGGTATGGTTCTGCCAGCAAGTTCATCCTTA
	495841	39	M	G	A	7	0.5	1	0	M2n1m2	(i)(ii)
73	500215	87	F	A	-	5	1	0	1	M2n1m2	(i)(ii)	TAAATATTTGTTTTGTCTAGGGAGATAAAAAGTAAGCACAATACTTACCTTTTTTCCCCCAAGCAGCCCATGCTCTTCTACCATCACTGGTGCTCCTGGGATGTGAGCATTCACACATACTGTACAGTGCAGGATCACTGGTCCCATACCTCCCAACTTTTGAACTTCAGAATGAGGGACACTTGAGGGAGGAAGCGACTGACGGCGCGCTACATGCACTGTGGAAAAAGTGGGTGTGGTCAAACTCTTA
	500215	87	M	A	T	8	0.5	1	0	M2n1m2	(i)(ii)
	500215	124	F	T	-	5	1	0	1	M2n1m2	(i)(ii)
	500215	124	M	T	C	7	0.5	1	0	M2n1m2	(i)(ii)
74	#511811	176	F	G	-	5	1	0	1	M2n1m2	(i)(ii)	TAAGGAAACAGATACTTCCACAGCCCACGCAGTCCAGCTCTGTCTTCCACACAGCTGACGTTTCCTATTCCTTTGTACCACCATCTTGTGTTCGGGAGTCGGCTGTCACTTCCTCATGACACACAGGCGACTCTCTGCTGCACANNNNNNNNNNTGCTGTGTGACTAGTTTTGCAGCCTCCTGGTATCTGTGGCATTATGGCAGGTGGCTATGGGTGGGGGTACTGGGATGAGACCATGACAATCTCACCCAGGCGAGAAATGAGGAAGTGGGACCGTGTACCACCCAAAACAAATTA
	#511811	176	M	G	C	7	0.5	1	0	M2n1m2	(i)(ii)
75	523380	198	F	G	-	8	1	0	1	M2n1m2	(i)(ii)	TAATGCAGAAAAGACATGCTTTGTCGCTTCTGCATTCATTATACCTACCTGCCTGTCTACCCCTGTATAGTGAGCCGCGCACGTGCAGCTCGCTGTACAAATTTAGCAATGCCAAATCTGACTGAACCCTCCCGCATGCGCGGGAGTGATATCATCAAGACCCTGAAGCCGGCCGCCCGAAGATGTCAGCAGCCGGGCAGGGAGCTCCGAGACGCCGCATCACTGGAGCCGAGGTGAGTATAGCTTTCCTTTA
	523380	198	M	G	A	7	0.5	1	0	M2n1m2	(i)(ii)
76	526773	85	F	G	-	5	1	0	1	M2n1m2	(i)(ii)	TAAATGAAGATGCAACTGGGAATCTGCCCATTTCTAACAGCAAAACTATTGTAGGGTTCCCACTGTTGCCTTGTATTATTCTCACAAACAGGCATAGATTTCCAGCGGAAAGAATAAACCTGCATCTCTCTCCGTGATGTCCCGGGAACACTGGCCTGCTGTTGTCCAGTCTTCACAGCATGGCACTCTCTATAAATGTGCCCCATGACAAAAACACCTAATGTGACTGAAACTACCATTCCCAGTCACTTGCTTCCACGTCTTA
	526773	85	M	G	A	7	0.5	1	0	M2n1m2	(i)(ii)
77	533150	80	F	C	-	6	1	0	1	M2n1m2	(i)(ii)	TAAAATGTGACAGCTGGTGCGGGGAGAGAAACCCCCCACCTGTTGTCATGCAGGGGATTGGGGGAGTGCAGGGGACTGCTGCAAAGTAACATGTTACACCCTAAATATGACTTAGCATTCAGTAAATTCAGTTTACCCACCATCTACGCATAAACATTACTTCCGGTAAACATGATGTGCTTGGAAAGATTTCAGTACCTTGCATAAATAGTCACCCAGTTTGGACTACTTCACATGCTTTA
	533150	80	M	C	G	5	0.5	1	0	M2n1m2	(i)(ii)
78	538959	198	F	T	-	6	1	0	1	M2n1m2	(i)(ii)	TAAATATGTTCGGTGGGAGGGGGGTGTAATTGAAGGGCTTTGATTTTTATTCCTTGTGTGGCTTGTTCACTCCCTGTAGTATTGAGTGCATGTTGGTGGATCTTGTGTGTCCATTTGATACTGTAGTTGAGAGTTTAGGTACAGTGTAGGAAGCAGTAAGTCTTCTTTGCCCCTTTGAGTACCAGCAAGTAGCTGCCAGGTAATTGTTGTGCGGACCCCCACCATGGGGGTTTTGAGTGCCCCTCTTTTATGGAGTTA
	538959	198	M	T	G	6	0.5	1	0	M2n1m2	(i)(ii)
79	543427	167	F	T	-	9	1	0	1	M2n1m2	(i)(ii)	TAAACGTCCTGTGTGCATGATGAGGCCTTACACAGCTCTGACTTTTCTATACAGCAGTTTCACTTTCACTTACAGATCTCCTCCCCACCCTGTGACTGGACAGTGAAAAGAGACACACTGGGGTTGATTTACGAACATGTTTGCACATTTGTGCACGCAAGCACAATATGTGCGCCATGGTGCAGTGCTAAAAAACAATGCAAAACAACCGACACTTGCTCCGTGTGCGCGGAATCGTTTTGCGCAAGAGCGCAACAACGTTCTTA
	543427	167	M	T	A	7	0.5	1	0	M2n1m2	(i)(ii)
80	545255	49	F	T	-	5	1	0	1	M2n1m2	(i)(ii)	TAAGAGAAATAAAATAATTGGAAAAGTTTTCGCTCTTTCAGTCTGCAGGAGTAATGGGGAGGAAAGGAGCCAAAATAAACCAAATGGATGGAACGAACTATAACTCTATGAAATCGTATTTGGTCCAGGAGAAGGCAGACCGAGCAGCAGGGAGTGAAGACAAAATAACCTCACCTCCAGTGAAGCAAACTAAAAAGAGAACCCATATGGGAGAGGAAGAAGGAGGGGCTGAGATCCAGTCAGGAGATACACAAAGGTTA
	545255	49	M	T	A	5	0.5	1	0	M2n1m2	(i)(ii)
	545255	168	F	T	-	5	1	0	1	M2n1m2	(i)(ii)
	545255	168	M	T	C	5	0.5	1	0	M2n1m2	(i)(ii)
	545255	190	F	G	-	5	1	0	1	M2n1m2	(i)(ii)
	545255	190	M	G	T	5	0.5	1	0	M2n1m2	(i)(ii)
	545255	221	F	A	-	5	1	0	1	M2n1m2	(i)(ii)
	545255	221	M	A	G	5	0.5	1	0	M2n1m2	(i)(ii)
81	546456	211	F	A	-	6	1	0	1	M2n1m2	(i)(ii)	TAAAGGCTCTGGGGCGCGCGTGTGATTGGACACAGCGGGCGCCAATCAGCGGGTCCGGCAGACCCCATGTCCGCCGGAAACCCGGCGATCGCTCGGAGAGAGGCAGAATGGCAGTCTGCCTATGTAAACAAGGCAGATCGCCGTTCTGCCAGAGGGGAAAATGGAGATCTTGTGTTTCAGCTAAGCCGAAACACAGAGCTCTGTTTTCGCCTACTCAAAGCATCCCCCTCTACACTTAGAAAGCACCCCCTAGGGACACACTTA
	546456	211	M	A	T	5	0.5	1	0	M2n1m2	(i)(ii)
82	548943	77	F	C	-	8	1	0	1	M2n1m2	(i)(ii)	TAAATATACACACACACTCTAAGGGCCCATTCACACCAGGAACTGCATGTGAATTGTACAGGAACGATGTGTGGTTTTTGTGCGATTCACATGCAGTTCTCTGCAGTGTGATTTCAGCCCCATTCATTTTGAATGGGCTGAAACAGCACCGCACTAAAAGTAGTGCATGCACTACTTTTTGAAACGCACCTCAACTGCATCGCATGGTACTTTTGTACCATGTGATCCAGTGCGGGCAAATGCACTGTATTA
	548943	77	M	C	T	6	0.5	1	0	M2n1m2	(i)(ii)
83	548972	219	F	T	-	7	1	0	1	M2n1m2	(i)(ii)	TAAATCTTGTAGGAGGAGTTTACATTCTCCCCTGATTGTTCTATGAGGCTGCAGGACCCCTGACCCTCTATCTGGACAGTGCTGATTGTCCATTGTGACCGTATGCGATAATCGCTATATTTCACCTCGCATGCGCCCTGTTGTAAGGGACTGAACCGGAATCCGGCCCGGGTTTTTCCAGCCTCTGTGGCAGGCTTGGTTCCGGTCCAGATATTGTCACCCACGGGAGTTCACCCTCAGGTGGACTTTA
	548972	219	M	T	C	5	0.5	1	0	M2n1m2	(i)(ii)
84	551782	222	F	T	-	7	1	0	1	M2n1m2	(i)(ii)	TAAAGCAGAAGTTTAGGTAAGGCAATTTTTACATAGCTACATTGGGCCAGCTTGGAGCAATGTAAGTATATTTATGCCATACCTGTGGGGATCCCTGTGGAAGCTGGAAATGACTGTAGTAGGCACTGCTGCTACTGTGATTGCACTAGCTTCTAGGTCCTGTGCCGAGCGGCTGCCCTGCTGTTTACTGAACACAGCACGGGTGCCATTCAGAGAACACTTCGCATTTTCTCAACGAATGCACAGTGTTCTCTGATTA
	551782	222	M	T	C	8	0.5	1	0	M2n1m2	(i)(ii)
	551782	235	F	T	-	7	1	0	1	M2n1m2	(i)(ii)
	551782	235	M	T	C	8	0.5	1	0	M2n1m2	(i)(ii)
85	558580	215	F	C	-	5	1	0	1	M2n1m2	(i)(ii)	TAACAGACTTACAATTCAACACTGCCACAAATTTGTGGCAAGTTATCCTTGCTATCTGGGTCAAATGGGGTGCACGCCCTGTCACTGCTGCAGGAACATGTAGACGAGTAAAAAGAGGATGGCCGCATTCCCATACGATGCAATGTGATTTATTTGAGGAGATGATAAAAACAAGCACAAATGACATGTGGCATACAGACAGGGAATATAGGTGATGCGTTTCACACGACTAGCGTGGTTCGTTA
	558580	215	M	C	T	6	0.5	1	0	M2n1m2	(i)(ii)
86	562518	201	F	A	-	8	1	0	1	M2n1m2	(i)(ii)	TAAAGTCTTGAAACTGAAGTGTGTCCTAATCCAAAAAAAGAAAGGGGGAACGGAAAAGAGCAAAGAGAAGGACAGAAATGCCGAGACTGCAAGCCAGGCACCCAATGGGACCTTCAGCACATCGTAAGGGGCTGAAGACTGAAATTATGGCTTGGTGCCCATCAAAAAGACAAAATGTGTCATTTTATGAGCTACTCACTTGTTGCTGGACCTGTATTCCTGAAGCACCTGGTATACATAGTTGGAGATTTA
	562518	201	M	A	G	6	0.5	1	0	M2n1m2	(i)(ii)
87	567602	108	F	G	-	5	1	0	1	M2n1m2	(i)(ii)	TAAACTTTGGAACTTGGCTTTAGGCCACAGCCCCATACCCATCTCCAGCCTTTTGGACTACAACTGCCTTATGTTTTCTATGCCTTTTACCAGTCATGGCCAGAAAGCTAAGACCCACAGCTTTGTCTCTTCTACATGTAGTGTGATCAAAGTTCGAGTCAGGTATTCAAGAGCAATGTGAAGGTGTCCAGCAGCTTGGTGACACTGCTGCTTTCAGTTTCTTATACAGTGGTACCTTGGTTTACGAACGCCTCGGTTA
	567602	108	M	G	T	7	0.5	1	0	M2n1m2	(i)(ii)
	567602	248	F	T	-	5	1	0	1	M2n1m2	(i)(ii)
	567602	248	M	T	C	7	0.5	1	0	M2n1m2	(i)(ii)
88	573359	214	F	G	-	8	1	0	1	M2n1m2	(i)(ii)	TAAAGTAAAGCTGTCACCTTGTCCCACACCCTCCACCCCAAATGCATTCCCTGCATTATCTCACCACCCCATTCAACAGCCAAAGCCCCCTGGAATGCCAAGTACTTCCATATTGGGGGAACATGTGACCCTCTCTCCTTCCTGATCGATGTAGTGCATAGTGTCTGAGCAGTCAGCCCAAACGCTATCAGGAGAGACAGGGGAAAGTCCATAGCCCTATGTAAGCTCTGACACAGAGCAGCACAAAACGTACACAGGGCTTTTTA
	573359	214	M	G	C	6	0.5	1	0	M2n1m2	(i)(ii)
89	576485	65	F	C	-	5	1	0	1	M2n1m2	(i)(ii)	TAAACTGTGCATGCACAGCTCAGCTTACAGTGGCCGGCCCGATCCCTGTGTGCCAAAATCACTAGTGAGCATCACTAAAGTGATGTCATCCCACGCTGGCCAATGAAGAGAGCCAAAAGCTGGCACACAGGAGAAGATGCCAGCACCTGCAAGGCACCATGGAAAAGGTGAGTACTGATCCCTTTAGTTCTGCTGTAAAACCAAACTCTGCTGTAGTCTATGGGGGCCAATCTTGTACATTTTTTGGCCATTTTTA
	576485	65	M	C	T	8	0.5	1	0	M2n1m2	(i)(ii)
90	581564	75	F	C	-	7	1	0	1	M2n1m2	(i)(ii)	TAAGGAAATACCAGCTGACCACTCTGAAATCCTGGCTGAAGAGTTGGCAATGTGGCAGAGTAACAGTGTGCTTTGTCCACCACCACCCTCAGCTATGGAAGCGGAGGTCTTATGGCGGATGCAGCAAGTGCTGACTCACCTTGACGATCCTGTTTCTGCACAGGACGATCTTGGATGGAGGAATGCGTCTGTTCAGCAGCTGGATGAGGGTACGGGAGATGTAGCAGTCGGCTCATCTCTCCAGCCACAGAAAGCATGGAGTTA
	581564	75	M	C	T	7	0.5	1	0	M2n1m2	(i)(ii)
91	621084	240	F	G	-	6	1	0	1	M2n1m2	(i)(ii)	TAAACAGAATAGGTCCCAGGACAGATCCTTGGGGGACCCCACTTACCACCACGGACCATTCAGAGTACTCGCTATTTATCACCACCCTTTGGACCCGCCATTGTAGCCAGTTTTCAATCCAGGTACTCACCCTCTGGTCCATATCCTCAGTTTGTAAAGTAAACGTACGTGGGGAACTGTATCAAATGCCTTTGCAAAATCCAGATACACCACTTTCACAGGCCTTCCTTTATCTAGATGACAGCTCACTTCTTCAGAGAACATTA
	621084	240	M	G	A	5	0.5	1	0	M2n1m2	(i)(ii)
92	636905	34	F	G	-	5	1	0	1	M2n1m2	(i)(ii)	TAACACGAACAGCAAATTCACTCACAAACACGGAACATATCCACACCCCTACCTTCCCAAATCATAACACAACCCAAGTATGGATCTGGAAAGGTCCTGTTGAAGAGGATCAACTTCTTCCTTGGTTGTGCAGAGAAGATGTATCTAGCTCTTCTGAGGAATACCTCACCTTCTCCTTCATGCTTTGATGAAGGGTGGTGATTTTTGGGTCCCTGGGATGTGTTGGCTTCACCTCTGGATGTCTCTCTGTGTATTA
	636905	34	M	G	A	5	0.5	1	0	M2n1m2	(i)(ii)
	636905	98	F	T	-	5	1	0	1	M2n1m2	(i)(ii)
	636905	98	M	T	G	5	0.5	1	0	M2n1m2	(i)(ii)
93	640115	162	F	C	-	7	1	0	1	M2n1m2	(i)(ii)	TAAGGAGAGTACACAGGGCTAAGAACTTATCCTGTGCCCCCATGTCACAGAGCTTGAGTTTGGTGACTGGCAGTTCAGGTATATAGCTGCCATCCTGGTAGGAAAGGGGGGGAGTCTCATGTTGTCCCATACCCAGCATTGTATCTTTCTCGAGTAGGCAAATAACGTAGTGGGGAAATGAACAGAAGGTAAACATTGGGAGACATTGAGATACATAACCTTGTTCCCTTCATCCGGTAAAGCACAGCTTCAATTTA
	640115	162	M	C	T	5	0.5	1	0	M2n1m2	(i)(ii)
94	650943	114	F	C	-	7	1	0	1	M2n1m2	(i)(ii)	TAACCACTTGCAGACCGCCCGCCCGCATTGTACTGTGGACGGGCAGCCCATGCGGGCAAAGTGACGTATCTGTACGCTGCTACCTGCTTTCCGGGGGTTTAGGGCGCACATTTGTGCCCCCTCACCGACACCTGCTGTGATTATACACNNNNNNNNNNTATTCATGGCTGGGACCTGCTGACCGGTCATGTCCAATCACAGCCCAGAGTCGTGTAGACAATCAACACATGTCTCTGTACAGACAGAACTATCTCTTGGTTTTTTATCTGTGCAATGCAGGGATAAGAAACAAAGAGATCTGTTA
	650943	114	M	C	T	6	0.5	1	0	M2n1m2	(i)(ii)
	650943	261	F	C	-	7	1	0	1	M2n1m2	(i)(ii)
	650943	261	M	C	T	6	0.5	1	0	M2n1m2	(i)(ii)
95	660521	127	F	A	-	10	1	0	1	M2n1m2	(i)(ii)	TAAAAGGAAGCCCTCCAGCAGCGCATTGTCACTGCTGACAGGGCTTCCATCTTCACCCGGTCTTCCTTCCAGGTTCGTGGGCTCCAGCCATCTGACTGGCTGAGCCATGATGACGTCACGCCTGTGCGTGCTCACGGAAATCATNNNNNNNNNNAAGGTACAGCACGAGCATGCCATTCCTTTAGAGCGCATGCGCCGGTGACGTCACCGGCTGCTGCATGCGCACAGGAATCACAGTTTATGGCACAGAGCTCTGAAGGGAGAGCAAGGGTATGCCACCTTTAGAGCGTAATGATTA
	660521	127	M	A	G	5	0.5	1	0	M2n1m2	(i)(ii)
96	662257	182	F	T	-	5	1	0	1	M2n1m2	(i)(ii)	TAATGTTTCTTGCTGCCTTCCCTGATCATGTATGCAGGCTTTTTCTGGGGTTCAGCCTCCCTCCCGTGGGATATAAAAGGGAAGAGGTTCAGGTCCCAGGGGGGCTAGAGAGCGGGCACGTGGACGGGAAACTTGCAGAAGCATGCAGGGACCTGTGGTCCACCTCAGGAATGACGACTCTTCGGGACATCCGTGGCTATGGACACCTCTACTTGAGTTCTTACAATAACTTTCCCAGAAGGAGTTA
	662257	182	M	T	C	8	0.5	1	0	M2n1m2	(i)(ii)
	662257	201	F	T	-	5	1	0	1	M2n1m2	(i)(ii)
	662257	201	M	T	G	8	0.5	1	0	M2n1m2	(i)(ii)
97	669622	93	F	G	-	6	1	0	1	M2n1m2	(i)(ii)	TAAAGGATAAGTCCACCCTAACACTAAAATCCCTACATCTACAGACATCCACGATCTAACACTAACCTATCTAGCCCTGTAAAGAAGAAATCAATATACATACCTTTTTTGAAGCCGATCCGGCCTGATCCCACGCTGAGCTGTGGAGGCGGGTGCAGAGGAGGCAGCTGACAACGGAAGCCCCATAGTAACTCTATGGGTGACGTCACTTCCCATTCATTCCACAGCTGTCTCTTCCGCAGAGCTTCCGCCGCTGGAGACCGGACCGGATCGGCTTA
	669622	93	M	G	A	6	0.5	1	0	M2n1m2	(i)(ii)
98	669683	176	F	G	-	8	1	0	1	M2n1m2	(i)(ii)	TAAAAAGGGTAAGTTGCATGAATGAATAACTCACAGTTTTGCAGACCCCTCAGCATGACAGGCGCTCCATGATGCTCACTTCCACCAGGCGGATAGATCATCCAATAGCTGCTTCATGTACCTCTCATGCACACATTTCTCAAGNNNNNNNNNNCTGGCTTGGGTGCGTGCCAGGTCAGCTCTCCACCCAGAGTGATGACGTCAGCTCTCCACCCAGAGTGATGACGTGCCTGACGCGTTTCGCTCGCCAATCAGCGAGCTTTCTAAAAGCTGGGAGGGGTTAGGCATTTGGGTCTTA
	669683	176	M	G	C	5	0.5	1	0	M2n1m2	(i)(ii)
99	674098	180	F	T	-	6	1	0	1	M2n1m2	(i)(ii)	TAAAAAGTATCTTCTGGCTTTTGCTGCTAACCTGGAAGACTACAGCTATACAGAAGGCATTGCTCTCCCAATCCATACGGGGAACACTCCACCCAATCGGGAGCTATACCATCATATTCCCCCAGCGCTGTGCCAGGAGTTCAANNNNNNNNNNCAAGTACTTGCTCCGTAATATGTTACACTCTATCGGGTTGAACAACAACCTTTTCCTCCGACTCCAGGATATGATGTAATCTCAGAGGGACCTAATCCTGTCAAGAGACGTCTCCATCGCAACCTACTAAGGCTCTGTGCATTA
	674098	180	M	T	A	5	0.5	1	0	M2n1m2	(i)(ii)
100	676260	120	F	G	-	6	1	0	1	M2n1m2	(i)(ii)	TAAATCATACTAACCTAGCTGGATGCAGCATTGTTCCGATGCTGCATCTGTCCCCCGCCGCCTCTAACACTGAGAACTGAGCGATCAAACAGCGGCGATCACTCTGTTCTCACAGTCACCAACTTTCTGCTCTGCCCCCTTCCTNNNNNNNNNNACTGGAGCACTGGGCTGTGGAGAGGACAGGGTCTAAGCGCTTCGCTGAGAGGCTGAGCCAGGTGCCAGTTCAGGTATGTGGGCAGATCCCGACCAATATGGTCGTGATTTTTCCCGAGTCTGGACCTGTTCGGCTGTCTGCTTA
	676260	120	M	G	A	5	0.5	1	0	M2n1m2	(i)(ii)
101	695078	164	F	A	-	6	1	0	1	M2n1m2	(i)(ii)	TAAAAGTCTTGCATTCCTGATGTTTGGGTGCAAAAGGTGGTGTCCAAAGTTTTCAAGCTTGTATTTCTTTCTTTGCCTCCTCCTTACTTTCTCACCTCCAGTCATTACACATTGCCTGACTGATCTCCATTCTCTGGTCTCTTGGATCAAAGGGTCATTGCTCTTGTACATGCTGCCGAACGCTTTCAGGGGTTTTTACACCAACCTTTTTTCTGTTCCCAAGCCCAAAGAGGATGTTCGCCCATTTTTGTACCTCAAAACATTA
	695078	164	M	A	T	6	0.5	1	0	M2n1m2	(i)(ii)
102	704622	93	F	G	-	8	1	0	1	M2n1m2	(i)(ii)	TAAGATGAAAAGTTCATTCAGGAAACTGCCTCTCGCTCAATGGTCCCGCCCCCAGTTCAGAATTTTCCCGCCTCCCGCCGTCCGCCCTACTCTTCTAATGACAGCGGTGGAGGCTGGGGACAAAAGCGGCAGCTAAATGGCACAATCGCGGCGGTCCTGATAGAGCAGTAGCTCGGGCCGGACGTGGCCCGCGGTCCGCCATTTAGTGATGCCCGCCATAGGTGGTGGGGGTGGGGACATTTTATGCCCCACCCTTCACTTTTA
	704622	93	M	G	T	5	0.5	1	0	M2n1m2	(i)(ii)
103	708316	167	F	C	-	7	1	0	1	M2n1m2	(i)(ii)	TAAGTGTGTTCCCTGGGAGTGTTTTCTAACTGTGTGGGGGATGGATTGACTGGGACAACAGAGATCCATGTTCCTGCTTAGCAGGAACACAAGATCTCCATGTCCCCTGTCAGAACGGCGATCTGCCTTGTTTACTCCCCCCAATCTGGCCAATCAGCACGCGCCCCAGCTGGCTATTGCATGAAATGACGTACTGTTGCGTCGTTTCACGCAATAGAGCCGACCTGCCGCAGTAAATGTATGGCGGCTGGTCGACATGTGGTTA
	708316	167	M	C	A	6	0.5	1	0	M2n1m2	(i)(ii)
104	710425	217	F	G	-	5	1	0	1	M2n1m2	(i)(ii)	TAATTATGTTTATTGCAGTTTTCATGTTGTTCTTTACTGTGTTGCGATGCTGAGGACAACATCTGTCAAAAAGGGGGGGAGTGTAGGCAGGTGCAGTCTGCTTTCTCCACTGCAGGTAGCGCTCAACCGTAGTGGCATTGCAGAGGGAGAGGAAGTCAAGAGGAACTTAGTTCCTCTATGGTTTCCTGGGTCACAGGAGGCAGCTCTCTGATTGGATTCTGATGCCCCATGTGACTCTGACGACCATCTTGGGTGAGGTAGAGTCTATTTA
	710425	217	M	G	T	5	0.5	1	0	M2n1m2	(i)(ii)
	710425	258	F	C	-	5	1	0	1	M2n1m2	(i)(ii)
	710425	258	M	C	T	5	0.5	1	0	M2n1m2	(i)(ii)
105	717152	68	F	G	-	6	1	0	1	M2n1m2	(i)(ii)	TAATAAATGTCAGCCAGTCAACAGAGTCTGTGGACAGACACACTCTTTTATCTGTCACAAAACCTCCATCAGCACTGAATGTCCGTTCATAAAGCACGCTGGTTGCAGGACAGGCCAGTAGCTCGATTGCATATTGAGCAAGTTCTGGCCAGTGGTCCATCCTCAAGACCCAGTAACCCAGTGGATGCTCAGTTGGAAAGGTCTCCAAGTCTGCTCTTGCCCCTAGATAATCCTGCACCATATGATGCAGGCGCTGCCAATGGTTGCTTA
	717152	68	M	G	T	7	0.5	1	0	M2n1m2	(i)(ii)
106	734920	15	F	C	-	8	1	0	1	M2n1m2	(i)(ii)	TAAAGTAAAAAGTTATACTTGCTATTTGGCAAACGATATACAGCGTAACACATCGGATCCTAAAGTTTCAAACCAACAAGATGGCCGCTACATACTGGTGCGTGATGTCACACGTCTCAACTCCTCCCTACGTGTTTCGTCACCNNNNNNNNNNATATAGGACGGCCATGGGCGGAAGTGGAGGCATCAATTGTGCTCCACCAGGAGGAAGGGGAAGACGAACTCCTCCCATATTAGCGGAGGGCAAAGGCCACCTGCATTCCATAGACAGGAAATAACGTGTTGGCTCGTCTAGTTA
	734920	15	M	C	T	7	0.5	1	0	M2n1m2	(i)(ii)
	734920	23	F	C	-	8	1	0	1	M2n1m2	(i)(ii)
	734920	23	M	C	A	7	0.5	1	0	M2n1m2	(i)(ii)
107	743626	112	F	G	-	7	1	0	1	M2n1m2	(i)(ii)	TAAGACCACGTGCGGTCCCCGCGGCTAGAGGGGGAGTCCGTGAGTGGGCAGGGCGGACTCGATGTCCGCCGGCCACCTGCGATCTTTCTCCAGAACGACGGGACACAGGTCCTCCATTGTAAACACGGCGGATCTGTGTCCTGTCCGTTGTGGAGACACAGATCAGGGCTGTCTGCCAAGCAGGAAGCCCGATCTGTCTCTCCACACTGAAAGTCCATCCCCCACAATTAGAAACACGCCCCAGGGAACAGTTA
	743626	112	M	G	T	5	0.5	1	0	M2n1m2	(i)(ii)
108	*#746953	82	F	G	-	8	1	0	1	M2n1m2	(i)(ii)	TAAAGTGGATGTAAACCCGATTCATGAAATTTGACCTAGACACAATGTACACCTATGTGAGGACCGTGTTTGCCCATATGCCATGTTCCGTGCATCTGCGTGCAGGCAGTCCCCTTCAAGTCAGCTCACACTCATTGGGAGAGGNNNNNNNNNNGGAGCCTGGCATAAGCAGGCCTAGTACCTGGTGTAACAAGCTGCAGGGCTGGAGCCTAGGTCTGGAGGGCATCATCTCTCTGTGCAGACTGTGTGCCTTGCGGCTATGCCAGCCTAGTCCTATGTTGAAATGGAGAAACTCTTA
	*#746953	82	M	G	A	8	0.5	1	0	M2n1m2	(i)(ii)
109	#749742	251	F	C	-	6	1	0	1	M2n1m2	(i)(ii)	TAACATCAGGATTGGCCTGTGAGTCAGGCGTTGTACTTGACACTCGAGTGTGGAGTGTTTCCCATAGCAACCAGACATTTTCCTTCCATCTCCTCTGCACCTCTTGTCTGCCATTGCTCACCTCTGCACTCCTTGCATTTCTCTNNNNNNNNNNTTCCACTATTGTAGCCTCCTCAGACCTTTTCCACCACTGCACCCATTGCACACACCTTTCGTCACTGTACCCTCCGCACACTTCTGCAACCATTCTCTCCTCACACATCTGTTGCATCACTGCAAAGCCCAGCACACCCGTTTA
	#749742	251	M	C	T	6	0.5	1	0	M2n1m2	(i)(ii)
110	755999	66	F	C	-	5	1	0	1	M2n1m2	(i)(ii)	TAATTACTCATTGGATAAGTTATGGTTGAGTGCTGATGGATTTATCCACAAGAGATCTAACTCTCCAGTCTTAGGCTGGTCAGCCTTTAGGTACTGATCTTTGGCCATTTTCATTGGCCAGGCCAAGATGATGTCATTCCCATGCATGCATGGCAGTTCATTTATCTCTGCATTGCCAAAATTGTACACTGAGCTGCGTGTCTGCAACTCAGTATATAGGGCATGCAGGCATGTAAAGGACTTTA
	755999	66	M	C	A	5	0.5	1	0	M2n1m2	(i)(ii)
111	759968	34	F	C	-	5	1	0	1	M2n1m2	(i)(ii)	TAATGTCGGGATCCACCCAGGTCATGACTGGCAGATGGCACAAACCTATCAGCATGCTGCTGAGAGCCTGAGCCAGCCACCCCTGCCCCCTCTACAGCCCGGCGCTGAAAGTCACCACTCTGTGCTCAGAGGGGACCCAAGAACTGAGCTTTCAGCCATCTTTGTTCACTCAGTTCTCAGTGTAGAGGCAGCAGGGGATCGATGCTCCTTCCAACTAGGTGAGTATAAATGTGTTTTTGTTTTTTA
	759968	34	M	C	A	5	0.5	1	0	M2n1m2	(i)(ii)
112	761785	16	F	G	-	8	1	0	1	M2n1m2	(i)(ii)	TAAAAATGGAGGATACAGCTGCTGCCGTGGTACCTGTACCTTTTGGTGCGGCTAAGGTGTTTCCCTATCCCTCTTATTTTGATAAGTTTGTCTATAATGACTGGGAACATCCGAAGCGACCCTTTGCGGTGCCAAAACGCTTCGCAGTGCGGTACCCTTTTGGAGATTCCTTTCTGAAGAAGTGGACTGTTCCACCTGTAAAGGTGGATCCTCCTGTCTCCAGGCTGAATAAAGCCACCATGATTCCTGTGGAGGAATCCCCGGCCTTTA
	761785	16	M	G	A	6	0.5	1	0	M2n1m2	(i)(ii)
113	764285	81	F	G	-	5	1	0	1	M2n1m2	(i)(ii)	TAAAAATATGTTTATGATCTTGCTATGCAGGTCTTTGTACAAGCCCTTCCTGAAATAGGGATATAGGAGAAAGTGAGGGCAATGGAGCCATAGGCTCCTGCTGCTGTCAGTCAAACACTTGGGAGGAGGGTGTGGGAGCATGGCTTATCTGACACCATGTATCCCATTTCTTGTAGGAGCACAAAGGAACAGGAAGTGAGGGTAAGTATCCCCATTGAAGGTCACAGACAAATTTAGGGCCTGTGTTGTTAGGCAGTGGACTTGTGTTA
	764285	81	M	G	A	5	0.5	1	0	M2n1m2	(i)(ii)
114	765816	170	F	T	-	7	1	0	1	M2n1m2	(i)(ii)	TAAATGGTTTTGGCCTCCTGTCAGTACGCAGCCCATCCCCAGGGTGGGGGTGGCTGCTCAGGGGACCCTTCACTCTATCCGTGCTCATCCAAAATTAGGCAAAGGTGATGTCCAGCAGGAGCAGAGCACACTCTATTTATCTGTNNNNNNNNNNGGTATGTTTGCAGTACCGTGTCTGATCCAAACTGTGCTGTTCCTGTATCAGCAGACAGCCACGTCTGAGAATACATTTAGGAAGAGTGCTGCAGTCTGGAAAAAAAACATGTATACGAAATATTATCATGACTGCCGCTACTTA
	765816	170	M	T	C	5	0.5	1	0	M2n1m2	(i)(ii)
115	765982	226	F	C	-	5	1	0	1	M2n1m2	(i)(ii)	TAAGCGCCAGGAACTGCATCTTGTGGAATGGGTAGTTGCGCTCACTAGGCTTGAGACTGCGGCTGATGAAGGCTATTGGTCGTAACCCAGCTGGATACTCTTGATGCAACAGTCCACCCAATCGTTCAATGCTAGCATCCATATGGAGCACATATGGTTTCTGGGCATCAGCATATGCTAAAACTAGTGCTTCTGTCAGCTACTTCTGGCACACACCGTCTAGCACTGTGCCCCAAGCATTTCCATTTA
	765982	226	M	C	T	8	0.5	1	0	M2n1m2	(i)(ii)
	765982	231	F	A	-	5	1	0	1	M2n1m2	(i)(ii)
	765982	231	M	A	C	8	0.5	1	0	M2n1m2	(i)(ii)
116	770184	211	F	C	-	8	1	0	1	M2n1m2	(i)(ii)	TAAACACCCTGTGTGAACGAGGCCTTACTAGCTCCTGTGTGCAGAGGCGTAAAGCCGTATGTGTCGCACATACAGCCACCAATACAAGTGAATGACCGTATGCAGCCATTTTCAGATAAACACCAGTGCCTTTTGCATCGGCATATACCGGAGTTTGGTCGTGCACTGCTTCTTCCTGAACACACCATTTTTACATGCATGCGTAGATACAGTAATGCAGAAGCCATTGGCAGAGTAATAGACAGTACATGGTAAGCTTCTTA
	770184	211	M	C	G	9	0.5	1	0	M2n1m2	(i)(ii)
117	773439	16	F	C	-	6	1	0	1	M2n1m2	(i)(ii)	TAATCTTCTAAACGTATCTCGTAAAGGTACGTGAAGGAGGCATTCTATACGACCAATCAGAACCCACGTAGCCCGTCCTGTCAGTGGGGGAGAAGAGGAGAGAAAGCCGCGGGGATTTCAAATCCCCAGACTGGTAAAGCGGCTATCTGATGTGTCACAGCAGGTGATTGTGGGACTCCAGGTCAGCGGGACCGGGGGGATGGGGAGGGGGTCCAGTGTAAGTTCACCTTACAGATTTTCTGTAAAGGTGAACTTACACTTTA
	773439	16	M	C	T	5	0.5	1	0	M2n1m2	(i)(ii)
118	784541	165	F	C	-	8	1	0	1	M2n1m2	(i)(ii)	TAACCCTTTGATTGCCAGTAACACACACACACACACACACACACTATACACCTCCATTACTAGTATAGTGTTTGAACAATCAATATCTTTGATCAGATCTATACTAGCGTCCCCAATTGTATAGTGTTCCCAAAATGCATCGTTGGCNNNNNNNNNNATCAGCCCTGACACCTGCCAGCACCTGTGTTTAGCCCCTCCGCCCCCAAGTAGTGCAGTATCAGTAGATCACTCACTTCCGATACACAGCACACAAAACCGCAGCGTTAGAGTCAGGCCTGATCTCTGCTAGCGCTAGAAGTTA
	784541	165	M	C	T	5	0.5	1	0	M2n1m2	(i)(ii)
119	793228	13	F	G	-	8	1	0	1	M2n1m2	(i)(ii)	TAAAGTAAAAAACTTTCTGCCTTTAGGACCCTTTCACATGGGCGCCTCCGTCTTGCGGATTCCGCTTGCTCAGCGGGGGATCACTCCGCTGTGCAGAGCGAACACGGACACAGTCCCGCTCTCCTCTAAGGGAAAATCGTGTGAAAGTAGACTGCCTTTCCGTTTTCATCCGATCCTATCCGATCCGCCAGACGGATGGAAAATAGGACCAACATCCGTCTGGATTTTACAGCCAGGATCGGATGGCGGCGGGTTGTCCGTTA
	793228	13	M	G	T	8	0.5	1	0	M2n1m2	(i)(ii)
120	795876	77	F	A	-	7	1	0	1	M2n1m2	(i)(ii)	TAATCAAGCAGCCAAGAGGCCCATGGCAACTCTGGTGGAGCTGCAGAGATCCACAGCTCAGGTGGGAGAATCTGTCCTCAGGACAACTATTAGTCGTGCACTCCACAAATCTGGCCTTTATGGGAGAGTGGCAAGAAGAAAGCCATTGTTGAAAGAAAGCCATAAGAAGTCCAGTTTGCAGTTTGCGAGAAGCCATGTGGCGGACACAGCAAACATGTGGAAGAAGGTGTTCTGGTCAGATGAGATCAAAATTTA
	795876	77	M	A	T	5	0.5	1	0	M2n1m2	(i)(ii)
121	799364	151	F	C	-	6	1	0	1	M2n1m2	(i)(ii)	TAAAGTAACCTCCCGAAACTGGTTCGCAAGGGAAATCATCTCGTATAGGTACTCACCGCCTACCATTCAACACTTTTCCCTCCTCCAATGGGCGGGAAGTAGGCCTGCCATCCTGGAAGGTTCGTTACCGGTAAGTCTAACGTAGGATTTTTTCCCTCACCTTCCAGGACAGCACATCTGAGAGGATAATAAAGTAACCACAGGCCTACCTTAGGGTGGGACCACTGCCTGAAGAACCTTCCAGCCAAAGGCTAGGTCTTGCTGAGAGAGTACTTTA
	799364	151	M	C	T	6	0.5	1	0	M2n1m2	(i)(ii)
122	803765	193	F	T	-	6	1	0	1	M2n1m2	(i)(ii)	TAAGAAAACAGATTCAACAAATACCCTTTTGCAAACTGGTACTGACTAGTATGCCAAGGTTTCTCAGCTCCCTCAGTTTTTCTCCATGACTCAGCTAATGTGACCCCAACGCTGATGGAGAAGGGCAGGAGAGGCGGATACAAGGATGTTATGCAGGCGACTGACATCCTCCATATCAACTGATGCCATTGGTGGTTAGGACACCGGCAGCTAGAAGGTTGTAATGGTGCACAATGAAAACCTGTGGCTTTA
	803765	193	M	T	G	6	0.5	1	0	M2n1m2	(i)(ii)
123	812962	52	F	C	-	5	1	0	1	M2n1m2	(i)(ii)	TAACAGTCATCATCATTCTACAAACTTCCTATGAGCCCATGTTGTCCTTGACTCACCCCTGCCTGTGATTGGACAATGAAAAGAGAAGCAGCACATTGATGAGCTCATTCTCTGTCACTGTTTCTCTTTCTATCAGCATGCTGTCAGCACATGAACTGATTGGCTCCTTATAGTGCCTTTCCCACACTCCAGCCCTACTGTACAGGGACTGCAAAAAGTTGATACCAGGTCAAACAGGTACCATTTGCCTTA
	812962	52	M	C	T	5	0.5	1	0	M2n1m2	(i)(ii)
124	817217	6	F	C	-	9	1	0	1	M2n1m2	(i)(ii)	TAAAACAGGAGGGATGGGCAGTGGCTCGGCTGCGCACTGACTATGGAAGATACAGGTGTGCTGTGTTCTTGCACAGCGCTCCTGTATCTGCAGCGGGAGGACACAAGCCGTAAACTGACCACAGTAGCATGGATCGGCTGCCATGTTACTATGATCACTAGGAGGAGCGGCACAAGCAGGATCAACAATGTAAAATAGAACATCAGCAGGCTGAAAAATAACAGTAACACAACAAATCACATTTGCCTAAATTA
	817217	6	M	C	A	9	0.5	1	0	M2n1m2	(i)(ii)
125	821042	223	F	C	-	7	1	0	1	M2n1m2	(i)(ii)	TAACCTAATTGGCCTCAGAGACAAAGTGCTAGGAAGGAGGCCACCAAATGAGCTATGAGCCCAGGTTTTACAACATGACACCCAGAGTTACCACAGAGACCTTAGCTATTCCATGTAATGAGGAGTAGGATCTGCCATGTGGCCATGCATCGGAAAGGGGGTACAGTAGTCCTGATTAGTTACTCAGTGAATAGACACTATATTGTCAAAAGTATTGGGACACTTGCCTTTACACACACATGAACTTTA
	821042	223	M	C	T	6	0.5	1	0	M2n1m2	(i)(ii)
126	825300	65	F	A	-	7	1	0	1	M2n1m2	(i)(ii)	TAAGACTTTTCTGAGAAATAGCATGACCCAGGAGAGGCTGAATGCATTGGCCATGCTGTCAATGGGAAAGAGACTGGTGACTGAGATATCTGATTTCAACCAGAAGGTCATTGAGAAATTTGCAAGCCAGAAAGAAAGTAGAGCAATTTTTTTTTCAAATAGTGCTACTGGCAAGTGATTAGGCAACTTCACAGTGTGTTTGTGTGTTTGAATAATTACAGTTCCTTGCAAAAGTTTACAGTTCCTTGAAAAAGTTTACAGTTCCTTA
	825300	65	M	A	G	5	0.5	1	0	M2n1m2	(i)(ii)
127	827704	231	F	C	-	6	1	0	1	M2n1m2	(i)(ii)	TAACCGGTACCCGACCGGCCGCCGCAGTTTTACTGCGACAATGTGGCTCTCCTGGGCAAAGCGACGTTATCTTACGTCACTCCCAGGACGAGCCTTCGTGGCCTGATCCGTCTATGTAAACAAGACGAATCAGCCTTCTCTCTCTGAAACAGACAGATCTGCGCTTCCCTGTCACAGGGAAGGCGGATCTGTGTGTGAGCCCAGCCAGCCCCGCCCCCATACAGTTAGAAATACGCCCCTAGGAGCACACTTA
	827704	231	M	C	T	6	0.5	1	0	M2n1m2	(i)(ii)
128	829908	253	F	G	-	5	1	0	1	M2n1m2	(i)(ii)	TAAGCTGGGTACACACTGACTGAAATCGTTCAATGCGTACAGCTGTCCTTCCGAAGTCGGTCTGGCTTTTGCCAAAGGGACATGTTGGGAAACCAGCATCCGATCTGCGCTTGCAGCCAATGGGCGCAAACACTGATTTGGGGGGAGGATGCAGATCAACACTCCTGAAGTTTCAGTGCAGGGTTCAGCAGAAGATTTCTAAGGATCAAAGCCGTAAGAAAGGTACATATTTTATAGACTATTTACAGGTATGACTCCATTA
	829908	253	M	G	A	7	0.5	1	0	M2n1m2	(i)(ii)
129	830038	191	F	A	-	8	1	0	1	M2n1m2	(i)(ii)	TAAGGGGCAAGCAGCGCAGGATGAAACATCAACAGCAGTGACATCAACAACATGGGGCAAGCAGCACAGTGTTGGACATCCACAGGTAACCGAAGATTCAGCAGTGAGGTGTAACCAAGGTGCCAAATGAGCCTTTTGGACAGAAGGAAGCGGTGGCATGGACAGCTGCACACTAAACCACCAGCTGTCAGCATACAGAGATGGGTGGGGACAATGCATTTCAGGGGCTCCGCCCGCTTTATTA
	830038	191	M	A	C	7	0.5	1	0	M2n1m2	(i)(ii)
130	835377	185	F	C	-	5	1	0	1	M2n1m2	(i)(ii)	TAAAATCCTTTCATTTTTTCATCCTTACCAATTATTTTCCTGCAGCTGGTCAGCCAGGTTGAGTCTCCATCATTCGTTTCTATGTCTTTATCTCTTGTGGCTCCTATTCACTTCCCCACTCTCCCTTAGCTATTCCTGTGATGCATTTCCTCAGCAGTGGGGGATTATGCTCTTGGCCAAGGTGGTAGCCAATCTGCTTGTGTCTACTGCGCACATGTGCTAAGAGACAGGCCGTGGTGGTGGGCTTA
	835377	185	M	C	T	6	0.5	1	0	M2n1m2	(i)(ii)
131	846857	17	F	G	-	5	1	0	1	M2n1m2	(i)(ii)	TAATTTGCTTGCCCAGCAAATGAAATTCAAAATTCTAACAACAACATACAAATCCATTCACAACTCTGCCCCAAGCTACATCACCAATCTTCACCCAAATATCACCCAAACTGTCCTCACCGCTCCTCCCAAGACCTCTTACTCTTGTCTCCTCCTCCCATGCTCATCTCCAGGACTTCTTTGAAGCCTCTTCCATCCTCTGGAACTCTCTACCTCAATCTATCCGACTATCTCCTACTCTGGCCACCTTTAGGCGATCCCTTA
	846857	17	M	G	A	7	0.5	1	0	M2n1m2	(i)(ii)
	846857	255	F	A	-	5	1	0	1	M2n1m2	(i)(ii)
	846857	255	M	A	G	7	0.5	1	0	M2n1m2	(i)(ii)
132	848368	123	F	G	-	6	1	0	1	M2n1m2	(i)(ii)	TAATGACATTGGCTGAATGTTTCAGGTCATTGTCCTGCTGCAGAATAAATCTGGGGCCAATCACACGCCTCCCTGGTGGTATGGCATGATGGATAAGTATCTGCCTGTATTTCTCAGCACTGATGACACCACTGATCCTGACCANNNNNNNNNNATTCCATTTGCAGAAATGCAGCCCCAAACTTGCAAGGAACCTCCACCATGCTTCACTGTTGCCTGCAGACACTCATTATTGTACCACTCTCCAGCCCTTCGTGAACACATTGCCTTTTGCCACAGCCAAATATTTCACATTTTA
	848368	123	M	G	T	5	0.5	1	0	M2n1m2	(i)(ii)
133	855366	210	F	G	-	5	1	0	1	M2n1m2	(i)(ii)	TAACTGACATGCACATGGAGACTCCCCAGGGCAAGGTTTGATGAAGACTTGGTGCACTGCTACAGCTGGCAGTCTCTCCCCTTGTCTGTCCCTGCACCGTGCTGATATACTCACTGTCTCTTCTTGCTCTCTCCACTGCCTCTCNNNNNNNNNNGAACCTTCTAAGCCATCCCCCCGAGCTTCAGCTCGAGGTAACCCCCTTGGTAAGGGATCTCTCAAAGGTCACCTACAGCCTCTCTCAGCACTGCTTCTCCATTTTCCACCCGACTCCCCTGCTGGCATGACTCATGTCTATTTA
	855366	210	M	G	A	5	0.5	1	0	M2n1m2	(i)(ii)
134	869009	73	F	A	-	6	1	0	1	M2n1m2	(i)(ii)	TAAGATGGCCACCGCCGCCCCCAAGACCAGAGTTGGCTTCCGCTCCAGGGATGGGATGTAACGTATCAGCTGGGGAACACTGCCTCAACTAGTTTAGTCTGTAACTTGATGTCTTCAGGATGCTCCCTGAAGACGAGTAATTACNNNNNNNNNNCTATCTGACGCTATCTGATGTCGCAAGTGACACTAATACAGAGATCACTGTACAAACACAAACACAGACACAGGACTGCTTTCTCATTTGCAGAAGGCGATCAGCAGGGTCCCGGGCAAAATCATTGGTACGTGCATGTGGTTA
	869009	73	M	A	G	5	0.5	1	0	M2n1m2	(i)(ii)
	869009	127	F	C	-	6	1	0	1	M2n1m2	(i)(ii)
	869009	127	M	C	T	5	0.5	1	0	M2n1m2	(i)(ii)
	869009	163	F	A	-	6	1	0	1	M2n1m2	(i)(ii)
	869009	163	M	A	G	5	0.5	1	0	M2n1m2	(i)(ii)
	869009	245	F	T	-	6	1	0	1	M2n1m2	(i)(ii)
	869009	245	M	T	A	5	0.5	1	0	M2n1m2	(i)(ii)
	869009	282	F	C	-	6	1	0	1	M2n1m2	(i)(ii)
	869009	282	M	C	T	5	0.5	1	0	M2n1m2	(i)(ii)
135	876435	209	F	A	-	8	1	0	1	M2n1m2	(i)(ii)	TAACGGAGTGCGGAGGGGGCGGGGTGAGGGCGCGTGCTCGCGCTTGTGTTGGAGTCTTAGCACGTGACCGAAGGGCGTCGCGCATCACGTGAGGGCTCGCGCACGCTTCCATACAGGTGTCTGTGCAGCTGTTGCGGGATTTACGTCCCGGCATGCCCTGCGCGCGGCTGTGTGGCAGGAACCGCGTGCTGCCTGACTTTTCATGACTCGGGCTCTTATGTCAGCTGCTGGGTGCCTGCCCTTCTTCTTTTTTTTTTTTTTTTTTA
	876435	209	M	A	G	5	0.5	1	0	M2n1m2	(i)(ii)
136	878964	205	F	C	-	8	1	0	1	M2n1m2	(i)(ii)	TAACCACTTTCAGCCCACCGTATTGTAAAATGACGGCGGGCGGAATCCCCTCTCGTTTTGGGACGACGTCACGACAGCGCCCCAGAACCAGCGCCGTGTTTCTAGGACACAGTGCAACCCTATCTCGGTAAAGAGCCGATGACCCATGTGATTGGCTGTGTCCAATCACAGCCGATCAAATGTAAAAAAGGAGGTGCCGTTTTATTGGCTCTCCTCGGCTCACACTTTTGATTTTTCAAGTTCGGGTCCCATAGACTTTA
	878964	205	M	C	T	8	0.5	1	0	M2n1m2	(i)(ii)
137	880394	202	F	C	-	6	1	0	1	M2n1m2	(i)(ii)	TAATCGCTAGCACAATAAGGCAATTCCCAAACATTACGACCATAGCCTCCAATTGCCCATGGCTTTTTCGTAGATGAACCAAATCCTCCAAAATGATAACAACTAGGGATGGGCGAACGGTCCAGCCCGAGCATTAGTTTGACGAACACCTGAATTATCGGGGCGTTCGACCGTTTGTACAGCCCGCCAAATGACCACAATGAACTGTGCCACGCCGCACAGTGCATTGAAAGCCCCGATTGGCTTA
	880394	202	M	C	A	5	0.5	1	0	M2n1m2	(i)(ii)
138	914376	192	F	C	-	5	1	0	1	M2n1m2	(i)(ii)	TAAACAGCACAGTGCTTGTGCTGTCTAACCTGTCCCTCTCCATGCTGTAAAAAAACCTGGTTGATCCTGCCTGTTCCTGTGTCCCCCTTAGTGTGCTGACCACGGTAATCATGGCTGCTGATCCATGACTAACGTGGTCAGGTTACGTGCCTCCATCATCCCGCTGCTCTCCTCTCTCCTCTTCCCCTCCCTTCCTGCCTGTCAGCTCCTGTGTTTCTCTCTCCACCTCTCCACCCCCCCTCCTGTCGCTACTACTAGCAGGCACTAAAGTTA
	914376	192	M	C	T	5	0.5	1	0	M2n1m2	(i)(ii)
139	932913	170	F	T	-	5	1	0	1	M2n1m2	(i)(ii)	TAAACTTATTCCTTGTTGTTTCTGTTACTTTTACCTACAGGTAAGCTTATAATAAAGCTTACCAGTAAGTAAAATGAATATCTCCTAAACGTTCACCATTTAGGAGATATTCCACAGACCAGCAGCCGGTGACGTTACCGGCACNNNNNNNNNNGTGACACCGTGACTCCCGTGCGCATGGGCAGGAGTGGCGTCAATGCCAGTCAGATGGCCAGAGTTCGGAAATCCAGAAAGAAGACCGGGTGAAGATGGAAGCCCTGTCAGCGGTGAGAGTGCGCTGTTGGAGGGCTTCATTTTA
	932913	170	M	T	C	5	0.5	1	0	M2n1m2	(i)(ii)
140	936739	275	F	G	-	5	1	0	1	M2n1m2	(i)(ii)	TAACGTCTGACATATGGGGATTTATGAGCACAGACCAGCAGGCCAGGCATTGTAATGGGCAGACTAGTGAACTGTCAATTACACTGGGTGCCACTGAAAGACACTGTATACCTGCCTGGGTAGGTTGGCAACCCCTACTCTAAGNNNNNNNNNNAATACAGTACACATCTTGCAGGCAGCATTCTGCCTCTTACACGTCTCTGCCAAGCAAGAGGCACCAGAGAAACAGAGGATAATAGGCAACTGTAACCTGCTTATTGGGTCATCTTAGGCCACCCACACATGGTTCGAACCATTA
	936739	275	M	G	C	6	0.5	1	0	M2n1m2	(i)(ii)
141	938589	47	F	G	-	8	1	0	1	M2n1m2	(i)(ii)	TAAATAGGCTCCTTTTGGCGCCAAGAGCCGTCATAATGCGCGCTCCCACGATTGCGCATGCGCACTGGCGCCCACAAACGTCCCGAAAAGGCTGCAGATCTTCGGACAGGCCGATGTGACACCGGACGCCTGCCGTGGCCGCCANNNNNNNNNNCCCCTCCCGACGGGCAGCCTCCGGATGCCCAACCGGGCCATCAGCACAGGATGCGCCTCCCGAAAAGCCTGGACGAGGGTCCCGGCGTGGAGATTAGTTTCGGGCTCCCACGAGTTCTCTTCAGCACCGTACCCCTTCCATTTA
	938589	47	M	G	A	5	0.5	1	0	M2n1m2	(i)(ii)
142	#942805	286	F	G	-	6	1	0	1	M2n1m2	(i)(ii)	TAACTGTGTTCCTAGCCAGTGTCTTAGTGTACTGTGGGAGGTGCTTTTACTAGGGGAAGACATAAATCCTAGTCCCTGCTTTGCAGAGACACAGGATCCATGCCTTCCCTCCTTTCAGACTGCCATTCTGCCTGTGCTGGATGANNNNNNNNNNAGTCTGCGATACCCACAAATCAGCTTCTGCTGCGCGTGCGCGTCCCCTACCCAGAAGTGTCGGATCACGTACTGGGTACATGATCCGGCACGGCAGTGCCACCTTGCTACCGTATATGTAAGTTATATGGTCTGCAAGTAGTTA
	#942805	286	M	G	T	7	0.5	1	0	M2n1m2	(i)(ii)
143	#946761	234	F	C	-	7	1	0	1	M2n1m2	(i)(ii)	TAACCTTCCGTTCTTAGCCCGACTCTCCCCTTCATAGATGTATTCACAGGATATCGGTAATATGCAACAGAAGATACAGAATCTAGTGCTCCCTGTCTAAAAGCAATTTATTTCTTCTAAAATGTATTCTATTACTCACATAAANNNNNNNNNNAGAACATATACAACGGCTTACCGCCATGAAGCTGGGAATGGTTGCGGCATGACGTCAGATGTCAGGCTCCTATCTCCATATACGTTGCCTCCAGGGTGTGGACTTCATCAGTGGGGAGGAGCCACACCACNTACCCGTTGCTTA
	#946761	234	M	C	T	5	0.5	1	0	M2n1m2	(i)(ii)
144	953266	112	F	G	-	8	1	0	1	M2n1m2	(i)(ii)	TAATAGGCCCGAGTGTGTGAAAGGGGCGGGGTTCTGCCGAGAGTCGCCTCACGCGAATGGGCGGAACCATGACCGTCAGTCCAGAGAGGCAGGAGGGATAGTGCACATGCACAGCCCAGGATTGCGGCCGCGGCTCTGTAAGGANNNNNNNNNNTTCCCTGTCCCTGCTGAAGAAAAGCATCCCTACAACATGATGCTGCCACCACCATGTTTCACGGTGGGGATGGTATGTTCAGAGTGATGTGCAATGTTAGTTTTCCGCCACACATAGCGTTTTGCTTTTTGGCCAAAAAGTTTA
	953266	112	M	G	A	6	0.5	1	0	M2n1m2	(i)(ii)
145	953299	203	F	C	-	6	1	0	1	M2n1m2	(i)(ii)	TAAACTTGGAGTTTGCATAGAGAAGTTCAGTCTGTTCAATGAGGAACGGAATCCACTTATTCTTTGAGGTCGATATCACCCCTTATTGTTCCAGGTCGATATCACATCACTGCACTGCTGTTGCAACATCACCACGAGCAAGTTCAGCACCAAGGACGGGACTTTACAGAAGGAGCACTAAGATCTGCAAGGTTTTGGATTGTTGGGATGAAAAGATGCATATCCCCATCCTTCACAAATGTCTTA
	953299	203	M	C	T	5	0.5	1	0	M2n1m2	(i)(ii)
146	961143	244	F	G	-	7	1	0	1	M2n1m2	(i)(ii)	TAACCTTCACCCTAGCTGAGGGCTTTGAGTACAACGCATCTAACCATCGACGCATCCCCGACCCCAGTCCTATATGCTCCATCGTGGATCTTAGAAACATCCAATCCACCCTATCAAATGCCTTCTCCGCGTCTGCGGAGAAGANNNNNNNNNNTGAATAGCATTTATAACTCTTTGTGTGTTATCCCTGCCCTCACGGCCCGGGTAAACCCCGCTTGGTCCAGGTGGATCAAAGAAGGGATATCAGGAAGCAGCCTATTCGCTAAGATTTTAGTGAAGATTTTTAGGTCAACATTTA
	961143	244	M	G	C	5	0.5	1	0	M2n1m2	(i)(ii)
147	963563	131	F	C	-	5	1	0	1	M2n1m2	(i)(ii)	TAAAGAGATGGGGAGAAGATGGGGCAGTGAAGAGGGGTTGCATGCAGAGGTCAGAGCTGAAGAGGGGTGAAAGTGAGATGTGGATGAGGGATTCAGAGGTAAGGAGCTGTGGAAGAAGGCTGAACTCTGCAGTCTGTGTGTAGCNNNNNNNNNNTAGCGCACCCCTAAACTCTGCACTCTGTGTGCAGCACATCCCTGAACTCTGCACTATTTACGTAGTGCACTCCGAACTCTGCAGTCTGTGTGTAACCCCCTCCCCGAACTCTGCACTCTGTACATAATGCACTCCTGGTATTTA
	963563	131	M	C	G	5	0.5	1	0	M2n1m2	(i)(ii)
148	970511	44	F	C	-	5	1	0	1	M2n1m2	(i)(ii)	TAATATTATATTGTGACCTTATTATTACTGTGAGATGTGAATAGTCCTCCCTATATCTTGCAATGATTCAACCAAGGCAGGCCATACACGATGCGAATTTCGAACGATCCGTCGAGCGATAAACGAAAGCAGCGCTCTCGTATAGCATGCGAGTGCACCATCAATGAGGTTCGAAAATCGTACTTCCAAACACAATTTTTTGTGACTATTTACTAGACACACCCCTACTGTACGTGCGCAGTTCTGTTTGTTA
	970511	44	M	C	T	6	0.5	1	0	M2n1m2	(i)(ii)
	970511	155	F	T	-	5	1	0	1	M2n1m2	(i)(ii)
	970511	155	M	T	C	6	0.5	1	0	M2n1m2	(i)(ii)
149	974255	99	F	G	-	6	1	0	1	M2n1m2	(i)(ii)	TAACCTTTCATAAAACATTCATCGCGCAAGGAAGCCATATTGATCATGAGATTTGACCCAATGGTCAGCCAAGCCCATCAGTCTTCTGTCAATTTCTGCACATGATAGCTGTTCAAATAGGTAAATACTTGAAAGGAGGTGCACCAATGTCCAAGATACAATTCCTCTATGTTTGTGCAAGTGGCAGATAAATAAAAAAGCAAATTAGGATTTTTGGCAATGGCGGTCATACAATTCCAAACTCTTTA
	974255	99	M	G	A	5	0.5	1	0	M2n1m2	(i)(ii)
150	975768	225	F	T	-	6	1	0	1	M2n1m2	(i)(ii)	TAAAATGGGTTCCAGCAAAAGCACATCGTAAAAGCTGAAGTTTAGGTATGAATTTTTTTTTGCATAGTTACACTGGTCCAGCTTGGACCGATGTAAGTATGTGCAGTATCTAGCTTAGCCCTGTGGAAGCTGTAAATCACTGTAGTAGACAGCACTTCTAGAAGATCACCTTCCAGGTCCCATGCCGAGCAACTGCCCTGCTGCTTGGTGAACACAGGGGTTGCTCGCTTGGCATGGGTGCCACTTAGAGAACACTTTGCATTTTCTTA
	975768	225	M	T	C	5	0.5	1	0	M2n1m2	(i)(ii)
	975768	243	F	T	-	6	1	0	1	M2n1m2	(i)(ii)
	975768	243	M	T	C	5	0.5	1	0	M2n1m2	(i)(ii)
	975768	255	F	A	-	6	1	0	1	M2n1m2	(i)(ii)
	975768	255	M	A	T	5	0.5	1	0	M2n1m2	(i)(ii)
151	988179	153	F	A	-	6	1	0	1	M2n1m2	(i)(ii)	TAAAGCTGGTTGGGCTGAGCCTGATGGGGATTCACGGACATTAGATCCGCTTCCCTTGTGATTGACAGCAGGCAGTGATTCTTAGCCAATAGACAGCCTGCTATTGGTTATAGAATCTGCCCACTTCTACTGTCAACCACAAGTAGAGCGTGGTCCTGATAGGGAACTAGTGTCTCAGCTTCCACATCAGGCTCTGTCCAATTTCAGCGTCACTGATTGCTAGGAGATTGTCAGCTGTGAAGCCAACAGCATCCTTA
	988179	153	M	A	T	5	0.5	1	0	M2n1m2	(i)(ii)
152	988318	179	F	A	-	7	1	0	1	M2n1m2	(i)(ii)	TAAGGTGGGACATGAATCCATTCAGGGACTCCAAGTCACCATCCCATAGGAGGAGGACGTCATCGATGTACCTCCTCCAGAGAACTAACTCTGGTCTCTGAGGACCACTGATGACGTCCTCCTCCCATTTAGTCCTAAATAAGTTGGCAATGCTTGGCGCAAATTTGGCACCCATAGCCTCTCCGTGGCATTGTAGATAATAGGAACCCTGGAACCAAAAATAATTATGTTCCTTAGAGAAGGCGAGTAGTTGAAGATTA
	988318	179	M	A	T	5	0.5	1	0	M2n1m2	(i)(ii)
153	990637	214	F	G	-	6	1	0	1	M2n1m2	(i)(ii)	TAAGAGTTCCCTTCACTGGAACTAAGGGGCCAAGCCCAACCCCTGAAAAACAACCCCACACCATAATCCTCCCTCCACCAAATGATTTGGACCAGTGCACAAAGTAAAACATTATAAACACCTTTTTCCCCTGGGCAGGGGGACATGTCAGGACAAGTCTGATCATTGGAGGAGAACAGACCCAGTTCCCAGCATAACTAGAGAACTGACAACGTTGTGCTCTCCTGCTTAGTGTGGTCAGTTTTTA
	990637	214	M	G	T	6	0.5	1	0	M2n1m2	(i)(ii)
154	1000235	161	F	C	-	5	1	0	1	M2n1m2	(i)(ii)	TAAGGTGCTGTAAGTCAGCACCAACATGTACAGCTCGTATCAAACTGCAGGCAATTGCCGTTCTTCCCAGGTGCAGCGTGCATTCCACAGCTCCGGTGTTCGGGACCAGCAAGTCTCGGAAGTAACGTCTGTGTCGGCGGGTGCGCAGCCTCAATGCATTTTGCGATCCTCCTTGTTCCGCCTCCTTCAACACAGTGGTAGTTTTGTTTTTATGATGTTTGTCACTATGAGCAAAATTGGTTA
	1000235	161	M	C	T	7	0.5	1	0	M2n1m2	(i)(ii)
155	1005114	179	F	A	-	8	1	0	1	M2n1m2	(i)(ii)	TAAACAGTTGCAGAAAAATGGTCTTTGGGTGGCCGTGGCGCCTTCACACCGTAACCCTATAAAGGTACCCTTGATGAAAGCAAGAATTGGCCTTGCTATCAAAAATGTAAAAAATTGGTCTTTGTGTGTCGGTGGTGCCTTCACACCGTAACCCTATAGAGGTACTCTTGATGAAAGCAGGAATTGGCCTTGCTGTCAAAAATTGAAATGATATGCACCTGCCAAACAGGTGCGGAAAAATTGGTGTTTGGGTGTTA
	1005114	179	M	A	G	5	0.5	1	0	M2n1m2	(i)(ii)
156	1008301	29	F	T	-	6	1	0	1	M2n1m2	(i)(ii)	TAATTTGGCATAGCCTAAGCAATTGAAACCCCTGGATGCAGCAGAAAAATGTTGTAGAGGATAGGGGGATGTAAAAAGGAGGAGATGTAAGAGGAGGGGGAGTAGTGTGGACCCTTTGCTGACAACTTGTCTCATTGAAGTCTGTGGTGCAGAGTCTTCTATTCCCTTATGTATGTAGGACACACATGGTACCATGGCTGATATGCTGCAGACAGAGACTGCAGACCACAATAGTGCTGTCAGCAGCAGATATGTTA
	1008301	29	M	T	C	6	0.5	1	0	M2n1m2	(i)(ii)
157	1014296	11	F	T	-	7	1	0	1	M2n1m2	(i)(ii)	TAAAACGCAGGATTCCCTTTGCGGAGGATGCCGCGTCGGTTTGGAACGAGGTTCCTAAATTGGACGTAGCATTCTCGCAGGTATCCAGGCACACGGACCTAGCCTTTGAGGACATGGGGGCCTTGCCGGATCCTATGGACAAGAGGATGGACTCCCTCCTGAAGAAAACACTGGATTCTTCCATGGGGAACCTGAAGCCAGCCATGGCAGTGACGGTTGTGGTGTGGAATCTGGAGTATTGGCTAACCCAGATTA
	1014296	11	M	T	A	8	0.5	1	0	M2n1m2	(i)(ii)
	1014296	66	F	C	-	7	1	0	1	M2n1m2	(i)(ii)
	1014296	66	M	C	T	8	0.5	1	0	M2n1m2	(i)(ii)
158	1020825	167	F	C	-	6	1	0	1	M2n1m2	(i)(ii)	TAAGGCGTGGCTAAGGAAAACTAATGTGGCCCGCATCGTGCGCTGCGACAAAACAAATGGGGCTAACTATGCTAAATAGTGGGCGTGGCTACAGCTCAGGATTACAAGTCATGAGTATACAGGTCCGCATTACAAGTCAGGAGTNNNNNNNNNNGTCAACATGTGGTAAGCTTACCCCCTGGGCCCTCCTGAGTCCTGGTCAGGCTTCCACACTGCTGGCCTCCTGGCTGTGCTTGAACACAGCAGTCTTAGGCATCATAGGGTCTGCACTGGTGATTTTGTCTCCGCCGCCATTTTA
	1020825	167	M	C	A	5	0.5	1	0	M2n1m2	(i)(ii)
159	1034214	71	F	C	-	7	1	0	1	M2n1m2	(i)(ii)	TAATTTTGGTATTGGCGCATGTGGCACCGAGCGACCTAATCGCCGGAGCTTCCCCCAACGGCTTGCAGATGTCCCACTTAGACGGGGGGAGAGAGCCTGCTTGAGATGTAATAATTTGCTTGCAGTGAAGTGGAAGGACACACGGAATGTTTTCGTTCTGTCTTCCATTCATGCAGACACTGCAGTCCAAATTACAACAGCAACTGGTGTTGTTGGGAAGCCCCTCTGTGTCCACGAATACAACCTTA
	1034214	71	M	C	T	7	0.5	1	0	M2n1m2	(i)(ii)
	1034214	215	F	A	-	7	1	0	1	M2n1m2	(i)(ii)
	1034214	215	M	A	G	7	0.5	1	0	M2n1m2	(i)(ii)
160	1040632	15	F	C	-	6	1	0	1	M2n1m2	(i)(ii)	TAAGCACTTGGCGATTGCCCGTAATGTACTGCAGACTGGTGGTATGTCGCTGCCTACTTCCGGGTTTAGGGCGCACGCATGCTCGCCCCCTAGCCCAGCACCCACTGTGATTGTACATAGTGGGAGCCTGTCAGCAAGTCCCGGCCAATGATTCACGGCTGGGACCTGCTGATCGGCTGTGTGCAATCACAGCCCAGAGCTCTGTGTTGGTGTAACTGTCCCAACGAGGACAGGGGCTTTTGGGGGGAACTAAGTTA
	1040632	15	M	C	T	7	0.5	1	0	M2n1m2	(i)(ii)
	1040632	36	F	G	-	6	1	0	1	M2n1m2	(i)(ii)
	1040632	36	M	G	T	7	0.5	1	0	M2n1m2	(i)(ii)
	1040632	216	F	A	-	6	1	0	1	M2n1m2	(i)(ii)
	1040632	216	M	A	T	7	0.5	1	0	M2n1m2	(i)(ii)
	1040632	218	F	A	-	6	1	0	1	M2n1m2	(i)(ii)
	1040632	218	M	A	T	7	0.5	1	0	M2n1m2	(i)(ii)
	1040632	251	F	C	-	6	1	0	1	M2n1m2	(i)(ii)
	1040632	251	M	C	A	7	0.5	1	0	M2n1m2	(i)(ii)
161	1043391	88	F	C	-	9	1	0	1	M2n1m2	(i)(ii)	TAAAGAAAAGTACCAGACCTCTATCCAAGCATGCAGCTCGGCAGGTCAGGAAAGGGAGGGGATGAGCAAGCGCCCCTCCCTCCTGAACTATACCAGGCCCCATGCCCTCAACATGGGGGGGTGCTCTTTCCCTCGCAAAGCACCTTGTTCCCATGATGATGTGGACAAGGGCCTCTTCCCCACAACACTGGCCGGTGGTTGTGGGGGTCTGCGGGCAGGGAGCTTATCGGAATCTGGAAGCCCCCTTTA
	1043391	88	M	C	T	6	0.5	1	0	M2n1m2	(i)(ii)
162	1054644	96	F	G	-	8	1	0	1	M2n1m2	(i)(ii)	TAACATCTTCATGACTTCTTCATAACATGTATGAGCCACCTAGGAGAGTGCTAGTTTAGAATGAAGTTTCCTGGCATGCAGGGATGGTTTCTGAATCCAGTGGATCTGTGTACAAGATCATAAGTTGGCCCCCCCTTCCTCAGGAAAATGAAAACTGAACAAACCATTTGTAAGAAAAAGCCTGGCTTGTGCGTCCACGGGCACCGGTCCATCACCTGCCACCCCTTACTGCAGAGCATCACTGTCACCATTGCATCCCATTA
	1054644	96	M	G	C	7	0.5	1	0	M2n1m2	(i)(ii)
163	1065118	136	F	C	-	8	1	0	1	M2n1m2	(i)(ii)	TAACAACAGCCCATTACAGGCTAGGAACTCTCAGTCCCTTTGGAAAGTGGCACATGTGGAGTGAACTGCATCCTGCAGCTCCTTCTGCTTCCCTGTAGACACTGATCCCAGCTTCACTTCTGCAGAAAATGCTAGCTCGCCTGGCTGCTGCTTCTTCCCAGTCCTCCTGACTGACACTCTGCACCAGTCCTGCCCGACTGATACACTGGGGACTTCCCAGGGCAAGGTTGAATGAAGACTTA
	1065118	136	M	C	T	5	0.5	1	0	M2n1m2	(i)(ii)
164	1071705	110	F	C	-	7	1	0	1	M2n1m2	(i)(ii)	TAAACAATGCTCAATTGGTACTAAGGGGCCCAAAGTGCGCCAAGAGAATATCCCGAGCCACACCCCGAGCTCCGCCCACCAACTCCGGCTGCCTCGGGACTGCTGGGTGCTCTGCTCGCACCGCTCCGCTATCAAAAGCCCCATTGTCACCCCTTTGGCGGGTGTCATCCGGTGCGGGCCGCACCCCTCGCCCTCCCCATAGCGACGCCACTGATAATTAGATAGCTGAACTGCATTATTAGAGGCTTGTTTTA
	1071705	110	M	C	T	7	0.5	1	0	M2n1m2	(i)(ii)
165	1072143	43	F	C	-	5	1	0	1	M2n1m2	(i)(ii)	TAAAGTCTCGTAGTTCAGACAGGACACTGGGGAAGGAGATCAATGGGTCCGAAATGAAAAACAGCACATCATCTGCGTATGCCGATAATTTATGTTCCACCGACCCTACACACAGTCCTCTAATAGTGGGATTCAGGCGAATCTTATTCAGCAGAGGTTCAAGGGTAAGAGCGAATATAAGGGGGGGAGAGTGGGCATCCCTGTCTCGTTCCGTTACAAATAGGAAATGAATCAGACAGTACGCCATTCACCTTA
	1072143	43	M	C	T	6	0.5	1	0	M2n1m2	(i)(ii)
166	1079460	214	F	C	-	5	1	0	1	M2n1m2	(i)(ii)	TAAACAAATGGAAGGGAACCTGGCTTGCCTTGACCTGTTTCTGCTCATCTGCCTGTTACTGACCTCGGCCTGTTCCTTGACTACTCTTCCACCTCCTCCTTCTGTTCCTGATTTGCTTGTCTGACACTGACTCTGGCCTGAACTNNNNNNNNNNTTTGCTGCCATCTCTGCCCACCTGTTGCTTACCTGTTGCCTTACTCGAATTTGCACAAGTGACCGGTTGCACCATGACTACTTACCTACCTTGCAGCATCCGTATCCAGCAGGCCACTCCATGCCCTTGTGCCACTTCTGTTTA
	1079460	214	M	C	G	8	0.5	1	0	M2n1m2	(i)(ii)
167	1080984	175	F	G	-	5	1	0	1	M2n1m2	(i)(ii)	TAATTGAAGCGTCCAGGAAGTCAAAGCTGACCGACGTGGACCGCGCAGGAGGAAGTGACGTCACTGGATGGGCGGGTCCAGAACGTGGAGAGGACGAGAATGTCTCTGGATACGCGCTCGGAGCACACAGCTCCTTCTAGAGTCNNNNNNNNNNACGCTTCCTGCGTCCCAGCTTTGCTCTCCCCAGAATCTGGACCCTCGATAGGAATACTGGACAGCAGGCAGCCCTCCGAGGATGACGGATTCCCAATAGATACATGCGTGTGATTTCTGTCTTCCTGTAAGTGCGATTCTTTTA
	1080984	175	M	G	T	6	0.5	1	0	M2n1m2	(i)(ii)
168	1087523	182	F	G	-	5	1	0	1	M2n1m2	(i)(ii)	TAAACCGCTGTATGGTCTTGGCCACCGTGCTACAGCTCAGTTTCAGGGTCTTGGCAATCTTCTTATAGCCTAGGCCATCTTTATGTAGAGCAGGGGTGCCCAACCTTTTGAGGAGCGAGGGCCACTTTAGCGACTTGGTAACGGNNNNNNNNNNCGGGTCGCGGGCCACAATGAGCAGAGCGAGCGGATGACAGGTCCGTGTCCACGCTGCATATACAGACACAGCCCGCTCTACTCTATGGGCCTTCCGATCTGATCCACCCAGACAGAAGGGGATGGATCCCCTTTTGTTTTTTTA
	1087523	182	M	G	A	7	0.5	1	0	M2n1m2	(i)(ii)
169	1102583	7	F	C	-	8	1	0	1	M2n1m2	(i)(ii)	TAACTTCTGCCCACCAGGCCACTGTACATATACGGCCGGGTGGGCCTTTCGTCCTTCTGAGTGGATGTTCCTGAACGTCCCTCAGACGTTGATCACTGGGACAGATGTGTGCAGATGTTGATCATTGGGACAGATGTGTGCAGATGTTGATCTCGTGTACAGATGTGTGCGGATGTTGATCACTGGGACAGATGTGTGCAGCAACAGTTTACGTATACACACATTATTCTTTTTA
	1102583	7	M	C	T	5	0.5	1	0	M2n1m2	(i)(ii)
	1102583	152	F	A	-	8	1	0	1	M2n1m2	(i)(ii)
	1102583	152	M	A	T	5	0.5	1	0	M2n1m2	(i)(ii)
	1102583	170	F	A	-	8	1	0	1	M2n1m2	(i)(ii)
	1102583	170	M	A	G	5	0.5	1	0	M2n1m2	(i)(ii)
170	1111909	143	F	G	-	7	1	0	1	M2n1m2	(i)(ii)	TAAAAAGGCACAGGAAAACCCTTACTTTTGTCTTACCTTGCCCATGTTGCTGGTCCCAGAGGGATCTTCGGGGTCTGTGTGCCATAGGGATGGACCACAGCCTCGAACCTGTATGGCACCCTGTGCCAAGGTGACCATCGAATACAGGATCCGGTGACAAAAGCAAACATTACAGGGTATGATCAAGGGTCACTGATCCAGAAAGTGCTAATGTGCCATGAATAGCGTAAGTAGTCAGATCTTGACAGGAGTTTCAGTCGAAAAGGGTAGTTA
	1111909	143	M	G	A	7	0.5	1	0	M2n1m2	(i)(ii)
171	1122480	182	F	G	-	5	1	0	1	M2n1m2	(i)(ii)	TAAATAAGCCAGTAGGCGACCAGCCTTGTTCCCCATGTTCAAATGTTTTTTGGGCAATATATAGCATTCGTTTTTGTGTAAGGTCTAGAAGACGGAGCTCATATTCTCTGCGACTGAGCAGCCACCTGTCCCATGTAGTCGAGTCAGGGTTTTGGACATAAGCAGATTCCGCCACTAGCATATCATTTTCTAGTTCCTCAGTGCGCTGTTGGGTGTTCTTACGTAAAGCACCCGTAATTGACATAAAAATGCCCCACAGCGTAGACTTA
	1122480	182	M	G	T	5	0.5	1	0	M2n1m2	(i)(ii)
172	1124914	247	F	C	-	5	1	0	1	M2n1m2	(i)(ii)	TAAATGTATGCACAATCTCAAGGCACCCTACTCTAAAATGTAAACAACTAAACTAATATTTTTACTAATCGCAGCAGCATCCACATATGTGGGCCAACCAACATTAGAGGTGATTTATTCCTCTACTTTCACAAACTGGTACTGACTGGTATTCTAGCTTTTGTCTTCTCCCTCAGTTTTGCTCCCTCTCTGCTAACGTCACCCCAGTGCTGACAGAGAGGGGAAGGGGAGGGGCAAAAATGTATGCTGTCCCGGATGTCCTCCTTA
	1124914	247	M	C	T	6	0.5	1	0	M2n1m2	(i)(ii)
173	1125530	29	F	G	-	7	1	0	1	M2n1m2	(i)(ii)	TAACAAGTTTGAACAGAATCCCTTGAACCTGTCCTCCAGAGGGACCACATGACCACTTCCTTGGACATTAGATGGCGCAGGGTGTTCTGTGGTCTTTGGACAGATTTTGACTGGTTTGAGAGAAGTGCTGGGGGGGCCGGGAGTTTGAAACTATTTTGTACCCTTTTGAAACCATCGATTGAACCCGCAGGTCTGGGACCCAGAGAGATGCAAACTGCAACAGGCATCCCCCCATCTCTTAGGAGTAAGGGCACCCTTTA
	1125530	29	M	G	T	5	0.5	1	0	M2n1m2	(i)(ii)
174	1126791	109	F	A	-	9	1	0	1	M2n1m2	(i)(ii)	TAAAATTGTGCCTATGTCCAAATATATATGGACCTAACTGTAAATGGGGCCATCCATTTCATCAAATTGCCCACAAAGGCAACCGCTCCCACCCACTGCGTCATCCTTCGGAGCTCCCGGACATCTTCAGGTCTCTAGGAATGGNNNNNNNNNNTTGCCTTCACTCTGCCGATGCTCACGTCAGCCACTGCACTGCCAGGCAGGCCACAGAGATCTCGTCGACGTCAACGATCCCAGCGCAGGGCCTGACAGGCCCCTCAAGATCGTGAACTTTGACTTCCTTGCTCCGTGTCCATTA
	1126791	109	M	A	G	7	0.5	1	0	M2n1m2	(i)(ii)
175	1133476	101	F	G	-	8	1	0	1	M2n1m2	(i)(ii)	TAACTCTCTGTCATTATGGGAATAGAAAACCCTTCCTTTTTCACATTTGAAAATATCTGTGTGCGTTTGCGATGGTTGGGCCTGTGTCTTGCCTGTGGAATCAATATTTGCCGCATACTTTCTGCTACAGCCTCCAGGGTTTGAAATGTGTGCATCCGCTTCCTTATCCATTGTCATTTGAGGCAATCCATGCCCATTCATTTCCCGTCACTGCAAACTGGATGCATCCAGGGCTGGGCAAGGCATTTTCTATTGCGCTGATTTA
	1133476	101	M	G	C	6	0.5	1	0	M2n1m2	(i)(ii)
176	1136078	22	F	G	-	8	1	0	1	M2n1m2	(i)(ii)	TAAATCAAAGCTGTCAGAGCGGTCGATCCCTGCTCTGTGTGATGATCTGGCTGGCTTTCCACTTCCTCTCCTGCCTCTTCCCCTGGCCGATCGCTGGGAGAACGGCTCCCATTCAACTCCGCCTGCCGGTGGCGCTCGCCCCCCCCTCCGAGGCAGCCCCACACTCACCCTCAAGCTTTTTCCACTTGCCAAATGCGAGCAGGCGAGTGGAAATTTTGAGGGCTGATATAAGACAAACATAGATGCTGGTCTGCATTCTTTA
	1136078	22	M	G	T	5	0.5	1	0	M2n1m2	(i)(ii)
	1136078	51	F	C	-	8	1	0	1	M2n1m2	(i)(ii)
	1136078	51	M	C	T	5	0.5	1	0	M2n1m2	(i)(ii)
177	1142905	209	F	C	-	8	1	0	1	M2n1m2	(i)(ii)	TAACGATAGTCATTTCTTGTCACATGGATGCCATATTTTCCATCAGCTCCCAGATGGCCTTCTGCAGGGCCGACCACAGGCAAGGGGCCAAGGCCTTTTCTCTCATGTAGAGAGGCTCACTTTTCTTTGCCATGGCATTTGTGGCTTCTGCGTCCTGTTTCTGGGCCACCACCACATCATTGAAAGTGAGACAGGGTTTCGATCTCACCTGTTCTTGAAGGGCTTACAGGATGGGGCCAGCACTTACTCCTCCAATTA
	1142905	209	M	C	T	9	0.5	1	0	M2n1m2	(i)(ii)
178	1145170	282	F	G	-	7	1	0	1	M2n1m2	(i)(ii)	TAAGTGTGCACCTAGGGAGTGATTTCTAACTGTATGGGGGATGGGCTCACTACATGAAGAGAGATATCGGTTTTCCTCCTTAGCAGGAAAACAAGATCTCCCTCTTCAAAACTGACAGGACAGCGATCTGCTGTGTTTACTCCCNNNNNNNNNNCGGACATTGCGTCTGCCCCGCCCGCTGATTGGCTCCCCGGAGTCCACAAGAGCGAGTGCACAAAACGACGTAGTGGTACGTCGTTTCGCACAATCGTGCCGACCGGTCGCCATATATCCACGGCGGTTAGGTGGCAAGTGGTTA
	1145170	282	M	G	A	6	0.5	1	0	M2n1m2	(i)(ii)
179	1152218	68	F	G	-	7	1	0	1	M2n1m2	(i)(ii)	TAAATGGCGGCCCGCAGTCCGAACACGGACCGAGCGAGGCCCCTGTCAGTGTAAAGTCTTCTCTGTTTCGCAGCGCGCAGAGACACAGCGGGTGGTGTGGCTACTCCAATGAGTGTGAGAGGCTGCGAGAGCTATGAGAGTTGGGAGTGCCAAGGAGCTTACGTGAGTGAGGCAAGCTTGAACCTGCAGCCTGTGACAGTGAGACAGGCACAATGGAGTACTGAGTGATGGAGCTATGTTA
	1152218	68	M	G	C	6	0.5	1	0	M2n1m2	(i)(ii)
180	1155042	50	F	C	-	9	1	0	1	M2n1m2	(i)(ii)	TAAGAACACGTAAACTGTTCTATGAATGGTGCCTGTGCCAAGCAAGCAACATCCTGTGTTCACTTAGCAGTAGGGCACCCGCACGACTTTGGACCTGGAGGGTAGCAATGGTCACTGTAGTAGCGTTGCCTACCACGTTCATTTCCAGTTTCCATGGGGATCAGCCAGGCATGGAACATGAATACTTACATTGGTCCAAGCTGGACCAATGTAAATATACAAAATCATCCATATCTAAGCTTGAGCTTTA
	1155042	50	M	C	A	6	0.5	1	0	M2n1m2	(i)(ii)
181	1155734	168	F	G	-	6	1	0	1	M2n1m2	(i)(ii)	TAATACTTAGACTCCGCACCTCAGGTGAGCCCGCGTCATTCACTGGGGTGACTGCCTGTGTACCTATCCTGCTGGTTGGTGGTAGCTCCGCTACTGCTATAGCAACTGGTATTCGAACCTGACCCCTGTTCGAGACACCATGTCNNNNNNNNNNTGACTAAACCCCTGACACACATTACCTTGTATTGTACAGCTGGAAATGTAAAATACACACTTACAGAAGTGGTTAGAACATTTATTATGGAGATGGCGCACTGTCAATTACTGGTATTTATCTATGAACATTTGGTAATATTTA
	1155734	168	M	G	A	6	0.5	1	0	M2n1m2	(i)(ii)
182	1156454	39	F	G	-	7	1	0	1	M2n1m2	(i)(ii)	TAAGCCATAAAAACCCACACCACTGCACCTCACCCATTTTTTTTGCACGTAGTTGCAGGGCGGCTGCAGCACTGCCCCATTGACTTGAAAGTGTCACATTTGGCAAGCTGTATTGCCCACCGAACGTGACGTGGGGGTCATTTTTGATGCAATGCAATGCAAAGAACCATGGCTGAGGCATGTGTGTACCCCCAAATAACTCCCCTTGCAGCTTAGGGGGAGCAGTGAAGGGACAGTAAGAATGCAGCTCAACACTGCAGAGTTA
	1156454	39	M	G	T	7	0.5	1	0	M2n1m2	(i)(ii)
	1156454	232	F	G	-	7	1	0	1	M2n1m2	(i)(ii)
	1156454	232	M	G	A	7	0.5	1	0	M2n1m2	(i)(ii)
	1156454	261	F	A	-	7	1	0	1	M2n1m2	(i)(ii)
	1156454	261	M	A	G	7	0.5	1	0	M2n1m2	(i)(ii)
183	1164048	53	F	G	-	5	1	0	1	M2n1m2	(i)(ii)	TAATTATTCGCCAATCATTCAGCCGCCGCTCGACCTTGTGGTCTTCTGCCAACTGTTTGCCCATAAAAGCCCCTTTCCAACAGGGCGCCGCATGGCCTGAAGGAGCGCATGCTCCACACACGCGCTAACGTCCTTGCATCACGTNNNNNNNNNNGGCCTTGTGTTCCACGGATCCAGGAAGCGCCGAGAGCCACAGGCGCTGCCAACAGCTGGAACCCTACTCTCCATCTCCCGACGGACTGGGACTGAGATGTGTACTGCAATGGACTCACCCTCACAGTGCTACATGCTTGGTTTA
	1164048	53	M	G	T	6	0.5	1	0	M2n1m2	(i)(ii)
184	1166734	234	F	G	-	8	1	0	1	M2n1m2	(i)(ii)	TAATCCTCTGTATTGTGTAAAAAGGCTGTTTGATCCTGTATGCACAGATCCTCCTCTTCTTCCACGGACTCCAAAACAGGTCCGGATAAGACTGTCAGGAAGGGCTTGCCAGAAGACAAGATGGTTCATGCAGGCAAACTTCTGTTCCCCGAACTGCTATTAGAAAAGGCGCGTTAGCACGTGCTAACATGCGTTCGCATATGCGCATGCGCGATATTCGCCAGAATGCTAATGAGTATGCGCATACGCGCATTA
	1166734	234	M	G	A	6	0.5	1	0	M2n1m2	(i)(ii)
185	1174465	189	F	C	-	7	1	0	1	M2n1m2	(i)(ii)	TAAATGCGCGAACCCCAGTTGGGGTTCCTGCGATTAGCCGTGAGAGGCAACCCCATTGAAAGCAATGGGAGGCTGTCGGCTCCTGAAGCTAATTGTGCCCACTTGCATGTAATTGCTTTAGCAAGTGATCAGCGCTGGTGTGCAATCAGACCAAGATGGTTCGAGAATAGTGATCAAAGCAGAACTCTGTTGGATAGCTGTTTTATGTTGCACAGCAGATAACAATCAGAAACAGTACATTATATTTA
	1174465	189	M	C	T	5	0.5	1	0	M2n1m2	(i)(ii)
186	1177553	255	F	C	-	5	1	0	1	M2n1m2	(i)(ii)	TAACCCAGAATCAGAAAGTAAGAAGAGTGATTGCATGATTGTTTTAGGTCCCTTTCACATGGGCGTAAGGTCTGCCTGTCAGTTTTTTAGTGGACCCGATCGGACCATCCATTGCCCTCTAGAGCGGCAGGTGTCAATGGACATGTGTCCGTTGACACCCGCCAACATCTGATCCGATCCTATCAGATAAAAACAGGACCAGATAAAAACATGAATGGATCCCCATCCGTCTAGCAGAGTTGATCGGATGGCCGTAGGTTTTA
	1177553	255	M	C	A	6	0.5	1	0	M2n1m2	(i)(ii)
187	1178246	33	F	G	-	5	1	0	1	M2n1m2	(i)(ii)	TAATCGGCTCTCGGGTGCTGCTGCCGCCATCTCAGGTAAGGGAAACCGGCAGTGAAGCCTTGTGGCTTCACAGCCGGTTCCCTGCTGTGCATGCGCGAAGCACGCTGCGCTTTGGGAATGGCCTGGCGGCGGGGGAAGGAGAAGGGGGGCCAAACTTCCGGCTAAGTTTGTCCAGTTTGAGTTTGTCCAGTCAAAACCAGGTACCTGTTCCCCCCTGAGGAGGCAAATAAGCGGAGCTTCCCCTTTTGGGTGTAGCTCCGCTTTA
	1178246	33	M	G	A	7	0.5	1	0	M2n1m2	(i)(ii)
188	1178538	51	F	C	-	8	1	0	1	M2n1m2	(i)(ii)	TAAAAGTAGCAGCTAGTATAGAGTAACTAATATTTTTGACAATTACTTAGGTCCCTTTCACACTAGCGGTCCGTTCGGGTCCACCCGTCCCTCCATTCTCTTCTATGGAATAACAGGTGTAAACGGACATGTGTCCATTTACACCCGCTTACATCCAATCGGATCTGCAAAAAACAGACGAATGGGGATCCATTCTCCGTCCGTTGAGTGCATCGGATGGCAGTCGGGTGTAAACAGACAGGCGGTCAGTTTA
	1178538	51	M	C	T	7	0.5	1	0	M2n1m2	(i)(ii)
189	1179969	110	F	T	-	5	1	0	1	M2n1m2	(i)(ii)	TAAAGCAATCTACTGAGCTGGCCAGAACCAGCTCTGGAGGGAGTCTATTCCACATTTGCACAGCTCTTTCTGTGGAGAAACCTTTCCGTATCTGGAGACTAAATCTCTTTCCCTCCAGACGTAAAGAGTGCCCCCTTGTCCTCTGTGATCTGTGATGACCTCTGCACCTCTCCTGTGTGAACCCATGCTTGCCATAGTGATTTCAGCCTAGGTTCACAGGTGCGGTGGGGGAAACTGCATGCAATTCGGCCAGGAGTTA
	1179969	110	M	T	C	8	0.5	1	0	M2n1m2	(i)(ii)
	1179969	185	F	G	-	5	1	0	1	M2n1m2	(i)(ii)
	1179969	185	M	G	T	8	0.5	1	0	M2n1m2	(i)(ii)
190	1183839	43	F	G	-	5	1	0	1	M2n1m2	(i)(ii)	TAATAAAAACGTAGTAACTTACATGTAAAGTAGCAATAGACCGATGTACAATAAGATAAGTTGCGGTGCTCGATGGCTCCCGCGTCACTTCCGGTATCGGCAAAAAACAACGTCACCCGGCTCCTCCCTACGCGTGTCGTCACTNNNNNNNNNNGGCCGGATGTGCATACAACAAATTTATAATGATTGCGGTGACGGTTGCCATAGATACAACTACACAAAACGGCATCCTATCAGACGATCGTGCGGCGTCTCATAATAGTTCTATTACAATTGTATCCTGGTACTCACCAAATTA
	1183839	43	M	G	A	5	0.5	1	0	M2n1m2	(i)(ii)
191	1195609	86	F	C	-	5	1	0	1	M2n1m2	(i)(ii)	TAAAAGAAAGATCAACAATGGGTCTCCATTACGGAGAAAGGGCGTAAATGGCTGCTACACCCAAAACTTTGACGAATAGGTCTATATGGTCTCTCAAGTGATCGAAGGAGATCTTCTTGCTGAGGACTGACACTGGCTGGACCAGNNNNNNNNNNGGGTCGGTCTGCTCGTCGCTGTGATTTCGGGAAATTATACCCCAACTCAGCAGGATATCCTCTCCTTCCTGGAACGTGGAGGAGGAGTACGATTTACCCCTGTGTGTGAAGGAGAGTCGAAAAGGAAGGTACCATCGGTATTTA
	1195609	86	M	C	T	6	0.5	1	0	M2n1m2	(i)(ii)
192	1200724	110	F	G	-	9	1	0	1	M2n1m2	(i)(ii)	TAAACTCAGATCCCAGAGATAGCACACTCTCCACTCCTGAATCTGCTCAAATAGGCACAGATACAAATGGCATGTAACACAACAAGCACACACCACCAGAGTTTCCACCCAACGTGTGGGTTGACGTCACGTTTGTGGCCCTGCCCAACGCGTTTCTCCATAACAAGCGCCGTCAGGGGAATGGAGGCTGTATTTGTGTCTTCTTCTTGATTGGTAGTGTACAAATCTGCTGTAACTAGTGCTTTA
	1200724	110	M	G	A	8	0.5	1	0	M2n1m2	(i)(ii)
193	1208794	89	F	G	-	9	1	0	1	M2n1m2	(i)(ii)	TAAGGCACTGTATACACGTGATTCTGCACTTCCTGGTAGGGGGCACGCTGCTTCTGCCAAGATTAGTCACAGCAGAAGCCGATCAGAGGTTGCTGACCAATGGATGTCTGCCGGCACCCGCTGCTCGTCGAGGAGAGACACAGGNNNNNNNNNNCATATGTAAACAATGCAGAGCTCCATTCGGACAGGGGGATGTGATGGATTTTGTTTCCCTGCAAAGCAGGGAATAAAATTCATCACATCCCTTAGTGAAAGCACCACACATAGTACACAAAAACGCTGGTTAGGCACACATTTA
	1208794	89	M	G	T	5	0.5	1	0	M2n1m2	(i)(ii)
194	1215765	166	F	T	-	7	1	0	1	M2n1m2	(i)(ii)	TAAAAAAGATCCCACTTTCAACCACCCTCTTACCATTATTCTGCTGCAGCAACTGATCTGGAGCTAATAGATGATTGATTTGCTCATTCATTCTGAAGTTCTTTCTTCCTCCCTTTCCTCTATTGTAAGAGGAAGGGGCGGGCTCCCAGATGTAAACACTACGCTGCTTACATTTGATCTCATGGCTCCCGCTGCTGGAGGAGAGAGCAGAGGCGCTGCCAGCAGGACAGAACTGGTGGGAGGTGCCAGGTAAGTGTTTA
	1215765	166	M	T	C	9	0.5	1	0	M2n1m2	(i)(ii)
195	1231889	158	F	C	-	7	1	0	1	M2n1m2	(i)(ii)	TAAAGGCACAGGGGCACACTGGACACCCAGCACATAGCACAATGGCAGCAAAGGTGTCCAGTGTGTCCCCTCACCAATATTTACAGCAGTAACAAAGAAATGGCCCCTGCCCCATCTATAACTGGCCTTCACAGCAAGGAGCACATGGAAGGGCAACGTATGCAAGACAAAACCAGAGAAAATTCCCAGCTCAACTCACCAACCAATTTCTTTGTTACTAGTGAAGTGATGTGTTAGATTGGAATACATTATGTACATTATGAATTA
	1231889	158	M	C	T	5	0.5	1	0	M2n1m2	(i)(ii)
196	1238524	151	F	C	-	6	1	0	1	M2n1m2	(i)(ii)	TAAGAGGCAGCCTCTCAACATAATATCGCTAGATAAGCACCCCTTGGTTTCTCTCCTCGGCGGGCGTGTGTTCCTCCTGGCAGGGAATCGGTACTCGAGGTTATCTCGAGACCGCCCCCTGCTTACGTGAGTTGCGGCTGGTGCCCTCGGGTGCTGGACTGCGACTGTAGTGCGCATGCGCGAGCCTCGCGTCTGCGCAGTGTGGAGGAACAGACCCGGTGACGTCACACGCCGACGAATGTTCGGCGTGGGTCACGTCTTCCAGGTTGGGGATTACTTA
	1238524	151	M	C	T	5	0.5	1	0	M2n1m2	(i)(ii)
197	1248360	47	F	G	-	6	1	0	1	M2n1m2	(i)(ii)	TAAGGACTACATTTCCCATGGTTCCATGGATGGGGGAGGAGACCACGAAGTAACGAAAGGGCTGGGTACAGGAAGAAGCGCTCTCTTGCTTTCCGGGGCTGATCGAATGAGGAGCTCCCTGTGACTGTGCGCGCAGGATTGCGGNNNNNNNNNNAGGCATCGGTGACCACTCCCGATCCCGGTCACAGCCTAAGGTGATCCCCGCAGCATCGCTGGCCAGCGGAACCTGCAGGAAGAGCTGATCCAGCGGTAGCATCGCCAGCCAGTATGTCAGCAGAAGGAGAGGAGCAAGGATATTA
	1248360	47	M	G	A	7	0.5	1	0	M2n1m2	(i)(ii)
198	1254870	182	F	T	-	7	1	0	1	M2n1m2	(i)(ii)	TAAAACGAAGCCCTCCTGCAGCGCGCTGTCACTGCTGACAGAGCTTCCACCTTCACCCGGTCTTCCTTCTGGGTCCTTTGATTGGACGAGCCGCGGTGATGTCACTCATGCGCATGCGCGCGGGAGCCGCTTGTTACGGCACAGNNNNNNNNNNACGGTATGCCGTTCCTTCAGAGCGCATGCGGCGGTGACATCACTGGCGGCTTCACAAGTAAATATCTTACTGTACGTATAGGTAAGCCTTACTATAGGCTTACCTTTAGGTAAAAATTGTCCATGGGAGTTTACTCCCACTTTA
	1254870	182	M	T	C	6	0.5	1	0	M2n1m2	(i)(ii)
199	1258317	65	F	A	-	7	1	0	1	M2n1m2	(i)(ii)	TAAAGAGAAAAAAATGGCCTTCAAGAAATATAAGGCTGAGGGGTCACTGTCAGCATTCCAACACTTCAAGGAATGCAATAAGAAATGTCGCCCCTGACGACGTTCCGCTTGGACAAAACGCGTAGGGTGGAGCCTTGTTATCATACGTCATTTCCTGCCACGTGCGGACTGCGGCCATCTTTTGGGTTGGAAACTATTCGTTTATGATTCTTGTTATGCCATTTTTATCTTCCTCAATGTGAGTATTCTGGATCATTA
	1258317	65	M	A	T	6	0.5	1	0	M2n1m2	(i)(ii)
200	1266544	106	F	T	-	6	1	0	1	M2n1m2	(i)(ii)	TAATGTCAGATGCCACTTTCTCTAAGTTCAGCAGACTCGGGGATTGAATCCGATGAGTATTGGATATGTCTCCTTTAGTCATCTGTGAGTCAGATTCACTGCTTGGCGAGCACGGCGTCAAGGCCTGTGAGGCCTGTGAGGCCGNNNNNNNNNNGATATTATGGCTGAGCTGCATTCCGGTCTCTTTCGCTGCACAGGGTGTTGAGGTGCTTCGATTCGATCTGCCCATGTTGGAATTGTAGGAGATGCTCCCCAAAAGGCAAATTTGTATCCTCTGTTCACAGGAGCTGTTGACTTA
	1266544	106	M	T	C	5	0.5	1	0	M2n1m2	(i)(ii)
201	*#1266715	176	F	G	-	9	1	0	1	M2n1m2	(i)(ii)	TAATGTGCTAGTATGCCTCACATGAAATACTTACCTTGGAACGAAGCCCTCACGCGCTCTGGCTGTGTGATTGGCCCGGAGCCGCGATAAAGTCACTCCCGCACATGCGCGCTGGAGCCCTCGGTTCCGGCACGAAGCTCTGACNNNNNNNNNNCCTTCAGAGCGCATGCGCCGGGAATGTCACTGGCTGCATCCAGGATGAATATCTCCTAAACTATGGGTGCTCAACCTGTGGCCCTCCAGCTGTTGCGGAACTACAAGTCCCATCATGCCTCTGCCTTTGGGAGTCATGCTTTTA
	*#1266715	176	M	G	A	7	0.5	1	0	M2n1m2	(i)(ii)
202	1272324	186	F	G	-	5	1	0	1	M2n1m2	(i)(ii)	TAAACAGCCAAGATTGCTGAATACTCTTTTTGCGTTTCAAATTTTAGTGTTTCCTTCTGTGCTCTGTGGTTTCATCCACCAGCCCCTACATCACTACATGACAAAATAGTGAGGTAGGGACTGTCAGACTGAACCACTGTATTCNNNNNNNNNNTCCAACAATCTAGAAATTGTTGAATGCAAAACTTACTTAGCCATTGTAACTCTTCAAGACAAGGATTATCAATTGTCTTAGTGTCGGGGACAGGTAAGCATTATATACTTTCTTTACATGCTTGGCTTATTTTCAGATTTGTTA
	1272324	186	M	G	T	5	0.5	1	0	M2n1m2	(i)(ii)
203	1273103	98	F	T	-	6	1	0	1	M2n1m2	(i)(ii)	TAAGAATATGTTGTTATGTCAGTGACACATTCCTAAAGAACTACTGCCAGTCCACAGTGTAGGAACTGGCAGTAACTAATACCAACTCTGAGTTTGCGCACAGAGAGATGCCGTGTTTAGAGTGGGGCATGTATTTTCTGAGAANNNNNNNNNNATGTGACGGCTTCCTGCACAGGGCTTGTGGTTGCTGGGACAACAGTAACTGCCCACTGTCTCAGAGCTTGTGAGGAGAGAGAGAAAGACCAGCACCAACGGCAGAGGGGCACCGCGCTGGATCGAGATAGGACTCAGGTAATTA
	1273103	98	M	T	C	5	0.5	1	0	M2n1m2	(i)(ii)
204	1284717	204	F	C	-	7	1	0	1	M2n1m2	(i)(ii)	TAATGGATTCTTGCAGGAGGGGCCTTCCTTCCAGATGAAGAAGCTCTCTGCTTAGCGGTACCTTCCAGCCACAGCTTTTTGCACCACGTGCATGTTTGGAAAACACGCAGGACTCGGTCATGGTTGGGATCTGGACCCATGACCTTAGTGCTGCTAGGCAGCAGTGCTAACCAATAAGCCACTGTGCTGCCCATCAAGAGAGAATACACACACACACACACAAAGCAGGATATACAGGGTATTTTA
	1284717	204	M	C	T	6	0.5	1	0	M2n1m2	(i)(ii)
205	1288168	134	F	C	-	5	1	0	1	M2n1m2	(i)(ii)	TAAAATCTGCTTACATGATTCAAGTGCCACATCCCGGCACTAGGGATTGCCCGCAAATACGAAGATGATGCCACACTGGATGGCGTGAGTTCCACCTTCGTGTACCAAAACCCAGACGTGACGTAACCGGAAAGTGCCTCGACGNNNNNNNNNNCGTCATCAGGAAGCGTCCCGGTTACACTATGCATTCTAAATATATATCATAGGGTCAACATGCGATTGGTGGGAATGGATTTCCCACACAGCCCAGGTTATACCACTGGCCTCGATCCCTCCCATCCAATGCTAGACTTTATTA
	1288168	134	M	C	T	5	0.5	1	0	M2n1m2	(i)(ii)
206	1291166	16	F	C	-	7	1	0	1	M2n1m2	(i)(ii)	TAAAGTGTAACTTTGGTCAGAAAATAAAATACACATTCGTTTACAGTAAAGTGGAACACTTTGATTTTTCGTTTGCAGGGTGGAGAAAGGTAGTGACGATGTAAGACTCATGAGGCCACCATCGCCAGAACATGAGACACTTGGTAAACAGCAAGCTGAACCCTCTACCTCTGACAACAGCAGGATAGAACCTGACACAACAGAACCTAGTGCTAGCGTTGCACCAGTGGAACAACTTGCACAAGTTGTAAGGTAAGTTTA
	1291166	16	M	C	T	6	0.5	1	0	M2n1m2	(i)(ii)
207	1291718	73	F	T	-	5	1	0	1	M2n1m2	(i)(ii)	TAAATGCCACTTACAGGTCTTATCTCTCCCCCAACCTCTGACTGAACTGTGAAAAGTAGAAGCAGCAGATTGAGGAGCTCATCTCTCTGTCAATCTGCTGTATCCTCCTGCTAGCGTGATCCCTTCGCTGCAACACATCTGATTGGCTCCTGGTGCTGCCTCTCCCTCTCCCAGTCTGAGTTTTGCTATACAGGGACGTCACAAGAAGCCAATACCAACTCAGATATATGCACATATATTGATTCTATTTA
	1291718	73	M	T	G	5	0.5	1	0	M2n1m2	(i)(ii)
208	1298587	122	F	T	-	8	1	0	1	M2n1m2	(i)(ii)	TAAGCTACTTTGGGGCGTTTGTCACACATAGGGCAACCCAATGCACGACGCGTGCTTCCATGTGGAAAATGCACAAAAAAACGCAAGTGGGAACGTGTGTTTCAGCTATGCTCGGGTGTGAACAGAATGTGAGAATGTGCTTGGGTGAAGAGTTTTTAGGCAGCAAGGATGACCTGGGAAGAGAGGTGAGGGGAAAAAAAAACACTTTTCTTACCAAAGTCAATGCTGATGCGACTTCTGTGAGTTA
	1298587	122	M	T	C	6	0.5	1	0	M2n1m2	(i)(ii)
	1298587	192	F	A	-	8	1	0	1	M2n1m2	(i)(ii)
	1298587	192	M	A	G	6	0.5	1	0	M2n1m2	(i)(ii)
	1298587	207	F	A	-	8	1	0	1	M2n1m2	(i)(ii)
	1298587	207	M	A	T	6	0.5	1	0	M2n1m2	(i)(ii)
209	1299985	230	F	A	-	5	1	0	1	M2n1m2	(i)(ii)	TAAAAGGTGCCATGCAGTGCTTCAGCTGGTGTGTCTAGGGGACAGGAACCACACCGGAGCAGAGATTCTTGCAGCTCTGCAGGGGCAGGCACAGAGGTGGTTCACACCACGCCAGCTGGAGTCAGGAATGGTGGTGTGCGATAATGGCACAAACCTCCTGTCCGCCCTTATACAGGAAAAGTTGACACATGTGCCATGCCTGACACATGTCCTCAATTTGGTGGTGCAGCGTTTCTTA
	1299985	230	M	A	G	5	0.5	1	0	M2n1m2	(i)(ii)
210	1309229	106	F	G	-	5	1	0	1	M2n1m2	(i)(ii)	TAATTTTCTTTCCTCCTATCAGCAGGTTACTTGACAAGACATTTGCATGCAGCACACCTCATTCATTCCCAGTGCTGTTCCTCCCTTTCCCAAAGTGAGTACTGTTACATAGGGGATTACAAGAGACTGATAATAAAGCTGGCCATGCACTGATTGAAATTCAGCAGGGAACGACCGAAGTTCGATACGTTTGTGGGCTCCTCCATTAGACAGAATTTGAATTGACTTCTGTTGAAGGGACATGTTGGAAAACTTGTATTA
	1309229	106	M	G	A	5	0.5	1	0	M2n1m2	(i)(ii)
211	1326745	80	F	C	-	8	1	0	1	M2n1m2	(i)(ii)	TAATCCACCTGAAACAACAGCAGCAATACAATAAAAAGAAAGTGTACCCGGCCTGAACAGGTGCAGCGCAGTGGGGACCCTAGGCCTCACCCGCCCGTCGGAACCGGGTGCGATCAGGGTATGCGGACACGTCCGGGACCGAGAACAAGCGGCAGAGGTAGCCCAGCGTGTGACGCCTGCAGAACAGAGCACCGCACTGGCAGCGGGGCCCAGGACAGGCAGGCGCCGGTGGCCCAGGGCAGTCCGGACCGGCACTGAGGGGGTTA
	1326745	80	M	C	T	7	0.5	1	0	M2n1m2	(i)(ii)
	1326745	230	F	A	-	8	1	0	1	M2n1m2	(i)(ii)
	1326745	230	M	A	G	7	0.5	1	0	M2n1m2	(i)(ii)
	1326745	231	F	C	-	8	1	0	1	M2n1m2	(i)(ii)
	1326745	231	M	C	G	7	0.5	1	0	M2n1m2	(i)(ii)
212	1330761	162	F	G	-	6	1	0	1	M2n1m2	(i)(ii)	TAAACCAGTTGTGAATATTGAGCGTGTTACACACACCACTAAGTATGCAGGAAGTGTGTAGCACCTCCTAGCCCTTTTTCCTGTTGCTGCCCCACCATTTGTATTTGCAGGCAACTGCTGGGTGTCATAATGCCAACTGGAAGTTGTTGTGTAAATATTACATCTGTTATAGCAGCTGTCAGAAAATGGACCTCTTGGCTCTGTGTATATAAACACTGTTCAGACCAAATTCAGAGATACAAATTACCATTTTTGTTACTTTA
	1330761	162	M	G	T	5	0.5	1	0	M2n1m2	(i)(ii)
213	1333912	161	F	G	-	6	1	0	1	M2n1m2	(i)(ii)	TAAAGGATAAGTTCACCTTTTGGAACATGTTACATGTTCCTGCCGTATTTGGGGTGGAACATGTAACATGTTCCAGCAGCTGCAGCCTCTCCGCAGTGACAGCGAGCAGGCATCTTCACTGGGCGCCCGCTGTCACTGTTTGAAAATAAAGTGGCCGTGGGTGGCTCCGCCCGTCCGGCCACATCATTCATTCACAGTCCTCTGTGAGTGGGAAACTACAAGTCCCGACAGCCTTTGCTTTGAGCACTGTTGAGCACTCTGGTAGTTA
	1333912	161	M	G	T	6	0.5	1	0	M2n1m2	(i)(ii)
	1333912	255	F	G	-	6	1	0	1	M2n1m2	(i)(ii)
	1333912	255	M	G	A	6	0.5	1	0	M2n1m2	(i)(ii)
214	1335904	206	F	C	-	6	1	0	1	M2n1m2	(i)(ii)	TAAGATCTATGGCATCTGTATCTTGAGGCCTGGAAATCCATCCGGTCTTCACGATGATTCCCTCTGGTGGTTGAGGGTGAGCAAAATTCACTGTACCAATCCGGCACAGCAACAAGAGGGATATCCAGGGTCTCACAGAAATGANNNNNNNNNNCCGGGACTCTCAGTAGAGCTGTCTTGCCTGCCAGTGATGCAGAGAGGCAAAATGGGAACTTCCACCTGTAGTGGCGCCGTCGTAAGACATCTAAGAGTGGGCACAGGTCTTTGCGTGTTGCAAGGTAATGTTAGAAAGGTCTTA
	1335904	206	M	C	T	5	0.5	1	0	M2n1m2	(i)(ii)
	1335904	233	F	C	-	6	1	0	1	M2n1m2	(i)(ii)
	1335904	233	M	C	T	5	0.5	1	0	M2n1m2	(i)(ii)
215	1336134	62	F	G	-	5	1	0	1	M2n1m2	(i)(ii)	TAAAAATACTGCAGGAAGAGCAAATTGGAGTGCAGCTGATATTTTTTCCTATTTCCAATGAACAGTGGAGACGGACTGCGATGGCCCAGCACCCAGGTTGTCCATGTGCAGGAAAGGTGGATTTTGAGCAGAGCTATGGATCTGGGTGTGTTTCTATGTGTATACTGTATTACAATGCCATTCGTTGTGAATGGTACCCCAGCACACGGAACAATAGCTGCCATATTGTGCCTTGGCAAAATGGTACATGTCTGTTA
	1336134	62	M	G	C	5	0.5	1	0	M2n1m2	(i)(ii)
216	1336205	151	F	G	-	9	1	0	1	M2n1m2	(i)(ii)	TAAATAAAATCGTTTGGAAGATAATGCACTAGGCCCACGCGCCTTCTGTGTGTTTTTATGCCCCTGTGCCCAGTCAAATCACCCAGTTTTTGCTGACTCTAATCGCAAAAGCCACAAGCACGCCCTCATGCCTTCTCCTACAGATTCACCTTCTGTCCTGGTGGCTTCTGATTGATGCAGTGCACACCACTCTGAAACTACTGTAGATATTCAGCTTGTTATTTCTATCAGTGCCACCTCCAGCCTTAGATCACTTTA
	1336205	151	M	G	T	7	0.5	1	0	M2n1m2	(i)(ii)
217	1339449	236	F	A	-	7	1	0	1	M2n1m2	(i)(ii)	TAAACTTGTGTGGGAGTTCAGAAAAAAGGGGGCGGAGAGCTGAAATTACACTCTGCAGAGCTCAGTGAGGAGAGCTCTAAGAGCTGATTGGAGGGAAGAGACACACCTCCCTCCACACAGCACACAGGAGCAAAGCTGAGGCTGTCAATCTGCTGGAGGTCTCTTCCCCTCTCTTGGTGTCAGGAAAACTTGTTAGAAGTGATTCATGCTGATAGCAGAGAAATGAAGCAGCAGACGGAAATGACACTTAGTGTTCTTA
	1339449	236	M	A	G	5	0.5	1	0	M2n1m2	(i)(ii)
218	1341381	144	F	G	-	5	1	0	1	M2n1m2	(i)(ii)	TAAAGTGAGGTAAACCTGTACTGTTATTATTATCTTCATTAGCAGGTGAATGCGGCCCTCCATGCATTCATACATTGAATCCGGCCCCTAAGTGGAAAAAGGTTGCTGACCCCTGTCATAGTCCAACTGCTTTCTGTTTACTCCAAAGTCTCCAGACCAAGTCTTGCTTCTTTGTCTTCAAGAACTCAGTCTTCTGTCTGCCCACAGGCTTGTTCAAAAGTCCTAAACCACTCCCCCATACTTCCTGTACATCATAACCTGACTTA
	1341381	144	M	G	A	6	0.5	1	0	M2n1m2	(i)(ii)
219	1346335	250	F	A	-	7	1	0	1	M2n1m2	(i)(ii)	TAATGTACTTTTCCTTCAATGGTCCCTATCCCACGCCAGCATCTTCTGCTGGTTTCCGGTCTTCGGCCATCTTCAGTGGCCGGCACAGGATGACGTCACTCCTGCACATGCGCAGGAGTAAATAATCCTGGCACACCCGCTGGAGAAGACAGGGTGCAGGCAGGTAGGTGTATTTCATTGCAGAGGAGACATTGCATATTTCTTATGCAAAAAGAGCCTGCCTGCTTGCAATTTGTCACAGCACACCTATGGTTCCACTTTA
	1346335	250	M	A	G	6	0.5	1	0	M2n1m2	(i)(ii)
220	1350137	3	F	C	-	8	1	0	1	M2n1m2	(i)(ii)	TAAATTACCTTTTATACATACCTGGCTGTGGTTGTGGGCCCCCTCTGCTGGAACCACAGATCTACCCGTGCGCAGCAGTGATACCACCAGGCTACTTTTGGGTGAGCAGCTAAACAGTAGTACTTCCTGCACACAGATGCCACAATGCACTGCAGTACAACACCAGTAACATGGCTAGAGAATGCCCACAATCAAGCTAAGTATAATAGGAGGGGATTTACTGCATCCCAAAATGACTTATGACCTGCTTTA
	1350137	3	M	C	A	5	0.5	1	0	M2n1m2	(i)(ii)
221	1353865	54	F	G	-	8	1	0	1	M2n1m2	(i)(ii)	TAAGCGACTTGGCAACCGGTTGTGTGCCACAATGAGCTGGTGGATGGCAGGTCCATGTCCACTCCGCATATGCAGACACAGCCCACTCTACTTTATATAGCCCACTCTACTCTTTTTTGTAGCGGATCGGATTGGAGGTAGGCGGTTGTAAACGGACACAAGTCCGTTTACATCTGCCACTCCTTAGAGGTGAATGGAGGGTCCGATTGGGTCAGACTGATCGTGTGAAAGGGGCCTAAGGCTGCTTTA
	1353865	54	M	G	A	5	0.5	1	0	M2n1m2	(i)(ii)
222	1367498	241	F	G	-	8	1	0	1	M2n1m2	(i)(ii)	TAAATGGACTCTGCCTGACCCAAGATGGCAACCAGAGTAACATGGGACCCCAGCATCCAATCGGAGAGCTGCCCCTGTGACCCAGGAAACCATAGTGGAACTAGGTTCCTCTTGACTTTCTCTCCCTCTGCAATACTGCTGCAGTTGAGTGCCACCTGCAGTGGAGAAAATATACTGCACCTGCTAAAATGTGTGCTTATGTTGCACCATAAAAGGTAAGCCTGGCCTACAAACATCACGTTAAAAATTA
	1367498	241	M	G	T	5	0.5	1	0	M2n1m2	(i)(ii)
223	1369846	81	F	G	-	6	1	0	1	M2n1m2	(i)(ii)	TAACCAATTTTGCTCATAGTGACAAACATCATAAAAACAAAACTACCACTGTGTTGAAGGAGGCGGAACAAGGAGGATCGCAAAATGCATTGAGGCTGCGCACCCGCCGACACAGACGTTACTTCCGAGACTTGCTGGTCCCGAACACCGGAGCTGTGGAATGCACGCTGCACCTGGGAAGAACGGCAATTGCCTGCAGTTTGATACGAGCTGTACATGTTGGTGCTGACTTACAGCACCTTA
	1369846	81	M	G	A	5	0.5	1	0	M2n1m2	(i)(ii)
224	1371474	199	F	C	-	5	1	0	1	M2n1m2	(i)(ii)	TAATCCATTTTGGAATAAGCGTGTAACATAACAAAATGTGGAAAAAGTGAAGCGCTGTGAATACTTTCCGGATTCACTGTATCCTTGTACTTGCGCCCCCTGGTTGAGTGGCCGTACGTTCGTTTTTTATTTGTTCAGCCACTGGGCTGAAGGAAAAAGAGCTAATAGGCACTAGGGATGGGCCGAACACCCCTCGGTTTGGCTCGCACCAGAACATCACAAACAGGGGAAACGTTCTTACAAATATTCGAACGCTATTA
	1371474	199	M	C	T	5	0.5	1	0	M2n1m2	(i)(ii)
225	1381603	238	F	C	-	9	1	0	1	M2n1m2	(i)(ii)	TAAAGCGGAACTATACTCACCTCGGCTCCAGCGATGCGGCGACCCCGAGCTCCCTGCCCAGCCGCTGACATCTTCGGGCAGCCAGTTTCCAGGGCTCCATCACCAGCCACGGTCATTGGCCAGACAGGGAGGACGTCACTCCCACGCATGCGCAGAAGTTCAGTCAGATTCAGCATTGTCGAATTTGTACAGGGAGCTGCACGTGCACGGCTCACTGTACAATGGCGTACAGGCAATGGGGACAAAGCAGGTCTCTGCTGCATTA
	1381603	238	M	C	G	8	0.5	1	0	M2n1m2	(i)(ii)
226	1388794	247	F	G	-	9	1	0	1	M2n1m2	(i)(ii)	TAATTTAGGCAAATGTGATTTGTTGTGTTACTGTTATTTTTCAGCCTGCTGATGTTCTATTTTACATTGTTGATCCTGCTTGTGCCGCTCCTCCTAGTGATCATAGTAACATGGCAGCCGATCCATGCTACTGTGGTCAGTTTACGGCTTGTGTCCTCCCGCTGCAGATACAGGAGCGCTGTGCAAGAACACAGCACACCTGTATCTTCCATAGTCAGTGCGCAGCCGAGCCACTGCCCATCCCTCCTGTTTTA
	1388794	247	M	G	T	7	0.5	1	0	M2n1m2	(i)(ii)
227	1388997	119	F	G	-	5	1	0	1	M2n1m2	(i)(ii)	TAAAAATTATATATTTTTTGATGGACAAGTTCCAAAATATTTAGCCTGCCTGGATTATCTATAACCACTTGCCGACTGCGTAACGACGCAAAGTGGCTCTCCTTCCGGGTAAGGGGCACACACGCTGCCAATGTGCAGCGGGTGCTGGCTAATGGATGTCCGCCGGCACCTGCTGATCGGTGTGTCCAGCACATTCCTTAGTAAAAGCACCACATAGTAAACACAAACACTGGTTAGGCACACATTTA
	1388997	119	M	G	A	5	0.5	1	0	M2n1m2	(i)(ii)
228	1391449	17	F	C	-	6	1	0	1	M2n1m2	(i)(ii)	TAAAGCCCAGCGCCGGGTGCCAAACTAATCTCTGACCTTTGCAAGTTACAGCAATAAAGCTTGGGCGAAGACAGCCCCATCTGTGATCGGATAGTGAGAAAGTCTCTCCTACCACTCCAACTTTTCCACTGATACTCTATACAAGACAAAGTTCTTCCAAAACGTATTAGATAGGCAAATGTAACTTTCCGTGTGCTGACAGCCCTAGTTTGACATGTAAGCTTTCCAATTTGGCAGTAAAATTGTGATGTACTGTCCTGGTTA
	1391449	17	M	C	T	6	0.5	1	0	M2n1m2	(i)(ii)
	1391449	170	F	T	-	6	1	0	1	M2n1m2	(i)(ii)
	1391449	170	M	T	A	6	0.5	1	0	M2n1m2	(i)(ii)
229	1403837	53	F	C	-	8	1	0	1	M2n1m2	(i)(ii)	TAATCTCCTAGGTACTTGGTAGGGGAAGGGTATATAAGGACCCTGAATGGCCATGTTCCCCAGCCTTCTAATGACGCTATTACAGCGAAATGGGTAAAGGCAGGGTTACGTGGTTACTGACGTCACACCCGAGTGACGCTGGAACGCACGTGGAATCTCCATGTTGGAGTAGGCGGCCAGAGCTATACCAAACACTGCTGATATCGCTGGGTGCCAGCTTAGGCTCCAAGAAATGTGAGTTGCCATTTTACTATACCTTTTA
	1403837	53	M	C	T	8	0.5	1	0	M2n1m2	(i)(ii)
230	1405368	104	F	G	-	5	1	0	1	M2n1m2	(i)(ii)	TAAGTTAGACATGCATAAGAATAAGAGCATGCATGCTGTGAAAGGTTCTGTACAACCCAACTTCTTACTCGGAAAACACTGTGCATAATGTAGTCTACTTCCTGATGAGAATGCTATTGGTCCTGTCCATAATGGTCACTCTGCAAGCGCACTTACATACTCCTGGCCGCGTAAGCATGAGCGAGTGCTCTCCACCTTGACCTGTGTGCGTGCTCCACCCTGAGCCACAAAACTATCTATTTTCATTCATTTTGATTA
	1405368	104	M	G	A	6	0.5	1	0	M2n1m2	(i)(ii)
231	1415038	20	F	G	-	5	1	0	1	M2n1m2	(i)(ii)	TAACATGCATGTACTAATGCACCACGGTGTGAATAAGCCCTAAGGCTACTGCACAGGCTTGTGTCACCTCAGAACCAGCACTCTAGTCTAGGAAGCGTTGTGAGAATTATTTGTGTGTGTAGCGGTACCCCCGTAGGGGCTGCTNNNNNNNNNNTCTCCCACCCTGCACAGCCAGGCACATGAATTTCCAGACACTCTTTAGTCAAGAAATAGTCCTTGTACTTTGTTTTGTTTTTGTTTTATTAGGGGAATAGAACTTGGATGGGGATAGGGTGCACATGGGATGCCCACTTGATTA
	1415038	20	M	G	A	5	0.5	1	0	M2n1m2	(i)(ii)
232	1417792	163	F	A	-	9	1	0	1	M2n1m2	(i)(ii)	TAAAGACGGCCCTGGGTATCGCAATCGTTCCAATGGCTACTCTGAGCCGTCCGGGTGCCGTGGTGATTACGTGTGCAGGCTGGAAGTCTTTGGGAGAGACAGGATGCAGCCACGCGTTCTCGTAACCAGCGTGGAACGCAAGCGAGGAGGGCAAGATGGCGCCGGACGTGATGTCAACGGAGGGTGTAGCAGGCATGCTGACGTGAAGAGGGCGGTAACACGTTTCGAAGCAACAAGCTTCTTCTTCAGACCTTTTTTA
	1417792	163	M	A	G	8	0.5	1	0	M2n1m2	(i)(ii)
233	1418767	213	F	G	-	10	1	0	1	M2n1m2	(i)(ii)	TAAAGCGCTACACTTGAAGCGAGTCCTTACACGCCCCTCACCCCCCTTCCACTTACCTGAGCCCTCATTCAGTCCAGCGCTGTGCTTGCCTGCAGCCCCGCTGTCTTTGTCTATAGACAGGAGTGAGCCCGAATGAATGCCTCAATTGAAAGCGGCCAGAGAGAAGGAGCCAGAAGCTCCGGCTGGGAACTCAAGAAAAGGAGGTTTGGGGTCATGCTGTGTAATTCCATTGCACAAAGCAGGTAAGCATAAACCTGTTTGTTA
	1418767	213	M	G	A	7	0.5	1	0	M2n1m2	(i)(ii)
234	1420641	76	F	G	-	8	1	0	1	M2n1m2	(i)(ii)	TAATTCATACTCTAGAATTGATCTATTCTTGGTGGATAAGTGGCTACTGCAGCAGGTTTCCCACTCTGGCATAGCGTATATCACGTGGTCCGACCATGCTGCTGTCTCTATCACGATCTCAGAGCGGGATACCTGTCGTCCTACTTTGTTATGGCGTTGTAACAACAGAATAATCAATGACCCTGCCACTAAGGATACAATCAATCGCCACCTAGAGGAATACTTTGTCTCTAATGATGTACCTGATGTCGATGTATTTA
	1420641	76	M	G	T	8	0.5	1	0	M2n1m2	(i)(ii)
235	1437304	104	F	C	-	6	1	0	1	M2n1m2	(i)(ii)	TAAAGGCTTCCTCTGCTCTTGAAGGTCCAGTGCTGCAAGCAACAATTGCTGCCAAGTCGGTTTGCCAGACTATTGCTAACTGGACAAGGCTGATGACTAGAGACAATGAATCTGTCTTTGATAATCCTGTTCTTAGAATAATTGCAGCTGATGTCCTCAGCGTTGTTTTGTGTTGACACTCTAGAGAATGCACTTTGCCAAGTGTCCAGAATGTCTTTCATCTCTGCGTAAACACTGAATTTTGTGATTA
	1437304	104	M	C	A	5	0.5	1	0	M2n1m2	(i)(ii)
236	1439461	52	F	C	-	8	1	0	1	M2n1m2	(i)(ii)	TAACAACTCTATGCAGATCTTTCGCAATACACACTACAAAAAGTCACTTCTGTCAATCACTAAGGCATTACGCAACCACAATATTGTCTACCGATGCGGATTTCTGACAAAACTCATTATCACCCACAACGATGCTACTTGGGTGATCACCTCGCTTACTGAAGGCCTCGCCCCACTCAGAGCATGGGACATCCTCCCTGAACAAGAGCCCACGTCCCAGGCATCCCCATCCAGAGTGAATACCCCGGATGACTGGCAAATTGTCTCCTTTA
	1439461	52	M	C	T	8	0.5	1	0	M2n1m2	(i)(ii)
237	1440403	107	F	G	-	9	1	0	1	M2n1m2	(i)(ii)	TAAACAAACATATTTTATACACATGGTGAGTTGGCATAGTTTCCCTATATAAGTGATCATATGCAGCAAAACAAAACTCACAGCACAAAAAGCGAAGCAGAGCATCAACCACACTGTCCGTGGGGCGGACCCAGGGATCAAAGATACCCCCAAAGAACAGACGAACGAACTGAGTAGTTGGTATGGTAGAACTACCACCTTAGAGGAAACAAAGAGTAATAAAAGATAACCACAGTCCCAATCAAAATACATTA
	1440403	107	M	G	A	5	0.5	1	0	M2n1m2	(i)(ii)
238	1443239	225	F	C	-	7	1	0	1	M2n1m2	(i)(ii)	TAATAGATACTGCTCATTCTGAGCAGTATTGAATAGGATCCATACTGTCCCAAGATGGAGGATGTGACCGCATGGCTGGTCAGGGGGATGGGCGTGTCTTCCTCTTATTTTTGGCAGGAAGTGAGGTCATGCACATCTCCCTGCCCATCCCCTGTGNTGCACTCCCCTACTCTATTGATGTAATTATTTACCGTGTGTTGACTGGCTAATGTTGTAAAGCCATCCAACACTGGGCGTTATCTTTCTGGCCCTTA
	1443239	225	M	C	A	6	0.5	1	0	M2n1m2	(i)(ii)
	1443239	226	F	C	-	7	1	0	1	M2n1m2	(i)(ii)
	1443239	226	M	C	A	6	0.5	1	0	M2n1m2	(i)(ii)
239	1448966	58	F	T	-	7	1	0	1	M2n1m2	(i)(ii)	TAAAAAAAACACACACACTGTAGTTACTAACTGCACAATCCAGAGGGGATACAAGTATATTTGCAGCTGAATAGCAGCAGGAGGGGTGGGAAGGAGAGCTGCTCTCACACTGACAGACAGGGAGGGAGGGGGAGAGGGGATAGATTCACAGCAGAGAGCGGGCTGACTGAGGCACGTAAACTGACCATGGTATCATGGCTCAGCAGCCATGATTACCGTGGTCAGCACAGACAGGGGGACACAGGAACAGGCAGGATTA
	1448966	58	M	T	A	6	0.5	1	0	M2n1m2	(i)(ii)
240	1451328	91	F	C	-	7	1	0	1	M2n1m2	(i)(ii)	TAATTTAGACCAAGTAGGGTTTATCCCGACTAGAGAGGCCAGGGACAACACGACGAAGGTGCTCAACCTCATACATGTGGCCAATACGACCTGTACACCATGCATTTTCCTCAGTACGGATGCAGAAAAAGCTTTTGATCGAGTCAACTGGCGTTTTATGTTTACCGTTCTTCGGTATATAGGCCTGGGGGATGTCATGATGCATTGGATCATGAAACTTTATGCTAATCCCTCAGCCCAAGTTA
	1451328	91	M	C	T	5	0.5	1	0	M2n1m2	(i)(ii)
	1451328	123	F	T	-	7	1	0	1	M2n1m2	(i)(ii)
	1451328	123	M	T	A	5	0.5	1	0	M2n1m2	(i)(ii)
241	1454494	75	F	A	-	7	1	0	1	M2n1m2	(i)(ii)	TAAATCTGCAGCTTTCATCCTGCTGATTCTGCCATAAAGGTTCGTGATCCGGCTCTTCCTGTTATAGGATGATCGCGCCCAGTTCCTGTTTCCATTTTGTGCTCCTGCATTGTCACCTGTCACATTGGCTTCAGATTTCAGGCTGGGGTTGACTGCCGATTTGCTACTCTTCCCATTTCCCTGTGCTTTATAGCAGTGGGCAGGCAGCCTGTGCTTGCTGCAGAGGGGTGATGTCAGGCTCTGATCATCCCTCAGTGGTTA
	1454494	75	M	A	C	5	0.5	1	0	M2n1m2	(i)(ii)
	1454494	93	F	T	-	7	1	0	1	M2n1m2	(i)(ii)
	1454494	93	M	T	A	5	0.5	1	0	M2n1m2	(i)(ii)
	1454494	162	F	T	-	7	1	0	1	M2n1m2	(i)(ii)
	1454494	162	M	T	G	5	0.5	1	0	M2n1m2	(i)(ii)
242	1464357	106	F	G	-	5	1	0	1	M2n1m2	(i)(ii)	TAAAAAACAAAAAAACCTGTTTGAGTCTGCAAAAGTCTTGAGACTGGGGCGGAGGTTTCAACTTCCAGCAGGACAACGACCCAAAACATACAGCCAGAGCTACAATTGAATGGTTTAGATCAGTGGTTCTCAACTCCTGTCCCCAGGACCCACTAACAGGCCAGGTTTGCAAGATAACTGAAATACATCACAGGTGATATCATTTGGTGCTCAGTGATTGCAGTATTCTAGTCTGCATCTCCCCAAGGTAATACTTA
	1464357	106	M	G	T	6	0.5	1	0	M2n1m2	(i)(ii)
243	1482490	175	F	G	-	9	1	0	1	M2n1m2	(i)(ii)	TAATTCCAAGAAAGGGGATTTGGTGTGAAGACCATGAAAATGGGAGTACTTCGCATAATTGGTGTTGGAGGGGGAGTGGCAGGGAGACATTGAGGGCCGTTGACTTGTGGGGATTGACTTGCAGGCCTGAGATACTGCCAAATTGGTCTAGGACATGGAGGAGGTTGGGAGCAGAAATGAGCGGGGATGTCAGGAATAACAGGACGTCGTCCGCGACGAGGCAGAGCTTGTGATGGGTGTTCCCCAGTTCAACGCCTTTA
	1482490	175	M	G	A	6	0.5	1	0	M2n1m2	(i)(ii)
	1482490	216	F	A	-	9	1	0	1	M2n1m2	(i)(ii)
	1482490	216	M	A	C	6	0.5	1	0	M2n1m2	(i)(ii)
244	1489231	106	F	C	-	6	1	0	1	M2n1m2	(i)(ii)	TAAGGCCGGAAGTGACATTTGACGTTGCTCCGGTCTTCCAAGGGCATAGAGTCGAGTGGGGGCCATCTTGCCCTCACTCGACTTCCTGCCCATTGCTCCAGGGGATAGGATCGTTTCCCCCTTTACTGATGGCTCCGGTAAGCTGGGAAACGACCGGAAAGCGGCGGGAGGAGGGGTGGCACCTCTCCCGCTGCCTATAAAAGTGATCCCATGGCGAATCCGCCGCTGGGACAACTTTTATCAGACGCCGGATCGCCCACTGTTTA
	1489231	106	M	C	A	6	0.5	1	0	M2n1m2	(i)(ii)
245	1500334	55	F	C	-	9	1	0	1	M2n1m2	(i)(ii)	TAACTTGTTGGGTGAGTGGAAGCCAGTGGAGGGATTGACAGAGAGGGATAGCAGATACTGAATGGTTGGTAAGGTGGATAAGCCTGGCAGCAGCATTCATGATGGACTGAAGGGGGGATAGCCTATGTAAAGGTAATCCCGTGAGGAGGGAGTTGCAGTAGTCAAGGCAGCAGATGACTTGGGAGTGAACTAAGAGCTTTGTGGTGTGATTGGTTATGAAGGGGCGTATTTTGGAGATGTTGCAGAGGTTGAGGCGGTTTA
	1500334	55	M	C	T	8	0.5	1	0	M2n1m2	(i)(ii)
	1500334	185	F	C	-	9	1	0	1	M2n1m2	(i)(ii)
	1500334	185	M	C	T	8	0.5	1	0	M2n1m2	(i)(ii)
	1500334	192	F	G	-	9	1	0	1	M2n1m2	(i)(ii)
	1500334	192	M	G	A	8	0.5	1	0	M2n1m2	(i)(ii)
	1500334	212	F	A	-	8	1	0	1	M2n1m2	(i)(ii)
	1500334	212	M	A	G	6	0.5	1	0	M2n1m2	(i)(ii)
246	1508144	241	F	C	-	6	1	0	1	M2n1m2	(i)(ii)	TAATCATATACCTCCAGGAACTAACTTGCTCATTCCCGGAAGCCAGTGGGCAGATAGTAGACAGAGGGAGTCAGGTAAGCTGGCTGGGGCAGGGGCATAGCCGCTATGTTCCCAAGATAAATGCCGGGTGTTCTGTCAGAATCGGCTTACTGGGGCCGAGTGCAGGGTGTACCAAGATGGGCGTCGCGGTGATCTGACGGAACGTCACCGAATCTGACGAGTCGCCAATACTTACGGAACGACCGGCATATGTCTTGGGGAAAAAGACAACTATTTA
	1508144	241	M	C	A	9	0.5	1	0	M2n1m2	(i)(ii)
247	1508739	9	F	A	-	7	1	0	1	M2n1m2	(i)(ii)	TAAGGTAAACAAAACTTCAAAACCTTCTGTGCTGCAAGAGTAGCCACCACAGCTGCAAAATCCCTAGCTGAATTGGGGACATGAACAGAAGGAGGAGATGGAGAGCAGCAGGATCAACCAGGTTTTTTTCAGAATACAGAAAACGCTTGTTGGCAATCACAGAGGTCAGACGTTTCCTGTAGTTGGCCACCAGGTTTGCACACATCTCGGGAGGGATTTTGTCCCACTCCTCTTTGCAGATCCTCTCCAAGTCATTA
	1508739	9	M	A	C	5	0.5	1	0	M2n1m2	(i)(ii)
248	1513287	267	F	C	-	8	1	0	1	M2n1m2	(i)(ii)	TAAATCCTTCCTTTTGTTCTTCCCCGTTTTGTTCACTCTGTGTACCGAACCAGTCTTTGTTTCTCTAACACTCTGAACCCTACCTCTGGAATACTCACTCCACCAGAGCAACCTACCATGAACCTACCGGACCTCCTGAGACCACACTGTCTCCACCTCCACCATCTTTGACTGCTCCTCTGCCGGCATCATGGCACCATCAAATCCTTTTGGACCATCCCACACGACCTAGAAAATCCATACACCTCTCAAGTTCTTACAACAACATGCCGATTA
	1513287	267	M	C	T	6	0.5	1	0	M2n1m2	(i)(ii)
249	1516483	41	F	C	-	6	1	0	1	M2n1m2	(i)(ii)	TAAGGAAGAACCCACTGTGTTCTCAGCAACCAGTGCCATCTTACCTGGCCATTCATTTGCTGTCCGGGAATCACTGACCAAATATGGCCATGACCATAAACCAAATGGCCACCCCAAACTCACTCATCCATGTCTTTATGGCTTCATCTTGCTTTGTGCACTGGTGCGCAGTCATGTTGGAACAGGAAGGGGCCATCCCCAAACTGTTCCAACAAAGTTGGGAGTATAAAATTGTCCAAAATGTCTTGGTATGCTGATGGCTTA
	1516483	41	M	C	T	6	0.5	1	0	M2n1m2	(i)(ii)
250	1516486	148	F	A	-	5	1	0	1	M2n1m2	(i)(ii)	TAACACCCGCCTACCTCCAGGTTCGATCAGGCCCCCTAAAAAATATGAAGGAGGACTGTGTCCTCTTCTGTTTGGGCATACCGGATCGGAGGCAGCAGGGTATAAACTGACAGCAGAATCCCTTTACTCCCGGCCATCCATAGAGCAGTGTGGGATATGCCCATGTCTGCTCTGCATAAACTGAGCATACACAGACCTGTCATCCACATCATCTCACAGATCCCCTGCTGATCAGAACAGAAGGCGCCTGTGTAAAAAGTTA
	1516486	148	M	A	T	6	0.5	1	0	M2n1m2	(i)(ii)
251	1521070	44	F	C	-	6	1	0	1	M2n1m2	(i)(ii)	TAAACTCACCTGGGGCAAGTAACAGGTGTGGGCAATATAAAAATAACACCTGAAAGCAGATAAAAAGGAGAGAAGTTCACTTAGTCTTTGCATTGTGTGTGTCACGATCCTCGCCGCCGCCGGCGTAAGAAAGGCAAATTCGGTACTGCACAGCTTTGAACTTCCAAAGCAGCACCCTTCATGCACTGCCTTGCTGGACTCTTCCTGAGAGCATGCTTCAGCAGGTGCACCCAATCAGACCTATCAGTCTCCTATTTA
	1521070	44	M	C	A	9	0.5	1	0	M2n1m2	(i)(ii)
	1521070	61	F	G	-	6	1	0	1	M2n1m2	(i)(ii)
	1521070	61	M	G	A	9	0.5	1	0	M2n1m2	(i)(ii)
	1521070	136	F	G	-	6	1	0	1	M2n1m2	(i)(ii)
	1521070	136	M	G	A	9	0.5	1	0	M2n1m2	(i)(ii)
252	1532324	172	F	C	-	7	1	0	1	M2n1m2	(i)(ii)	TAAAAAATCGCAAACTAGATGTAATTTAGTTAGGGGTTACACATGCTTTATACAACAGGGAGGAAACACCACTCCAGGTGAAATGGGGAAACTGATCCCACGGCTGGTCAATCCCGACAGGTGCTGGCCCGGCTCGCCACCGTGATCAACCAGGAAACCAGGAGAAGATAGCTGCACACCGCAACAGGATACCAAAAAATTGTTTCTTTATTGCAAAATTGACAGATGAATCAGCACAGGAATCCAAGGATGTTA
	1532324	172	M	C	T	6	0.5	1	0	M2n1m2	(i)(ii)
253	1570026	232	F	A	-	7	1	0	1	M2n1m2	(i)(ii)	TAACATAGTCTTAGCGTGTCTCGGCCACTGCTCCTCATCCAAGACCCCCAGTAAACACACCAGTGGCGTGCACGGAACAGGAACAGATAGAACCGCAGTCAGCACCTCCGTCGCCCTCCGCCAGTACCTGGCTATGACAGGACANNNNNNNNNNGGACATAGCCACATAACATGTGCGAAGTCAGCCCGTGGACAAGTGCACCTAGTACACGTCGAAGTGGGCAAACGATGCGTTGCATGCAACCTAACTGGGGTCAAATATGATTGATATAGCATATAGAGGTGAATCAATTTATTA
	1570026	232	M	A	G	5	0.5	1	0	M2n1m2	(i)(ii)
254	1580001	244	F	G	-	5	1	0	1	M2n1m2	(i)(ii)	TAACCAATCAGGAGAGAGAGGGGGTGGGGCTGAACCGGGGCTCCGTGTCTGAATGGACACAGCGAGCTGTGACTCAGCTTGGGTGCCCCCATAGCAAGCTGCTTGCTGTGGGCGCACTCGACAGGAGGGAGGGGCCAGGAGAGCCGAAGTGGGACCCTAGAAGAGGTGGATCCGGGCTGCTCTGTGCAAAACCATTTCACAGAGCTGGTAAGTATAACATGTTTGTTATTTTTAGAGAAAAAACAAGACTTTACAATCACTTTA
	1580001	244	M	G	A	5	0.5	1	0	M2n1m2	(i)(ii)
255	1585331	155	F	C	-	6	1	0	1	M2n1m2	(i)(ii)	TAAGCTGTTTATATCTGCCTTGAGTTCAGCTTTACTGTCCAATGCATTTCAGCTCCCAAAAAGAACTGCCTGGTGACAAAGAACATTTACCATGTGCCCTTTACAGTGTCTCTAAAGTAGGCACCTGGTTCCATGCAATGCCCTGGACCTTGCATTTGAACTGGGCCCATTTGGCCAAAAAGGAAAGGCCTGAGCACCTTCTGCCAGGGACACCTAGATCAGCCTTTGTCAACTTTTTTTTTTA
	1585331	155	M	C	T	5	0.5	1	0	M2n1m2	(i)(ii)
256	1596441	92	F	C	-	8	1	0	1	M2n1m2	(i)(ii)	TAAAATCCATTGGACTGCCTATATGGGATGCATGGAACACCTATGCATCCTTGTGCAGCTAAACATTGCCTCGCTATAGTATGCCCTGTGTGTGCGAGACCTTAGGCCTTGTTTAGATTTGCAGTTGAGGGGCGGCAAAATTGTGCGGTTGAGCTGCGTTTCTGCCACCCTCCAACCGTCTCCCCTTCAGGTGCAATAGGCAGCGGATGGAGGTGTTTACATGCTGCGGCTTCGCTATGTGCCTGCAGCAAAGTTA
	1596441	92	M	C	T	8	0.5	1	0	M2n1m2	(i)(ii)
257	1603325	55	F	A	-	9	1	0	1	M2n1m2	(i)(ii)	TAACCACTTGCCGACCAGCCGCGGTACATTTACGGCGACAGGTCGGCTCAATTGCGCGAAACGACGTACCCGTACGTCATTTCATGCACTTGCTCTCGTGGCCGCGCTCCCATTGGCCAACGGGAGGGGCGGACGCGATGTCCGNNNNNNNNNNGAGACGGGACAGCGGTCTGCTCCTGTGTAAACACGGCAGATCGCTGTCCTGTCAGTTATGAAGAGGGAGATCTTGTTTTCCTGCTAAGCATAAAGTCAGCCCATCCCCCATACAGTTAGAAAGCACTCCCTAGGAGCACACTTA
	1603325	55	M	A	G	6	0.5	1	0	M2n1m2	(i)(ii)
258	1604932	190	F	T	-	8	1	0	1	M2n1m2	(i)(ii)	TAATGTCACTTATATTCCCCAGAGGATTACAGTGACACCATCAGTGTATCCTGAAATGTATGTATCAATGCACCTTTGGGCTTGATCCACACAAGAGATACAACAGATCTGATATAGAGCACTAAGCTAAGCGGCTACCTTACAGGTACCCTTAGGGCGTATGCACACGGGTGCAGAGGCCTGCATAGTTCGTGTTTATGCACCCAGGAGTGACAGATGTTCCATACTCCGCTGCCAGCAGCCTGTTA
	1604932	190	M	T	C	5	0.5	1	0	M2n1m2	(i)(ii)
259	#1608375	173	F	G	-	6	1	0	1	M2n1m2	(i)(ii)	TAAAGTGGTAGTAAACTCAGTTTTACAACTTGTACCTACGGGTAAGCCTATAATAAGTAGGTACAGTGATTATCTCCTAAACGTTCACCGTTTAGAAGATCTTCACACTGCATGCCGCCGCTGACGTCACCAACGCATGCGCTCNNNNNNNNNNGACCTTCGGAGCCCGTGCCATAAACGGGGGCATGTGCAGGAGTGACGTCATCGCGCCCAAAGCCACCCATGTAGCCAGAAGGAAGACCGGGTGAAGATGGAAGCCTTGTCAGCGGTGACCGCGCTGCTGGAGGGCTTAGTTTTA
	#1608375	173	M	G	A	7	0.5	1	0	M2n1m2	(i)(ii)
	#1608375	212	F	C	-	6	1	0	1	M2n1m2	(i)(ii)
	#1608375	212	M	C	A	6	0.5	1	0	M2n1m2	(i)(ii)
	#1608375	213	F	C	-	6	1	0	1	M2n1m2	(i)(ii)
	#1608375	213	M	C	A	6	0.5	1	0	M2n1m2	(i)(ii)
260	1644124	214	F	G	-	8	1	0	1	M2n1m2	(i)(ii)	TAAAGCGGAGCTCCACCCAAAAGGGGACATTCTTCTGTAAGGCCTCTTCCCCCGCTCTTGTTTGTGAAATGGAGCTTTTGGGGAGGGGGGGAGCGGGTACCCGCATTTTGACAGGTACCCACTCCCACTTCTGCTCGCCTAGGCGATCGGAAGAGGAAGTTCTCCTCCCCCCTCCCTCCCCACAGTCTTCTGAGACATGTGACCAAAAGACTGCAGGACCATTCACAATGTGCAGCGCGGTTCGTGCATGCGCAGTGGGCACCCACAGTTA
	1644124	214	M	G	A	8	0.5	1	0	M2n1m2	(i)(ii)
261	1656418	91	F	G	-	6	1	0	1	M2n1m2	(i)(ii)	TAACCCAGCGGGCTGAACAAAAAAAACCTGACAGCTCAAGGCGAAGCCACTGTACTAACTATGCAATGTTAGTACAGTGATCTCCCCTGCTATTCTATTGTGCTCTGACAGGGGGACGACCGACTTCATTCGGACCAGCTGCAGTACACATGGGCCGAATGTCGGCTGGTTTCTATCGAACCGGCTGATGCCGCCCGATCATTTGGCCCGTGTGTACTAGGCTTTGACCACAAGACAAACATTTTGAGAGCTATTTACATTTA
	1656418	91	M	G	A	8	0.5	1	0	M2n1m2	(i)(ii)
262	1667951	260	F	C	-	6	1	0	1	M2n1m2	(i)(ii)	TAAAATCTGAATCCCTAGCAAGTGGCTGGGGGTCCGGATTATACCGCCCTCTCGAGCCCTGCGCCGTAAGGCAGCTGCCTAGGCTGCCTTATGGTGGCGCCGGCCCTGCTGACAGTGCTCTGTGCCCTGATTGGTCAGAGCTTTCATTGCTTCNNNNNNNNNNGCACTGTGCGGTGGCGCGGTGCATTGTGGTCATTCGGCGGGCCAAACAAACGGTCGAACGCCCCGATAATTCGGGTGTTCATCGAACGGGCAAACAGTCTGAACTCATGCTCGGGCCGAACCGTTCGCCCATCCCTACAAATTA
	1667951	260	M	C	T	6	0.5	1	0	M2n1m2	(i)(ii)
263	1709816	89	F	A	-	8	1	0	1	M2n1m2	(i)(ii)	TAAAAATGAGGCTCAACTGAAATTGAATTTAGCACAATGTGAAAGGGGCCATAGTATATGATTATATAACTCAGAAGCATGATCTGTATCAATATCACCTCTTTAGGAAGGACTGATGTTAGACTATCTTCACTAAGCACTCTTNNNNNNNNNNGCCCATCTGTAGCCAGGGTCAGACTAGGGCTAGGCAGGACCGGGAGAGTGTGAGCTGGAGGCCCAGAAAGAGAGAGATGCCCTTGCTGCACAGCACAGATCACAGTGATCGAGCAGCACCATTGCCGCAGAGGGATTGGAATTA
	1709816	89	M	A	C	8	0.5	1	0	M2n1m2	(i)(ii)
264	1734850	39	F	A	-	5	1	0	1	M2n1m2	(i)(ii)	TAAGCACTCCTCCCCCCAAATATGCCACATTTGGTATGTCATTTTTTTTGGGGGGGAGCAGGTACCTAGTTTTGACAGGTACCTGCTTCCGCTCTCCCCTCCCTCCTTGCAATCTTCTGGAACACGTCACAGGTCCCAGAAGATNNNNNNNNNNGTACGCACCCAGTGTGAAGCTGCACGCTGTCACAGCCGGGTGCCCACACTTGCAATGCTGGCGCCGCGGAGAGGCGAAGGAGAGAAGCGAGGTTTCGGGCGGCCGGATGACTGGACCGTGGGACAGGTGAGTGTGTGTTTATTA
	1734850	39	M	A	C	5	0.5	1	0	M2n1m2	(i)(ii)
265	1735045	249	F	A	-	8	1	0	1	M2n1m2	(i)(ii)	TAAATCAAGCACACACAGAGGAGAGATTGCATTATCTAACACTGGGGATTGCCTGAAAATGGTTATTTCAGCAGGGGGAGGGGAGGGGCGGGCACTGTCACGAGCTGACAGGCAGGGAGGAGGGGGAGAGAGGAGGTAAACTGANNNNNNNNNNCCACGGTGTCAGGGCTCAGCAGCCATGATAAACCATGGTCAGTTTACAGAGGGGAGGGCAGAACCAGGCAGGATCAGCCATGTATTTCAGGTGATGCAGGGGGCCAAGTTACACAGCACAAGCACTGTTGTATAACATGCTTTA
	1735045	249	M	A	G	6	0.5	1	0	M2n1m2	(i)(ii)
	1735045	261	F	A	-	8	1	0	1	M2n1m2	(i)(ii)
	1735045	261	M	A	G	6	0.5	1	0	M2n1m2	(i)(ii)
266	1746735	19	F	T	-	7	1	0	1	M2n1m2	(i)(ii)	TAAAATTTACCTCGGCAGCCGGCAGTGAAACCTATCTTTGGTCTGATGAACAGTTCCAGTCACCAGAGTCTTCAGCTTCTTACACAGTAGCAGACCCTCCCAGCACACTGTGGTTCCATCCATTGGTCTTTGTCATTACTGTGTCCTAGTGATGTAGGGGGCAGTGGATGGAACCATGAAGTGCAGTGGGAGAACAGGGATCCGGCACTCCCTGAAGTGTTTTAGATGCTGAAGATTCTCTGGTGGCAGTAGTTCTTTA
	1746735	19	M	T	C	5	0.5	1	0	M2n1m2	(i)(ii)
267	1793947	56	F	T	-	7	1	0	1	M2n1m2	(i)(ii)	TAAAGTTCATGTGCGTGTAAAGGCAGGTGTCCCAATACTTTTGGTAATATAGTGTACACTGTGGCAGGGCGGCCGTTCTGTGCCAGATCACGTACCTAGTACGTGATCTGACATTTCTGGGTCTGGGGTGTTCGTGCCGCTGGCGACCTGCTCTCACTGTGAAGCAAAGCAGGAACATGGATCAATGCCTTCCCCTAGTCAAAGCACCTACCACACAGTGAGAAAGCACAGGCTAGGCACACAATTGATCCTTTGGTCGCCAATGTTA
	1793947	56	M	T	C	5	0.5	1	0	M2n1m2	(i)(ii)
268	1811491	103	F	G	-	5	1	0	1	M2n1m2	(i)(ii)	TAATCGGTAAGATAATAAACGGAACATTTCTCCAATCGTCTTCCAGGACAGCAACCTGAGAGGATAAGCAAGCACACAAAAAAACAGCAAGCCTACCTCATTATGGTGGGACCACTGCCTGAAGCACTTTTCAACCAAAAGGCGNNNNNNNNNNCCTGCTGCGACAATACTTCAACCCGATAATGTCTCACAAAAGGTATCTTGTCGCGACCAGACGGCAGCCTTGCAGATCTGGTCCACTGATGCCCCAGCTTTTTCTGCCCACGATGTCGCTAGAGATCTAGTGGAATGAGCTTTA
	1811491	103	M	G	T	5	0.5	1	0	M2n1m2	(i)(ii)
269	#1829008	253	F	G	-	6	1	0	1	M2n1m2	(i)(ii)	TAACTCTGTTTTCTCAAGTCGTCTTCCAGGGCAGCATCTGAGAGGATGTAGCAAGGAATACTTACTAGGGAGGGTCTACCGCCTGGAGAACTTTCCTACCGAAAGTTTGATCTTGGCTGGACAGGCAGTCGATGCGATAGTGGCNNNNNNNNNNCATGTCGCTGCCATGCAGATCTGCTCCGGCGTAGCCCCTGCTCTTTCTGCAAAGGAGGAGACTCACGCTCTTGTAGAGTGGGCTGTGATTCCCTCAGGCAGACGTAGACTTTGGGACCGATATGCCAGAGCGATGCCCGTTTTA
	#1829008	253	M	G	A	7	0.5	1	0	M2n1m2	(i)(ii)
270	1838720	87	F	C	-	5	1	0	1	M2n1m2	(i)(ii)	TAAACCACTTGCCGACTGCCCCACGTACATGTACTGCGGGGAGGCGGCTCTTCTGCTCAAAATCACGTACCTGTACGTCATTTCGTGTTTCCGGGTCTGCGGCGCACACATGTACCGCCGGCAACCTGCTCCCGCCGTGATTGGNNNNNNNNNNTGGACACCCGGCGATCATTCGTGACACAGGCAGAACGGCGATCTGCCTATGTAAACAAGGCAGATCGCTGCTCTGTGACAAGGAAAGGCAGTGATCTTGTGTTTCTGCTAAGCAGAAACATGGATCTCTGCCTTTCCACAGTTA
	1838720	87	M	C	T	6	0.5	1	0	M2n1m2	(i)(ii)
271	1870037	152	F	A	-	5	1	0	1	M2n1m2	(i)(ii)	TAAACTGTCGATGCTCCCTGCTGATACCACTGCTTGTGGAAGAGAATTTCACATTCTTACCACTCTGACAGTAAAGAACCCTCTACCCTCTTCTAGATTCTGTTGATGAGATCTCTATGCTGAGGTCCCAGGTGTGTACACTGGGTGTGATCCTTATTAGGTGCTCTCACTGTCCATGCAAGTAGTTCTGGGTCTGCACACCTGTTATGCATGTAATATGCATGTTATGAGGGGTTACCACCATTCCTGCATTGCGTTA
	1870037	152	M	A	C	7	0.5	1	0	M2n1m2	(i)(ii)
272	1910684	170	F	C	-	6	1	0	1	M2n1m2	(i)(ii)	TAAAATATACAAATCAAGTAAACATTGTAAAGTACCTTCCCTGGCACTAGGATAACTTTCATATGTTGTTATAAGGAGATGCCGCCGCTCTACTCACACTCTCGAGCCAGCGTGCGTTAGACTGACCGATGTGTGAAAACCGGANNNNNNNNNNTGACGTGACCGGAACCTTATGCCTCGCCGTACGTTTCATCGTCTGACATCATCAGGAAGCGTCCCAGTCACTCGTAGTCAGTTATTTTATACATTAGCAACGGCATGTGATTGGTGGGATGTACGTTTCCCAACCCACACATTA
	1910684	170	M	C	T	7	0.5	1	0	M2n1m2	(i)(ii)
273	1959643	111	F	C	-	6	1	0	1	M2n1m2	(i)(ii)	TAAGTGTGTTCCCTAGCAGTGTGTTCTAACTGTGTGGGGGATGGACTTACTCTGTGAAGACAGAGATCAGTTTTCCTGGTTGGCAGGAAAACCTGATCTCTCCTTTCACAAATGACAGGACACCGAACTGCTGTGTTTACAACGNNNNNNNNNNGAGCTCCCCGGCTGGCCAATCGGACCACACGTGCTGCCGGCGGCCACAGATGCGGGTGCACGAAGTGACGTACCCCTATGTTTATTCACGCACCCGTGCCGACCTGCCGCAGTATATACACGGCGGCTGGTCGGCAACAGGTTA
	1959643	111	M	C	A	5	0.5	1	0	M2n1m2	(i)(ii)
274	1961833	18	F	A	-	5	1	0	1	M2n1m2	(i)(ii)	TAAACAGCATCCCCCATAGTGAAGTCTAGCATAGCTGTCATAACACAGGTTGGAAGGATCCCAAGCCTAAGGACAAAGGGCCACACCACTGTAGCTGCAGTACTCTGGTAGCAATTGGGGAGGTGCTTCCCGAAAGTAGCTGTGNNNNNNNNNNTCCAGAGAAACTGCATGCTATAAGGCAGTTTGTGGGAAATTGAGTTGAAGGGGCATGTGCCTACATCTAAACATGGTAAATAAATGGGCACTACACTACAGACCTAGCTTGAAATCAGCATTCCCATTCCAATGCTTTTCTTTA
	1961833	18	M	A	G	6	0.5	1	0	M2n1m2	(i)(ii)
	1961833	194	F	G	-	5	1	0	1	M2n1m2	(i)(ii)
	1961833	194	M	G	T	6	0.5	1	0	M2n1m2	(i)(ii)
275	1962342	19	F	C	-	5	1	0	1	M2n1m2	(i)(ii)	TAACCCCTTGCCGACCAGCTGCCGCAAATATATACGGGTACATATACCCGTACGTCGTTTCGTGCAATCGCTCGCTCCCATTGGCCAGCCGGGGAGCCAATCAGTGGGCCACCCGCGATCGCTCCCCAGAGCGACGGGACAGCGNNNNNNNNNNGTGTAAACACAAGGCAGATCGCTGTCCTGTCAGTTATGAAGGGGGAGATCTTGTTTTCCTGCTAAGCAGGAAAACCGATCTCTCTCTTCATATGGTGAGCCCATCCCCCATACAGTTAGAAAGCACTCCCTAGGAGCACACTTA
	1962342	19	M	C	T	5	0.5	1	0	M2n1m2	(i)(ii)
276	1966239	84	F	G	-	5	1	0	1	M2n1m2	(i)(ii)	TAATGATGCATCGTTCCGAGGTCAGTAGTGACTTTGAGGTCAGTAGCAAGTGATGCAGAGTTCAGGGGTCAGCAGTAACTCACAAGTCAATAGTAAGTGAGGCAGAGGTCAGACTTCAGTAGTAAGCAAGTCACTTACTACTGACACCTGAACAGGTGCCCCAAAGTCTAATGTTGGGCTCTGGCCCTTGCATTGTACCTCTAAAAATACTATACTGTAAATGCCCTATTCAACACTGTCTCATTCTATACTATGTTAGTTATTTA
	1966239	84	M	G	A	5	0.5	1	0	M2n1m2	(i)(ii)
277	1969981	237	F	C	-	5	1	0	1	M2n1m2	(i)(ii)	TAACTTTTCTTATCTTGCGCCATTTGTTTTTTTAGGCTCCTTCCACACGGGGCGGACTCCACCAGGAATCCGCCTGCTCGGCGAGGAATCTGTCCGCTGTTCCCCGCTGAGCAGGTGGATGGCTGGTCCAGGTCTGCTCCGCTTATGCAGAACAGACACAGCCTCTCCTCTATGGGCGGTCGGATGTAAATGGACCGTTTGTCAGTTTACACCCGACTGCCATCCGATCCGCCAGACAGATGGGGAACGGATCCCTATCCATCTGTTTTA
	1969981	237	M	C	A	6	0.5	1	0	M2n1m2	(i)(ii)
278	1978377	176	F	C	-	6	1	0	1	M2n1m2	(i)(ii)	TAAGCCCCGTACACATGGGCCGAATAACAGCCGGAATCAGCCGGTACAGCAGAAACGTCTGACTTCCGGCCCGTGTGTACAGCTGCCCATCTGACAGAAGCCAATCTCACGACTGCCTTCTGTCAAATGAGCATGCCTCAAAACCAGCATCTGATCAGCCTGAAAAAAAAGTCAGGGTTTAGGGTAAGTCTCCATGTGTTATTGACTATCTGATCCTTATGTAATGGTAGAAGATTATCTGATTCCTTA
	1978377	176	M	C	G	6	0.5	1	0	M2n1m2	(i)(ii)
279	1989698	42	F	C	-	8	1	0	1	M2n1m2	(i)(ii)	TAATCCATGGGTGCGGTCACCTGGCGTGGTTGCCACGGGCGAAAGCACATTGTAGAAACACTGAAATGGCAGGTGTTCAAACACAAATGTCCCTCACAACATCCGTTGGGTACCTGGACCATCTGTAGCTCTCCAGAACAAACTNNNNNNNNNNAGCAACGGCGGTTGAAATCTTGGTTGCTAGAGCAGGCAACATACATTTCTTTTCCCCGGTGGTTCAATATCCTAACGGTGGGAACAAACACAGTTCCCCTAGCTCGATTCACCTCGGTTGTTAGGGGTAACGACTGGCAGGTTA
	1989698	42	M	C	A	5	0.5	1	0	M2n1m2	(i)(ii)
280	1999246	125	F	G	-	6	1	0	1	M2n1m2	(i)(ii)	TAAGAGATCATAGATGATACAACAGCATAAAGTTGACTAGCAGTAGGACATTTTTATTGAGGGAGAATTGGCTGAAATGTACTAGAGAAGAATAGTACTGGCAGGCAGGAGCGTATTTACCACGAAGCAAACAAGGAGGGTGGCACTGCCCCCCAGGCAGAAGGGAAACTAGCGAGGACTGCAGAGAACAGGAGCGGACTGGGCCACCAATCAGATGCCCAAAAAAAGGCCGCCACAAAAAGTGACACTTTTA
	1999246	125	M	G	A	6	0.5	1	0	M2n1m2	(i)(ii)
281	2018587	210	F	G	-	6	1	0	1	M2n1m2	(i)(ii)	AAAAAACAAAAACACATTTATACTCACCTAGTTGGAAGGAGCATCGATCCCCTGCTGCCTCTACACTGAGAACTGAGTGAACAAAGATGGCTGAAAGCTCAGTTCTTGGGTCCCCTCTGAGCACAGAGTGGTGACTTTCAGCGCCGGGCTGTAGAGGGGGCAGGGGTGGCTGGCTCAGGCTCTCAGCAGCATGCTGATAGGTTTGTGCCATCTGCCAGTCATGACCTGGGTGGATCCCGACATTA
	2018587	210	M	G	T	6	0.5	1	0	M2n1m2	(i)(ii)
282	2061010	5	F	A	-	6	1	0	1	M2n1m2	(i)(ii)	TAAAAGGTGCCACCGTGCTGTGCAAACAATTTTCAATGTGTTTCCAATCCTCCAGTGATGTGCTCCAGTGCTCCACCACCTTTGCCACACAGGAATACTCACCAGATTCCCATGACCACCCACTACAGGTAAGTCATGTAAAGCATGATGTTATAATGAGGCTCCCAAGTGTTCTTCCTCCTATTGTGTTATTGTGAATGAGTCGGCAAGAGTGGTAATGCAGGTTACACCTCATGTAATGATTAAAGGATTGCACTGCAGTGGATTTTA
	2061010	5	M	A	G	7	0.5	1	0	M2n1m2	(i)(ii)
283	2065642	42	F	G	-	5	1	0	1	M2n1m2	(i)(ii)	TAATAACATAGGCATTCCATAGGTGACATGGTTACTATATCTTATTTGCGGGATAAGGCATCGAGAAAGTGCTTTATCTGAGTATACCTAAAACACTCCAATTCCCGCATTTGATATTTCTCCATCAGGGCTTGATTGGTCAGGATCCCCCTATGGTCACATAAGTCTGCTATGCGCATAAAGCCCACCACTCAAATACTTGGGGGGGGTGAGGCCCGGGGTGAACTCCCTATTTCGAAGTAATGGGGTGACTTA
	2065642	42	M	G	T	5	0.5	1	0	M2n1m2	(i)(ii)
284	2068662	27	F	C	-	7	1	0	1	M2n1m2	(i)(ii)	TAAGTTCATTCCACCTTCTAAAGCGGATATTTTTCCAGGTATTATAATGTCGCTTGGGTATGATGTTACCTACTACAAGCTAACTCCTCCTCTCCTCGTTTGAAGGGTATTTTGGGACACCAAGGGGTTGATTTACGAACATGTTTGCACATTTGTGCGCACAAGCACAATTTGTGCGCCATGGTGCAGTGCTAAAAACAATGCAAAACCGACACTTGCACCGTGTGCGCGGAATCGTTTTGCGCAAGAGCGCAACAACGTTCTTA
	2068662	27	M	C	T	6	0.5	1	0	M2n1m2	(i)(ii)
285	2072630	152	F	C	-	9	1	0	1	M2n1m2	(i)(ii)	TAATACCCATTGTAGGATTGTATCTAGGGGTTTCAGACAAGACATTCTGAATAAGAAAGAGAGGTTGTTTTTGGTGCCTAAAGCACCACGTACTCTCATCAAATATTATCTGCCTAAGGTGCATAAGAACCTTACCTGCCCCCCGGGTCGTCTGATAGTCAGTGGTATTGACTCCGTCACATCCCGGGTGGGCAGGTATATTGATTTCTAACTACAGCCTTTAGTGCAAAAGATGCCTTCTTACATTA
	2072630	152	M	C	T	8	0.5	1	0	M2n1m2	(i)(ii)
286	2125278	166	F	A	-	5	1	0	1	M2n1m2	(i)(ii)	TAAATCATATAGAAAAGTCATAGAGTTTTATGCTTCCCTTTGCGAGACACCACTTGTCATTCGGCCTCTACTCTGGCAGAAGAACGATCATCAGTAGAGGTGTCTTGGGGATCAGGGATAATATCCCATTCCTGAAGAAAGCGCAGGCCGCGTCCAGTGAGTAACAGTTAGGGATGGGCCGAAAACGCACCAGAACATCTCGAACAGGGGAAAAGTTCTTGCGAACATGCGAACGCTAGTAGCCTCCCTGGCGGTAATCCCGAGTGTGGCTCGGGGTTA
	2125278	166	M	A	G	5	0.5	1	0	M2n1m2	(i)(ii)
287	2126331	155	F	C	-	6	1	0	1	M2n1m2	(i)(ii)	TAAAATTAGGGAGCATACCATATTGAGTAAGCTCTCGCATCAGATTAGGCAGTGAGATCAAGGGGTCCGTCAGGTGGAATAGCACATCATCAGCATATGCCGATAGCTTGTGCTCAGTAGTTCCAACCTTCAGACCCTTGATATCGGTATTGGCTTGTACAACGCGAAGAAAGAGTTCGAGAACCAAGGCGAAAAGGAGGGGTGAGAGGGGACACCCCTGTCTCGTGCCATTTCGAATCAAGAATCTAGGAGAAAAAATACCATTGATTTTA
	2126331	155	M	C	T	5	0.5	1	0	M2n1m2	(i)(ii)
288	2134655	208	F	T	-	5	1	0	1	M2n1m2	(i)(ii)	TAAAGAACCTAATTTTTGTTGAAATACTTAGAAGTTGTGGGTATAGACTGTGCACTGTAATTTTACTGTTACAGTGCGGGCCGGCTGCGCAGAATCACGTATATATACGTGATTTTGCATTTCGGGTAGGGGGCGCACGCACCCGACAGCCCAGCTGTGCTGTCACTGTCTCCAGCACATACCGATCACCGGTTCCCGGCCAATGATTCATGTCTGGGTCCCGCCGATCTGCGAAGCGAGTGACAGGAGAGAGCTTTGTGTACTTA
	2134655	208	M	T	C	5	0.5	1	0	M2n1m2	(i)(ii)
	2134655	211	F	A	-	5	1	0	1	M2n1m2	(i)(ii)
	2134655	211	M	A	G	5	0.5	1	0	M2n1m2	(i)(ii)
289	2137370	110	F	A	-	7	1	0	1	M2n1m2	(i)(ii)	TAAAATATCATCGATGTAACAATGCCAAGATATAATGTGGTTGGTGAGTGGAATGAGTTCTTCATTGGCTAGCAGGGACCTCTCCCACTCCCCCAGGTACAGATTGGCGTCGGATGGGGCACAACACGTCCCCATCGTTACGCCCTGCACCTGGAGGTAGTGGGAGCCATCAAATGCGAAAATATTATGTGTAAGTATGTATTCGCTCCTTTGTCTGATTAGTAAGAGTAGTAAGAGTACTACCCTTA
	2137370	110	M	A	C	5	0.5	1	0	M2n1m2	(i)(ii)
290	#2190627	235	F	G	-	7	1	0	1	M2n1m2	(i)(ii)	TAATCCATTTTGAAATAAGGCTGTAACAAAACAAAATGTGGAAAAAGTGAAGCGCTGTGAATACTTTCCGGATGCACTGTACCTGTAGGTACAGTGAATATCTCCTAAACTTGCAGTGTTTAGGAGATATTCACACTAGGTGCANNNNNNNNNNCGTCACCGGCACATGCGCCCTTCAGAGCTCTGTGCCAAGGCCGGCCATTTATACAGCTGGATTCAGCAAACCCAGAAGGAAAATCGGGTGAAGATGGAAGCGCTGGGGAGCCATGACAGCGCTGCACTGAAGGGCTTTGTTTTA
	#2190627	235	M	G	A	7	0.5	1	0	M2n1m2	(i)(ii)
291	2244384	31	F	G	-	5	1	0	1	M2n1m2	(i)(ii)	TAAAAATGAATGGCACTCAAACACGCATGGTTCATTTTGCCACTATTGCAGTGTGATTTGGGATCACGGGCAGAATCGCTGCAAGATCTGAATACACCAGATGTGAATGGGGCCTAAGGCTCGATTCACGCCTATGCATGTTGCTTTTGAGCACTTCAGCAGTGCTTTTTGCTGTGCTTTCCGCGTTTTCGGACATGCGTTTTGGACGCGTTTTGCGTTTTTGTTTGTTTTTTTCTTTTTATTTGGCCAATTTGTTGTTGGGCAGATTA
	2244384	31	M	G	T	7	0.5	1	0	M2n1m2	(i)(ii)
292	2257380	230	F	A	-	8	1	0	1	M2n1m2	(i)(ii)	TAATCAGCCCACCCTGACAGGTGAATCACTTACATTGTAAAGGCCAGCCTACAGCAGGTGAGAGACGAATAGCGGCCGTTTACAAAGTCCCTGTCAGCGGGTCTAGTTCTGGGGCATATTTAGGTGACAGGAGTGGGGAAACATCTATACTAGAGTGATAGATCATTGAATGGTATATGGAGAGTGGTGCTTTTACAAGTGATGTATGAGATGCTGATACAGTACAACTAGATGTGAGTGCACTTTCTTATGTTA
	2257380	230	M	A	G	7	0.5	1	0	M2n1m2	(i)(ii)
293	2312767	210	F	G	-	5	1	0	1	M2n1m2	(i)(ii)	TAAATTGTATAAATCTATCATTGGAGCTAATGAGATCTTGAAAACAGACTTCCGAGGCCTCCTCTCAGCCCTCCTCAGATAGCCTGGGAACCAGCACCACCCACTTACGTTGAGCAAGTTGGAATGGGTTGACCCAAGCTGACTGGAAACAGTCGTGACAAGTTTAGTGATGTCACGGTAGGACAGTAATACCTCCAGTTGCGATTTTGAAAGCTCCAGAGTCAAACCTCCAAACTGTGCCCGAACGGCATGACGTAACAACAAATACTTA
	2312767	210	M	G	A	6	0.5	1	0	M2n1m2	(i)(ii)
294	2316680	13	F	C	-	5	1	0	1	M2n1m2	(i)(ii)	TAACCTTTTGGCCTTGGCCACACGCAAATATGCGGCCTCTTGGCGGGTGGGCCTTGACACTGAGCGGCTGCATATTTGCATGCATTAGTGCAAATAAAGCTGTACCTAGAGCATGCGTTCTGCTCGCTCCCAAAACGGTTACCAGCAGCTAACAGGACTCAATTGGGAGCGTTCCGATCATGTGACCGCCAATAACGGTGGTCACATGATCATAAACCCTTCCCCGCCTCCCGTCATCCTAAACCCTTA
	2316680	13	M	C	T	8	0.5	1	0	M2n1m2	(i)(ii)
295	2488300	134	F	C	-	8	1	0	1	M2n1m2	(i)(ii)	TAAAATCTGCTGGTCACCCTGGAATTAGGAAAACGATAGACCTCCTTGCTCATACCTTTTGGTGGCCTTCTTATCGGAAAGATGTAAAGGATTATGTTCTCTCATGTGATACCTGTGCCCGCCATAAGGTACCAGGCTCCCTCCCTGTAGGTCTGTTACAACCCCTCCCTGTGCCATCGCGACCATGGGGATCCATTTCCATGGATTTTATTGTTGACCTACCTCCTTGCAAGGGATTTACAACTGTCATGGTAGTGGTGGATCCTTTA
	2488300	134	M	C	G	7	0.5	1	0	M2n1m2	(i)(ii)
296	2503811	254	F	T	-	5	1	0	1	M2n1m2	(i)(ii)	TAATCTTACATATACTCGGGGAGTTCATCATCTCGGAATAGCGGCATCATTATCCAGCCATACCCCCTGTAGGGGACAGTGCGATTTGACCTGCCTGTTAGCTCAGGGGTCATTGGTTTGAGGTGAGTGGCCACATTTGCCTAGGGTGGTGGGACTGAACACCCTTGTACACCTGCATGTTTATACTGTATGTCACATGCACTATCCACCATCTGATGGGCATCTTTGCTGTTTCCTGCTTTGGATATAGACTTCATATGGATATTA
	2503811	254	M	T	C	6	0.5	1	0	M2n1m2	(i)(ii)
297	2506788	40	F	G	-	7	1	0	1	M2n1m2	(i)(ii)	TAAAACAAGCCTTTGCTAACCTCAGTAGCCGCAGGCACTGCTAAAAGAGAGTAAGGCCAAAACATTTTGGGCCATACTTCTCTTGTGGGTTACAGGAGTGCAATTACTTTTGCTATCCTGTGACCCAGAGTCAGCTAATTGCAGGGTATTGCCCACTATTAGCTAAGCTGACGCCACAGACCCACTCCAGGCTTTGGAAGGATCCTGACCATATTGTCGGGATCCACTTAGCTGCCTGATTGACTGCTGGCTCCGGCTCTTA
	2506788	40	M	G	C	5	0.5	1	0	M2n1m2	(i)(ii)
298	2526984	31	F	A	-	6	1	0	1	M2n1m2	(i)(ii)	TAAAGTGTGACAAATGTGCAAAACAATGAAAGATCTGGAAGGGGCAAATACTTTTTCACAGCACTGTACATGTGCAGTTCAGTTTACATTTTGGCTCACTGTCAGTGTGTTGGGATGATTGCACTCCCACTCATGTGCGGCAGTGACGTCATCCCACGCCAGCCAATTGAAACAGCCGAAGAGCAGTACCTGGAAGGACCTTGGGAGAACATTGCGGTGGAGACAAGAGACCCCTCAGCATCAGACCGTGGCATTTA
	2526984	31	M	A	G	9	0.5	1	0	M2n1m2	(i)(ii)
299	2541958	194	F	T	-	5	1	0	1	M2n1m2	(i)(ii)	TAATTGCTATCCCCTCCCTAGTTCTGATCTATTTCTGCCTGCCACTTAGTGAAGAACAAGTGCTGAGCCCTGTTGCACCCTTCCCTACTCATTGCATGACTGCAGATTTCCACCTCCAGTTTTTTAGGCTAGGACACCCTTCTGGCCTTCCTTTCCTGAAGTCTCGACCTTGGTGTTGGGTGACTACTTGCCAAGTTTGTATTGGATAAGACCTAGATAAATACAGCACTTACAACTGTGCAAAATTGCAAATAAAATTTA
	2541958	194	M	T	G	5	0.5	1	0	M2n1m2	(i)(ii)
300	2613323	202	F	T	-	8	1	0	1	M2n1m2	(i)(ii)	TAAGGTGCAGCCCGTCCTTACTAAAGAGCCGGTAACCGACTGAGAAGTCAGCCCAGTTCTCCATGAACCCGAACCCCTCTTTCCTTTGTTACACATTGTTACACATTGTTACATTATTATTTTTGGAGCGTTCGCCCCCAAAAGGGGCTGCTGAGAATGTACCCAGGTCTCCCAATGCATTGCAGAGGCTGCCAGTCACACAGGCATAGTCTCAAGCACACCGACAATTCAGGCTCAGTCTAGCTGAAGAACTTTA
	2613323	202	M	T	G	6	0.5	1	0	M2n1m2	(i)(ii)
301	2646311	55	F	C	-	5	1	0	1	M2n1m2	(i)(ii)	TAAATGTCTTACCTTTTTATCTTGGATTTAGAATCCAGCGTTGTCCTGCTGTGATTCAATGCTTGGCTGCCACACACTGGGTCCCACACTGCCATCTTCATTGATGTCATTGGGTCACAAACCTTGTCATTTGGGAACCCCCTCTATTTATTATGCCCACAATCACTGCAGCACCATGGCAAAATGCAAGTCAACTGTACCTGCAAAAATTGTGAATAATTTCAGAAGAGTCCCAAACTGACAACAAAAGCACTTA
	2646311	55	M	C	T	7	0.5	1	0	M2n1m2	(i)(ii)
302	2751317	40	F	C	-	6	1	0	1	M2n1m2	(i)(ii)	TAATCACCTCCCTGACTAAGGACCTTCTCCCCTGATCACTTAGTTTGGCTGAGCGGTCCGTTCTAGGAAGAGTCCTGGTGGTTCCAAACTTCTTCCATTTACCGATAATGGAGGCCACTGTGCTCATTGGGACCTTCAATGCTGCAGAGATTTTTCTGTACCCTTCCCCAGATCTGTGCCTTGATACAATCCTGTCTCTGAAGTCTACAGACAATTCCTTGGACTTCATGGCTTGGTTTTAGCTCTGCAATGCCCTGTTA
	2751317	40	M	C	T	5	0.5	1	0	M2n1m2	(i)(ii)
303	2797506	248	F	T	-	6	1	0	1	M2n1m2	(i)(ii)	TAACCCTTTCGCTGCCAGGTCTGTATAGCGTAGGGACCTACAGCACGGCTTCCAGCTGGCCAGGCCCGTACGCCCCTGACATTCCTCCTGCTATAAGCTCATGGTCACTTCAGTGACCATAAGCTTATATCAGAACTGTTCAGCAGACTCTGCTGAACGAAACAATAGCTCTGATCAGCGGATGACAATACGCTGATCAGAGCTATTCTCCCAAAACGGTCCCTGCTGCCACAGCTAGTACATTGACACGTCTCCCCTGCTTTA
	2797506	248	M	T	C	7	0.5	1	0	M2n1m2	(i)(ii)
304	2810921	164	F	G	-	5	1	0	1	M2n1m2	(i)(ii)	TAAGTTGTGAACTTTTGGGGCCATCTGAAGTGCACACACAAGCAAAAAGATAGAAAGTGAGAAAAGCATTGCACGTACCCTGGGCTCCAAGCTCCAAAGTATTACTCCTGTCTGATAGCGCATTATTGCACTATAAAAGAAAAAGGAGGACATGGAAGTGTTGTTTGCCTCTTTTCTGCGGAGTATGGAAGGCAGAACATCATTGTAATTGTGCACAGCACTGGCGAGCTGAATGTGTCGGCTGAGCGACCAATGTCTCAGACTTTA
	2810921	164	M	G	T	7	0.5	1	0	M2n1m2	(i)(ii)
305	3035877	238	F	C	-	6	1	0	1	M2n1m2	(i)(ii)	TAATTTGTAGACTACATGGAAGTAGGGGCTACACCATATAGCAGGGGTAGGCAACCTGGGGCCCTCCAGCTGTTGTGGAACTACATTTCCCATGAGGCATTGCAGGGCTGGCAGTTACAAGCATGACTCCAATTACTCCCAGAGGCATGATGGGACTTGCAGTTCTGCAACAGCTGGAGAGCTACAGGTTGCCTACCAGGGCCATATAGACTCTCAAAAATGTATGACACAGAATCACTGTCTTGCTGGCATACCTGCGGCCAAATTGGAAATTTA
	3035877	238	M	C	T	6	0.5	1	0	M2n1m2	(i)(ii)
306	3307794	110	F	T	-	5	1	0	1	M2n1m2	(i)(ii)	TAAATCACTCTTAGAAAATGTACATAGTGCTGTGTTTATATTCTGTCTAACATTTGCCGTTCTGTGGAAATCCAGCGATGTTCACTATAATGACGTCAACGGCGCATGCGCACAATTTTCATGATTCGCGGCATGCTGTGTGTGNNNNNNNNNNTGTGTGCCGTCAGTCAAATCCGGAAGATACAGTGCCTACGTCATTCGGTCTTTTTGGCATCGCATTGCAATCCCACGAGAGTTGAGCCTCATTCACAACTTCCTGAAACACCCCATGTGACTTGCATAGTCACAAGGGGATTTA
	3307794	110	M	T	C	6	0.5	1	0	M2n1m2	(i)(ii)
307	4099396	60	F	G	-	5	1	0	1	M2n1m2	(i)(ii)	TAACTGGTATATCACAAGCAATTACACCACAATTGGCTTTGCTGGGACTGGGTTTAGAGACCTGGCCCAGACATTACCATGCTATTCCAACACATACCTTCATAGCGGCACGGCTGTCCATCGCACGCAAATGGAAATTGAATTTGTGTATTCGTTTGGAATGTTAGATTGGAATGCTAACCTGTAAGATGCACCATGTTACTCTGTAAACATAATTTTCATACATATTCGGCCCCTAATCCCTAAGAGACCAAACATGAGCTGTCTGTTTCTTA
	4099396	60	M	G	C	5	0.5	1	0	M2n1m2	(i)(ii)
	4099396	112	F	C	-	5	1	0	1	M2n1m2	(i)(ii)
	4099396	112	M	C	G	5	0.5	1	0	M2n1m2	(i)(ii)
	4099396	232	F	T	-	5	1	0	1	M2n1m2	(i)(ii)
	4099396	232	M	T	C	5	0.5	1	0	M2n1m2	(i)(ii)
308	*#106254	173	F	G	-	5	1	0	1	M3n3m3	(i)(ii)	TAAGAGATATTCAGAGTGCATGCAGCTGATGACATCATCAGCGCATACGCTCTGAAGGTCCGGCTTCCAGTGCCGGCGTTATTCCGATATGGGACTCTCTGTAGGTATGGGATACTCGCAAACTGCGCATGCGTGTGAGACATGNNNNNNNNNNCGTCTCATACCCTTGCTTTACGACTGTGCTCTGTCGATATTGAACGCTCTCAATAGCGCATGCGCAGCTGGCTCACTGCTGATTGGTGGCTGGCAGTTGGAATTTCTGAACCAAAGTGGAATTTTGAACGCAAGTGGAGAGTTA
	*#106254	173	M	G	A	7	0.5	1	0	M3n3m3	(i)(ii)
309	185273	97	F	C	-	8	1	0	1	M3n3m3	(i)(ii)	TAAACAGGCTTTCAAAGTTTGCAGCGGTCTCCATGTCTTTTTCTTTCCTTCCTGGACTCTGTAGTCCCACACAGACAGCCTGCCATTCACCAGATGGTGTCTGAGCGTTCTGTCGGGTGTGCGCATGCGCGGGCGGAAGTGACGCCGCCGGGAGTCCGTCCTTTCCAGTTTCCAAGATGGCGCCGGACTCCTCGATACGCGTGTGCGCATGCGCGGCCGTGACGTAATTTCGGCGCGACGGGCGGCAAATTTA
	185273	97	M	C	T	5	0.5	1	0	M3n3m3	(i)(ii)
310	212739	46	F	T	-	5	1	0	1	M3n3m3	(i)(ii)	TAAAATCCAGTAATGCACTGTCTTGCCCTGCTTTGCATATGCTCAGCTGCTGTCTATTCTCAGCACAGCTATAGCTGACGGCTCTGATTGAGAGAAAAGATTCCAACAGTCTGGTTGTACATAAGCCAATCGATAGATCGACTTGTGTACAACCATCCAGCCCATACTGTACATGGATGGAAACTCATCCAGTCCCTGCTGAACCACCTGATTCTCATCCAGTCTCTGCTGAACCGTCTGATTTTCAATCCATGCATGCCCACCTTA
	212739	46	M	T	C	5	0.5	1	0	M3n3m3	(i)(ii)
	212739	130	F	A	-	5	1	0	1	M3n3m3	(i)(ii)
	212739	130	M	A	C	5	0.5	1	0	M3n3m3	(i)(ii)
311	214660	209	F	A	-	6	1	0	1	M3n3m3	(i)(ii)	TAAAAAACACATACACACACACTTTTTTTCCAGGTGTCCTCAGTTCATTGACATTACAGGTCCTCTAACCCTCTTCTTCCTCCTGCAGTGGGCAGATCCTAAATGCTGCAGACAGCCTTGATGTGGCGCTGATCCAAGGATGGGGAGCAGTGCCTTGTCACCCCAGGATCACAGGACATGGGTTGAATAAGACTGGGCATCCTAACTTTGGGTTATATTTCTATGCCTGTTTACTGTGAGAACATGTGTATGGTCAGTTTA
	214660	209	M	A	G	6	0.5	1	0	M3n3m3	(i)(ii)
312	244146	11	F	G	-	8	1	0	1	M3n3m3	(i)(ii)	TAAAAAAACGTAGCCACAGGGAAATTGCGTGGTCTTTTTGAACAGGGGATTTCCCTGCGGTTCCTGCATCCTCAAACGTGCTGCGGACTAAGATGCGTGGGGATGCCATGAATGGCTGCCCCGCGTGTCTCCTAAGAGCAGTGAAATATGGCTGCGGGTGGTTGCGGGTGCGGGAACAGATGCGATTCCTGCAACCAGAACGCAGAGTGCAGGCTAGTGTGAACCTAGCCTTAGAAACTCACAAAATGCTTTGCTTTA
	244146	11	M	G	A	5	0.5	1	0	M3n3m3	(i)(ii)
313	254508	111	F	G	-	5	1	0	1	M3n3m3	(i)(ii)	TAAAAATAAGTGTGAAATGCAAGACTTCGGTGGGTGTAAAAAGATGTCCACTGCTGCCTTCTTACTGCAGGCTTACTGCGGACGAGTGTGGGGTGTAGCAAGATGGCCGTCACAGTGTAGTGACGGAACGTCACTTCCGTTACCAAATCTGACGGGTCGCCGAATCTGATGGAACACCGGCATCAGGGAGATGAGATCAGGACCTGTGGTGTTTTTCACCGTCCATCCATGCTGATTATCAAGATTTTA
	254508	111	M	G	A	9	0.5	1	0	M3n3m3	(i)(ii)
314	256050	50	F	C	-	5	1	0	1	M3n3m3	(i)(ii)	TAACAAACAGGTTTATGCTTACCTGCTTTGTGCAATGGAATTACACAGCATGACCCCAAACCTCCTTTTCTTGAGTTCCCAGCCGGAGCTTCTGGCTCCTTCTCTCTGGCCGCTTTCAATTGAGGCATTCATTCGGGCTCACTCCTGTCTATAGACAAAGACAGCGGGGCTGCAGGCAAGCACAGCGCTGGACTGAATGAGGGCTCAGGTAAGTGGAAGGGGGGTGAGGGGCGTGTAAGGACTCGCTTCAAGTGTAGCGCTTTA
	256050	50	M	C	T	5	0.5	1	0	M3n3m3	(i)(ii)
315	#260135	79	F	C	-	6	1	0	1	M3n3m3	(i)(ii)	TAAATCCCCATGATCGCACATATATCTCTCCCCTTGTGTGGGGCGGGTTAGTCTGAAGAAGGAGGCGGAGCCTCAGAAATGTTGCGGCTCACCCCTTTCTCGTTCTGCCTGTCTGCAGATCCACATCCAGTGGCGTGTGTGAGANNNNNNNNNNTTCATGGCGGGTCCCGGCTTGTGCCTGCAGCTACTCTCCAGTCCATCGAGACTGCTGCCCTCCAGCCGAGCACACCATACCTGCCCTGTATGCAGCCTGCAGCATTTTTACATGTGAGTGATACTGAATAAATTGTTGTTCTTA
	#260135	79	M	C	T	5	0.5	1	0	M3n3m3	(i)(ii)
316	339039	66	F	G	-	6	1	0	1	M3n3m3	(i)(ii)	TAATGACATTGCCTGTATGTTTGGGGTTGTTGTCCTGCTGCAGAATAAATTTGGGGCCAATGACACACCTCCCTGATGGTATGACATTGAGGACATCATTGTTCCTGACCAAATCTCGAACTCCATTTGCAGAAATGCAGCCCCATACCTGCAAAGAATATCCACTATGCTTCACTGTTGCCTACAGACACTCAATATTCTACCGCTCTCTAACCCGTCAGCGAACAAACTGCCTCCTGCTACAGCCAAATATTTA
	339039	66	M	G	A	8	0.5	1	0	M3n3m3	(i)(ii)
317	372185	188	F	T	-	5	1	0	1	M3n3m3	(i)(ii)	TAATGGACACGGAGCAAGGAAGTCAAAGTTCACGATCTTGAGGGGCCTGTCAGGCCCTGCGCTGGGATCGTTGACGTCGACGAGATCTCTGTGGCCTGCCTGGCAGTGCAGTGGCTGACGTGAGCATCGGCAGAGTGAAGGCAANNNNNNNNNNCCATTCCTAGAGACCTGAAGATGTCCGGGAGCTCCGAAGGATGACGCAGTGGGTGGGAGCGGTTGCCTTTGTGGGCAATTTGATGAAATGGATGGCCCCATTTACAGTTAGGTCCATATATATTTGGACATAGGCACAATTTTA
	372185	188	M	T	C	5	0.5	1	0	M3n3m3	(i)(ii)
318	#376827	257	F	C	-	6	1	0	1	M3n3m3	(i)(ii)	TAACCAGATGCGGACCACCCCACATACATTTACTGCGGCAGGGCACCCGCTCTGTGCAAAATCATGTACCTGTACGTGATTCTGCACTTCCGGGTCTGGGGCATGCACGCGCGCCGCCGGCGACCCGCTCCCGCTGTGATTGGANNNNNNNNNNACAGGCAGAACGGCGATCTGTCTATGTAAACAAGGCAGATCGCCGTTCTAGGACAATGGAAGGTAGTGATCTTGTGTTTCTTTCTAAGCAGAAACACGGATCTTTGCCTTCCAACAGTACACGCACTCCCTAGGGACACATTTA
	#376827	257	M	C	T	6	0.5	1	0	M3n3m3	(i)(ii)
319	385579	180	F	G	-	8	1	0	1	M3n3m3	(i)(ii)	TAAGGGCCAGTTCACACAAGGAATCACACAGGAATGCGCTCCGCATTACTGTGCGATTCACATGCGGTTCAGTGCAGTGCTATTTGAGCCTATTCATTTTGAATGGGCTGAATCGCATTGGACTGCAGCAAAAGCAGTGCATGCACTACTTTATAAAAAGCAGAGCAACCGGATCGCATGTTACTCCTGTAACATGAGATCCGGTGCAGGCAAATGCACCACGTTTGCGACCTGCATTTGGGGTGTCATTA
	385579	180	M	G	T	5	0.5	1	0	M3n3m3	(i)(ii)
320	393996	176	F	C	-	6	1	0	1	M3n3m3	(i)(ii)	TAAACCAGGAAAGCGCATGCCCATGCTCTGGGATGGCGGGTCAGCAAGCCCAGATTGCAAGCAACAGGTTGCCGGCCTTCCATCCCAGAGCATCAGAGTGCATGGAGCTGGTGCCGGCAGTAGAGGAAGCAAGCGGCGTGGAAGNNNNNNNNNNTGAGCTGCATAAGCCAATGCTTTCTCTGCAGCACTGGCTCCTGTCCCAGGTGGAGTGATACAAAGTGCACTTGGCTTGGGACCTTTTTAGCAGCCTGGAGGGAGATGTCAGCAGAAGCTGGAAGAGGAAAAGGTCAGTGTATTA
	393996	176	M	C	T	6	0.5	1	0	M3n3m3	(i)(ii)
321	412694	79	F	G	-	6	1	0	1	M3n3m3	(i)(ii)	TAAGTAATCCCCAACCTGGAAGACGTGACCCACGCCGAACATTCGTCGGCGTGTGACGTCACCGGGTCTGTTCCTCCACACTGCGCAGACGCGAGGCTCGCGCATGCGCACTACAGTCGCAGTCCAGCACCCGAGGGCACCAGCCGCAACTCACGTAAGCAGGGGGCGGTCTCGAGATAACCTCGAGTACCGATTCCCTGCCAGGAGGAACACACGCCCGCCGAGGAGAGAAACCAAGGGGTGCTTATCTAGCGATATTATGTTGAGAGGCTGCCTCTTA
	412694	79	M	G	A	5	0.5	1	0	M3n3m3	(i)(ii)
	412694	101	F	A	-	6	1	0	1	M3n3m3	(i)(ii)
	412694	101	M	A	G	5	0.5	1	0	M3n3m3	(i)(ii)
	412694	116	F	C	-	6	1	0	1	M3n3m3	(i)(ii)
	412694	116	M	C	T	5	0.5	1	0	M3n3m3	(i)(ii)
	412694	128	F	G	-	6	1	0	1	M3n3m3	(i)(ii)
	412694	128	M	G	A	5	0.5	1	0	M3n3m3	(i)(ii)
322	433769	27	F	A	-	7	1	0	1	M3n3m3	(i)(ii)	TAACTGCTTCCCACCCAGCCAATGTACCTAAATGGCCAGGTGGGAGCTTCCCCATTCTGAGTGGACGTACTGTTATGTCGCTCAGAATGGGTGCCCATGCGCGGCCCTGAGGCTGCACAGCGGCAAAATCCTGTGATGGCCGTATCCTTCGGACACAGTACATCACAGATCGAGACATGGGTGCTCTGTTTGGCCCTCCCGATCACGTGATGGCTGTGTCCAATCATAGCCATCAAACAGTTTA
	433769	27	M	A	C	5	0.5	1	0	M3n3m3	(i)(ii)
	433769	120	F	T	-	7	1	0	1	M3n3m3	(i)(ii)
	433769	120	M	T	C	5	0.5	1	0	M3n3m3	(i)(ii)
323	479356	223	F	A	-	7	1	0	1	M3n3m3	(i)(ii)	TAAAGAAGGTCAGGGAGTGGTGACCACCACTCGCCAAGAGTGCCTGACCTTTCTGCCCAGCTCCTCCATTCATAGAAGCTGTGATCTATGAATGCAGGATGGGCAGTTGATTGAAGTGTCTGCCTCCTCCATTCATGGATCCTGTTTCATTGATAGAAGCTTTAGTACAGCTTCTAGAATGGAGGAGGTGGGCAGATGGGCAGCTATACAACCCCTGGCAAAAGGTATGGAATCACCACTCTTGTAAAATGTTTGTTTA
	479356	223	M	A	G	6	0.5	1	0	M3n3m3	(i)(ii)
324	546907	224	F	A	-	7	1	0	1	M3n3m3	(i)(ii)	TAACTCCTGTAGAATGGGCCCACTCCAATAACACCAATGTGGGATGTGAAAACAAACAGGGGCCATCCGGCCTACTTGCCCGTTTGATGAATTGTTGCAAGCAAGTCATTCGTACTGGCTGGAACCTGGAGCTGGGCTGGTTCGGACAGCCTCGAGGACTTGGGGATGTGCTGAACAGCTGGTGCTGCCGCCGGACCGCAGGGGCGTCTTCTGGCTGGAAAAAACCCCCAGAACTAGTGGGTTTTA
	546907	224	M	A	C	5	0.5	1	0	M3n3m3	(i)(ii)
325	547855	231	F	T	-	6	1	0	1	M3n3m3	(i)(ii)	TAAAAAAAAAACTGCCGATGTTTTGTCCGTGTGTATGTTGGTCTGTCCGACAGAAGCTGTCGGTTTGGCCAGCTTCTGTCAGACGTGCATTCTGGAAAACCAGCAGCCGACTGACTCTCCCGGTCAGCACTCTCAGCCAATGGCAGAGAACGCTGATCGGAATGTTCTGGTGGGGGGCCGTCCCCCTATCAGAACACAACAGCTCAGCGGGGGAGATCGCTGAACTAACCTCGCATAGTACAGTGTCTCTGACCGGAGCTGACCGTTA
	547855	231	M	T	C	5	0.5	1	0	M3n3m3	(i)(ii)
326	571882	200	F	G	-	6	1	0	1	M3n3m3	(i)(ii)	TAAAGTGGTTCTTCAGCCAAATAGTGTAGCTGCTGACTTTTATTATAAGGACACTTATCTCTCCAGGGATCCATTGCTGTCCTCACCTGGATCGGTTCTTCGATGGTCTTCGGGTACCCGGCACTGCCGTGCTAACTGTGGGGANNNNNNNNNNCAGTTTCACAGCCAGCTTCCCACTGTGCATGCGCAGGCCGTGTTGCCCTGTGTGAATGGTCCTTCAGCCTTTTTGGGACCTGTGACGTGTCCTAAGGGGCATTGCCTATGCAATGTGGGCGCAAGTGGGAGCGGGTACCTGTTA
	571882	200	M	G	C	6	0.5	1	0	M3n3m3	(i)(ii)
327	580884	99	F	C	-	5	1	0	1	M3n3m3	(i)(ii)	TAAAGATCATTTGTGTAGATAGCAAGGATCAGATGGACAGATTGGGTGGGGCTGGGGAGGACCCAGCTGTCATGGTACACGTTGGCACCAGGATGATCATATTTAGCGTAAAGCATAGGAAAAGGAGGCATGAGGGTAGCACAAGAGCTCTAAATTTCAAAAAAGCTAACTTTTCTGAACTGTGCTCAATACTACAAGACATCAATTGGGACCAAATCCTAGAAACATTGAACACGGAAGAAAAATGGGAATGCTTTAGGAACATATTA
	580884	99	M	C	T	5	0.5	1	0	M3n3m3	(i)(ii)
328	635461	26	F	C	-	8	1	0	1	M3n3m3	(i)(ii)	TAAAAGTGTTGCAGGGGGTGTGGCTATCAAGCCTGTAGTTTGTCAATCAGCACCTGGCCACGCCTAGTTCTGCCCACTGCTTTCTGGATTGACAGCACTTCCTGTCTTGCTGATATCCTCCCAATGTGAGCTGCAGTGTCTGGGAGGGGTGAGCACATGAGGCATAAATGAAGGTGGATTTGGCTTAGTCGGGGAAGGTAAAGGAAGATTTTTTTTTACTTCATGGGGTTTGAGCATCACATAATACCTGGGTGTGACCTGTTTA
	635461	26	M	C	T	6	0.5	1	0	M3n3m3	(i)(ii)
	635461	68	F	C	-	8	1	0	1	M3n3m3	(i)(ii)
	635461	68	M	C	T	6	0.5	1	0	M3n3m3	(i)(ii)
	635461	190	F	T	-	8	1	0	1	M3n3m3	(i)(ii)
	635461	190	M	T	G	6	0.5	1	0	M3n3m3	(i)(ii)
	635461	254	F	G	-	8	1	0	1	M3n3m3	(i)(ii)
	635461	254	M	G	T	6	0.5	1	0	M3n3m3	(i)(ii)
	635461	256	F	G	-	8	1	0	1	M3n3m3	(i)(ii)
	635461	256	M	G	A	6	0.5	1	0	M3n3m3	(i)(ii)
329	679159	49	F	G	-	5	1	0	1	M3n3m3	(i)(ii)	TAAGAGGGTCACAGCAGTATCCCCAATCTGAACCACCTACTTCTCAACTAGGCTATGCGCTACCATCCGTAGCTGCAATCCAACAGCAGTGGGAGGATCGTTAGAGACATCCTAGATGAAAACCTGCTCCAGAGTGCTCTGGATCTCAGACTGGGGCGAAGGTTTATCTCCCAACAGGACAAAGACCCGAAGCACACAGCCAAGATAAGTGAGTGGCTACGGGACAACCCTGTGAATGTCCTTGAGTGGCCCAGCCAGATCCCAGACTTA
	679159	49	M	G	A	8	0.5	1	0	M3n3m3	(i)(ii)
330	694936	36	F	G	-	7	1	0	1	M3n3m3	(i)(ii)	TAAATGTGTTCCTAGGGAGTGATTACTACCTGTGTGAGATGTGCTTTGACTAGGGGAATGTAAAGATCCATGTTCCTGCTTAGCAGAAACACAGGATCAGCACATTCCCCTCACAGAACGGCGATCTGCCTTGTTTACATAGGCNNNNNNNNNNGTCATCACAGTGGGAGCGGGTCGCCAGTGGAGCGCACACGTGCCCCAGACCCGGAAGTGACAGACCACGTACTAGGTACGTGATCTGGCACAGAGCGGCCACCCTGCCGCAGTATATGTGCGCGGGGCGGTCGCTAAGCGGTTA
	694936	36	M	G	A	5	0.5	1	0	M3n3m3	(i)(ii)
331	701190	16	F	G	-	5	1	0	1	M3n3m3	(i)(ii)	TAATCGTGGAATTGGCACATTTGGCATCGTGCGATCTAATCGCCGGTGGCTTCCCCCAACGGCTTGTAGATGCTCCACTTAGACGGGGGGAGAGAGCCTGCTTGAAGTGTAAAAATTTGCTCGCAGTGAAGTCGAAGGATATACGGAACGTTTTGGTGCTGTCTTCCCTTCACGCAGACACGGCCATCCAAATTCCTACGGCGACTGGTGGTGTTGAGAAGCCCCTCTGCGTCCACGACTACAACCTTA
	701190	16	M	G	A	5	0.5	1	0	M3n3m3	(i)(ii)
332	803192	219	F	C	-	5	1	0	1	M3n3m3	(i)(ii)	TAATTGCATGACAAAGGATTCACAGAGCACTATGGGTTAGCTAAAGAGGGTTTCAAGAAGCTTGTCTATCATTGCAACCTTACACTCCACAGTCTGCATGGGTAGTATGACTCATTTACGTGTGTGTGTGTCAGGGAAGGCTCGNNNNNNNNNNGCGCAGGCCGGAAAGTGCCCAGGCAGATGTGCATAGTCAGGGGCATCGGCACCCACGCACTCGCGTGCCGATGCGCACACACATGCGCACTCGCGCATCGTTGCGCGCATCTGTCACTAATGCTGGCACCATGAGGGCTATTTA
	803192	219	M	C	T	5	0.5	1	0	M3n3m3	(i)(ii)
333	865820	163	F	G	-	7	1	0	1	M3n3m3	(i)(ii)	TAACTTTGCTGCAGGCACATAGCGAAGCCGCAGCATGTAAACACCTCCATCCGCTGCCTATTGCACCTGAAGGGGAGACGGTTGGAGGGTGGCAGAAACGCAGCTCAACCGCACAATTTTGCCGCCCCTCAACTGCAAATCTAAACAAGGCCTAAGGTCTCGCACACACAGGGCATACTATAGCGAGGCAATGTTTAGCTGCACAAGGATGCATAGGTGTTCCATGCATCCCATATAGGCAGTCCAATGGATTTTA
	865820	163	M	G	A	5	0.5	1	0	M3n3m3	(i)(ii)
334	939711	180	F	C	-	5	1	0	1	M3n3m3	(i)(ii)	TAAACACAGGGGGGTGGGCCAGGGGCCCTGTGAAGTGGACGCTTTGGAAGGAGGTGGTAAAATAGGACGGGGAGGAGAAGGAATTTTGAGCAGAGCAGGTGGCTGAGGCTGGTGGCTATATTCTATCAGGGCGCCACCTAGGGCNNNNNNNNNNGGCCCAAATAAGGATGTGCGTGCCAATCTCCTACACTCCACCTGTTATGCGTGACAGTCCCCCATGTCACCACCCATGAAAGTGCCAATAGCCCAGAAGAAGTGCACGATATAATGTCACATACACATAATAAGTGCATAATTA
	939711	180	M	C	T	5	0.5	1	0	M3n3m3	(i)(ii)
335	962472	11	F	G	-	5	1	0	1	M3n3m3	(i)(ii)	TAAACACTGGGATATCCTAACCAGATCACCAATGTTGGCTGGCATAGTGGGCTCCCGACCACTATTCACAGCCCGGAGAGCTCGTAATCTGCAGGATACTCTAGTCCACTCTGAACATAGGAAACAGACAGCCACCGACTGGCTGTCAAAAGACCCCCGCCTAGGGGGAATGTATGCCTGCGGCCACTGTCAAGTCTGTGGATTTGTTGACCGATCTGATGTCTTCACCAATGTGGACCGCTCGGTCGAGTTCAAAATTA
	962472	11	M	G	A	5	0.5	1	0	M3n3m3	(i)(ii)
336	998619	148	F	G	-	5	1	0	1	M3n3m3	(i)(ii)	TAATATACCTCTTTTATGCCATACCTTTTTTGGCATCCATTTGTCAATATATCCTTATCATTGTAGTTATCTTGTGTGTCCCCACATCTTGGCAATCAGCTGGATGCGGCCACTGTGGGGGACCGGTGGTGGGGGTATTACCATCAGATCCACAGCTATTGAGTCCGCCATGCGGATGTTTTCTTGGTACGTGTAGGCCAAACGTATTATGTCATTTGATATTCGTTACTACCTATTTACACAGTTTGATATGTTTGAGTGATGTTATTA
	998619	148	M	G	T	7	0.5	1	0	M3n3m3	(i)(ii)
337	1006204	211	F	A	-	5	1	0	1	M3n3m3	(i)(ii)	TAACCAGTTGCCGACCGGCCACCATACATTTACTGCGGCAGGTCGGCTCTATTGCGCAAAACTACGTACCTGTACGTCATTTCGTGCAATAGCTGGCGCGGGCATGCCCGTTCTCGAGAGCGGGAGCCAATCAGTGGGCGGGGCGGACGTGATGTCCGCCAGCCACCCACGATCGCTCCACAGTGAGATAGGACAGCGGTCTGCCGAAGTAGATAAGGCAGATCACCATCCTGTTAGATATGAAGAGGGAGATCGGTTTTCCTGTTA
	1006204	211	M	A	G	6	0.5	1	0	M3n3m3	(i)(ii)
	1006204	234	F	C	-	5	1	0	1	M3n3m3	(i)(ii)
	1006204	234	M	C	T	6	0.5	1	0	M3n3m3	(i)(ii)
338	1155841	110	F	C	-	6	1	0	1	M3n3m3	(i)(ii)	TAATTTTCCATATATTTGTCACACCCCTCCTCTCCCACGGTGCCAACTTTGAATATCTGGAATGTGCCAAAGGTCTCTGGGGCCAAGCAGAGACCTGTGACATCTCTATGTATGCACGCTGGTATCTGTGGGCGTGTGGACTCTACTGGTCCGAGGGGCCTGGTTATGTGGAGGGGGGTCCGATGTCATTCTCGTTTAGGTGGCAAAGAAGGAAGTGCTGTGGTGCAGCACTGAAAAGGGCGGTACACATTA
	1155841	110	M	C	T	5	0.5	1	0	M3n3m3	(i)(ii)
	1155841	134	F	C	-	6	1	0	1	M3n3m3	(i)(ii)
	1155841	134	M	C	T	5	0.5	1	0	M3n3m3	(i)(ii)
339	1320534	91	F	T	-	8	1	0	1	M3n3m3	(i)(ii)	TAACAGCTTGTTTTTGTTTAGGGGATTGCAGAGCAGAGATATACTTACCTAATCCGCCAACCACAAGACCGCTTCCCGCCGCTCCTGCCCCCCCCTGCACGCTAGCGGTCTTGTGTATGGACTGTTCCTGACCTCATTGCGCCCATAGTAGGGGGTCGACCAACATCGTTTTTTCAGGGCCGATACCGATTTTTCGGCTGCCTTTCAGGCCGATAGCCGATATCAGGTACCGATATTCTGTAGATTA
	1320534	91	M	T	C	5	0.5	1	0	M3n3m3	(i)(ii)
	1320534	92	F	G	-	8	1	0	1	M3n3m3	(i)(ii)
	1320534	92	M	G	C	5	0.5	1	0	M3n3m3	(i)(ii)
	1320534	115	F	A	-	8	1	0	1	M3n3m3	(i)(ii)
	1320534	115	M	A	T	5	0.5	1	0	M3n3m3	(i)(ii)
	1320534	137	F	C	-	8	1	0	1	M3n3m3	(i)(ii)
	1320534	137	M	C	T	5	0.5	1	0	M3n3m3	(i)(ii)
340	1325576	46	F	C	-	6	1	0	1	M3n3m3	(i)(ii)	TAAGTTGTATTACATTTCATTGCATCTCTAACAGACCCATTCAAATTAGTGTGCTGTGGCACCAAGCGTGTTACCACATCATACACACATTACATGGCTTAGTGCGCTGCAGTGCCATTCATTGTGAATGGCTCCCCACTGCACCTTCCCAATCCACGTGCTCTGCAATGTACGGTAAAGCACACTACCATGCTTTGTGTTGCGCTGAGGTCTGATTTTAGGTCCAATGTGGAGCATTAGGCCGTCCAATCAAATGATTGGGCTACCTTA
	1325576	46	M	C	T	6	0.5	1	0	M3n3m3	(i)(ii)
341	2022064	208	F	C	-	5	1	0	1	M3n3m3	(i)(ii)	TAATTTTGATGACCACCGGATCCCGTTTTTGGATCTGATGGTCATCAAACAAACTGATGGCATTATTGGTACCGATCTTTATCGCAAACCCACAGCTGCAAATACGTTGTTACATGCATCTAGCGCACACCCAAGATCCCTTGTTCACAGCATACCTTATGCGCAGTATCTGCGNCTTCGCAGAAACTGTACTGGAGAAGAAGATTTTTGCTTACAAGCTAAATCACTGCGTGAACGTCTCCTACTTAGGGGCTACTCACACACCAATCTTAACTGAACAAGCTGAAGTTA
	2022064	208	M	C	T	5	0.5	1	0	M3n3m3	(i)(ii)
342	2107800	158	F	G	-	5	1	0	1	M3n3m3	(i)(ii)	TAAATGTGTTTCCTGGGAGTGCTTGCTGTGTGGGGGATGCTTTGACTGGGAGAAGACAGAAATCTTCTCCTCTCACAGAATGGCGATCTGCCTTGTTTACATAGGCAGACTGTCGTTCTGCCCCTCTCTGGAACGATCGCCGGCNNNNNNNNNNCGGCTAACATAGGGTTCGCCGAACCCGCTGTGTCCAATCACAGTGGGAGCGGGTCGACCCGGAGATAGAAATGACGTACAGATACGTGATTTCGCACTGAAGGGCCACTCTGCCACAGTACATGCGATGGTCCGGAAACTGTTA
	2107800	158	M	G	T	5	0.5	1	0	M3n3m3	(i)(ii)
343	2688021	94	F	A	-	5	1	0	1	M3n3m3	(i)(ii)	TAAACACATGTTCGCCCTTTAGGCCCATTTCACACTTGTGCGACGTTTCCTGCGACTTTGAACATCAGAGTCGCATGACAAGTCGTACCCCATGCTTCCCAATGATAACCAATCATATCTGTGAGACTTCAAGTCGCACCGACTTCAAAGTAGTCCCTGCACTACTTTGGTCCGTCTTTGATGCGAGTAGAGGTCCATAGACCTCAAGTTTACACAGGCATTCCCTGAAATCGCTGCAAAATCGTGTGACTTTA
	2688021	94	M	A	C	7	0.5	1	0	M3n3m3	(i)(ii)

[truncated: 2 more sheets: A. mantzorum, Note]
