# Supplementary material for: Heterogeneous Evolution of Sex Chromosomes in the Torrent Frog Genus Amolops
Source: Int J Mol Sci. 2022 Sep 22;23(19):11146. doi: 10.3390/ijms231911146 (PMC9570394; doi:10.3390/ijms231911146)
Supplement: Supplementary file 1 [file ijms-23-11146-s001.zip › ijms-1904191-manuscript-supplementary-revised/manuscript-supplementary/Table S5.xlsx]

## Sheet: Result
Table S5. Results of shared SNPs markers from uniform component analysis of nine Amolops. The red fill indicates shared sex-linked locus. Finally, one shared sex-linked locus was found between only a species pair of A. xinduqiao and A. sp. (Clocus764278). CH for A. chunganensis, JI for A. jinjiangensis, LI for A. lifanensis, LO for A. loloensis, MA for A. mantzorum, SP for A. sp., TU for A. tuber…
CH (Locus ID)	JI (Locus ID)	LI (Locus ID)	LO (Locus ID)	MA (Locus ID)	SP (Locus ID)	TU (Locus ID)	WU (Locus ID)	XI (Locus ID)
1503	33306	29155	38608	112491	8016	10362	575582	6516
1788	156593	88666	283953	146366	280841	34912	1160198	29296
2604	372752	97996	335670	485380	487005	100254	1563757	152124
2813	440277	178009	373339	525209	612261	165607	7134529	189642
4242	455483	251319	480001	530041	764278	186614	7322610	233595
5610	495776	401779	538384	620663	859820	490099	7556359	253918
11873	597836	436883	597448	689447	866901	510074	9201905	263406
13044	881846	510242	778993	700778	922674	557782	11558539	275740
13854	936928	779060	807544	846174	952444	649726	13471848	279453
15399	1050706	821094	840497	1016246	991608	844957	15164559	295678
17804	1116092	915567	891903	1134938	997360	867948	16684085	323695
30187	1161215	1149116	996898	1168622	1366433	878675	16749041	407069
38979	1250699	1174429	1029778	1221675	1454593	918198	17388426	451754
41578	1403913	1228268	1271109	1240166	1638032	964719	17640807	512141
44414	1692393	1237959	1382609	1279244	1648846	1025581	19763049	537899
47303	1693478	1243239	1400166	1295303	2017141	1170815	19840398	562247
47367	1775721	1277983	1470295	1302710	2047565	1266877	19841055	580994
49108	1949086	1359425	1561788	1451229	2315402	1282497	19849938	607819
59332	2049716	1425989	2065275	1504328	2350957	1288714	19884056	640666
65412	2302344	1562968	2091738	1553150	3193155	1309901	19900846	643943
69867	3110810	1681356	2445027	1641845	3497869	1500576	19902520	721178
77965	3531832	1883638	2515639	1643357	3891520	1641719	19922784	764278
91941	3645080	1962727	2518568	1760643	4771712	1759173	19924195	823786
92322	4679827	2046610	2756595	2083163	5174281	1794435	19925620	829073
94471	5191122	2100841	2881978	2217405	5443455	1826727	19926509	875506
106527	5981035	2307881	3062027	2269452	5546566	2197152	19928690	929342
107040	5981281	2575049	3453879	2269784	5933128	2502815	19939283	968929
117242	5983209	2928901	3711276	2403218	5983474	2709430	19995872	995141
126655	5985564	3003761	3759353	2459125	5995570	2822282	20012703	1009469
132781	5990635	3356907	3956149	2559083	6002507	3217779	20013992	1030451
140067	5992990	4953554	4538194	2746998	6007522	3292460	20016824	1040291
141073	6000633	5064870	5109311	2990055	6027386	3303251	20033551	1046876
145508	6006478	5984015	5981119	3025821	6028694	3720727	20050260	1083782
150445	6006893	5990409	5987641	3206727	6034779	3800938	20064071	1091780
162243	6016066	6050921	5988661	3239668	6041418	4263864	20107103	1104041
167649	6027380	6123137	6004916	3289705	6042071	4751081	20108923	1161206
168145	6038374	6183333	6010474	3406633	6060434	4861864	20109312	1167867
168671	6040920	6207192	6013245	3990672	6066206	4890051	20114852	1183534
170150	6041536	6214105	6016546	4000061	6070223	5175024	20117356	1196766
172889	6051213	6214882	6025508	4040755	6071300	5364722	20141740	1223148
173253	6060227	6248256	6026313	4147597	6074481	5983352	20186799	1242225
181119	6069008	6311251	6027123	4407564	6076970	5983510	20209659	1261468
183811	6081500	6321143	6036162	4499124	6080115	5984160	20212122	1263746
185131	6081603	6417448	6043307	4572481	6082930	5984723	20218542	1277971
185834	6083038	6427481	6044653	4729553	6090384	6013711	20241077	1288734
187905	6086268	6461676	6049561	4771323	6090752	6037864	20247634	1290704
190845	6088100	6481908	6066751	4805839	6094920	6040458	20269047	1291443
191985	6094721	6526225	6070808	5048627	6099147	6054789	20309381	1322415
194794	6095053	6552621	6072721	5142214	6100076	6063347	20333891	1324546
197028	6096691	6576711	6075691	5260163	6103116	6068079	20356896	1337753
198313	6098412	6576967	6078155	5517228	6115283	6071610	20393255	1343841
201479	6118130	6581742	6078324	5710248	6122364	6078873	20396102	1348239
208337	6123490	6604761	6092277	5806725	6122639	6079822	20407324	1352048
224478	6127228	6728977	6117469	6017486	6128579	6082509	20423828	1382410
225890	6139793	6732071	6124430	6021941	6136169	6089259	20445112	1385483
226287	6142944	6824792	6129405	6032750	6137060	6111483	20458253	1393398
227086	6145959	6829375	6131189	6037665	6138907	6117562	20513883	1407680
227475	6146660	6857722	6137188	6039771	6139305	6121448	20523160	1426048
229603	6146713	6930548	6138502	6059849	6143551	6152169	20523800	1440380
230181	6170826	6935489	6141188	6062436	6154518	6157149	20523863	1519309
233560	6171450	6976477	6146221	6077775	6156562	6169706	20524265	1524070
234429	6176678	7035182	6148308	6085419	6160412	6173996	20524386	1535231
235241	6179494	7036410	6148525	6090900	6164766	6175829	20524994	1538991
240142	6189241	7074474	6148959	6098407	6165996	6195021	20525141	1541368
243423	6189758	7092864	6150990	6107461	6172796	6207285	20525341	1581303
244601	6189819	7160802	6184130	6111015	6174848	6209237	20525696	1582755
249002	6193634	7225059	6195694	6120166	6192081	6210210	20525769	1599542
250033	6196498	7230252	6195971	6127510	6193095	6217533	20525935	1623286
250824	6198885	7287204	6200601	6129130	6197794	6218483	20526553	1623964
255146	6204536	7359156	6207521	6132627	6210591	6227271	20526834	1732048
256076	6208813	7366915	6210918	6156480	6210942	6230040	20527146	1768771
257055	6217895	7388448	6219333	6159380	6214128	6237050	20527595	1770876
262837	6237779	7388760	6236601	6171198	6214392	6238075	20527973	1782434
267714	6264060	7636283	6249845	6172195	6218372	6238485	20528210	1812849
268069	6276927	7661678	6256397	6187021	6223948	6240932	20528346	1888159
269433	6277289	7711090	6259026	6190316	6245058	6248629	20528479	1949716
273934	6298107	7752589	6284033	6196031	6246567	6263586	20528985	1984910
277742	6303021	7814295	6289359	6199974	6246823	6272940	20529282	1988485
296300	6306039	7884607	6296791	6207391	6247186	6278518	20529375	2052025
296803	6321563	8109521	6301294	6213421	6261537	6278523	20530379	2054381
297969	6321689	8127852	6306816	6227685	6277072	6285535	20530403	2075276
298721	6330166	8137675	6312132	6228575	6287470	6294171	20531474	2077360
300073	6330361	8224614	6315411	6241729	6289681	6298545	20532916	2086877
300737	6337045	8251591	6315528	6241844	6294603	6299264	20533934	2168114
309893	6348983	8367737	6332150	6242740	6298153	6307715	20534206	2200136
310859	6350043	8448534	6335027	6248603	6300628	6308834	20536812	2215448
311778	6350670	8539194	6341223	6251216	6311748	6312052	20538980	2242123
317204	6356392	8539919	6345642	6258043	6317861	6334253	20541157	2292001
317810	6373926	8542050	6346493	6263544	6318090	6355208	20541864	2308942
319615	6376772	8556864	6363862	6297603	6320082	6367778	20541896	2355898
324581	6376982	8636929	6373791	6304801	6324841	6368725	20542259	2432647
324675	6378048	8711184	6443462	6339280	6328367	6384344	20546101	2645072
325402	6378718	8719862	6468897	6340187	6331408	6392337	20547709	2649664
326341	6388728	8740960	6490376	6389121	6332682	6392783	20547714	2689359
326570	6397195	8765501	6500613	6399243	6347522	6393784	20549999	2782882
328269	6398989	8785761	6500847	6402834	6351271	6397543	20550017	2881498
329687	6413136	9080840	6504162	6409429	6358791	6407055	20550347	2974036
330404	6416328	9490439	6508487	6419167	6365987	6410176	20550679	3008335
332132	6418283	9603915	6540672	6434467	6371395	6425102	20554678	3015734
332164	6426710	9820897	6555730	6436084	6378642	6452823	20555146	3134750
335713	6429571	10207583	6559916	6443482	6381234	6455253	20555443	3163766
336612	6431409	10230631	6572925	6458324	6415765	6465812	20557854	3229209
342399	6432593	10236652	6580949	6477902	6420115	6466369	20559269	3308256
346457	6433403	10237323	6586001	6489001	6429937	6480223	20559275	3432979
348961	6445299	10239524	6600135	6497086	6434161	6483109	20560666	3461822
349995	6446649	10243242	6600543	6498552	6437529	6488827	20560690	3498247
358981	6447591	10244054	6619925	6501280	6439123	6501097	20560709	3581131
361765	6483770	10248561	6631693	6503589	6457574	6510187	20561976	3607280
363146	6489137	10252253	6639531	6515343	6460567	6513865	20565052	3616812
365425	6498427	10253107	6644194	6518669	6460679	6514679	20567035	3674018
376319	6507276	10263236	6651250	6522935	6462898	6519189	20569294	3679449
381860	6508847	10268155	6682540	6541459	6469056	6521830	20569328	3713526
391417	6511958	10269923	6688463	6542727	6470237	6521992	20575049	3745868
398430	6524126	10274282	6697081	6552924	6472735	6530089	20575650	3839527
398537	6543773	10276793	6706090	6577038	6482194	6530849	20576427	3887068
401332	6548043	10276823	6712850	6579703	6491379	6532878	20576612	3911484
412045	6548088	10283284	6714992	6585070	6516323	6540148	20577157	3978627
418459	6549570	10284210	6735569	6591847	6517893	6545886	20577270	4098173
423916	6550264	10287710	6747035	6595651	6525062	6553571	20577545	4151270
426614	6551569	10295084	6748782	6611101	6535472	6561919	20578253	4281020
440170	6559344	10307707	6758160	6615671	6536431	6566407	20579732	4281540
441068	6562039	10310626	6768727	6628294	6538487	6573497	20584342	4533444
441773	6571378	10312682	6773656	6632010	6542534	6576288	20584720	4642163
446365	6571457	10316229	6782422	6633308	6553351	6576820	20585168	4659536
448073	6580444	10316348	6790809	6634539	6563191	6587492	20585189	4749735
451117	6583150	10318773	6832705	6656419	6566898	6598550	20587503	4811393
451986	6583504	10322686	6839369	6683356	6567681	6635683	20588922	4856101
452868	6597236	10329639	6866328	6687777	6567708	6636715	20589852	5029685
454343	6599386	10339114	6882505	6694249	6567915	6637700	20590992	5133625
459488	6600538	10339430	6885347	6718336	6569083	6642166	20594265	5231746
465928	6601338	10340269	6886487	6721295	6573651	6643957	20596548	5463009
467153	6610184	10340296	6902045	6725622	6581560	6643987	20596693	5558771
467385	6611306	10345127	6911639	6728576	6585579	6646283	20596861	5584203
467601	6626413	10366065	6913285	6730917	6588088	6653782	20598203	5722059
473583	6633265	10366705	6918782	6741111	6594926	6659290	20599439	5844573
475440	6635458	10372082	6943211	6778007	6599391	6672771	20600149	5873873
479472	6651523	10387962	6945257	6794675	6601069	6698248	20600231	5970332
481300	6658237	10390966	6950793	6801276	6602235	6709335	20600304	5971240
482998	6659704	10391272	6952771	6820103	6605110	6718445	20600371	5980857
485254	6660422	10408298	6957282	6820635	6611005	6721030	20600931	5981011
487293	6660535	10410400	6959087	6823288	6613770	6723357	20602072	5981109
489852	6660656	10416412	6972647	6857545	6617749	6735028	20604753	5981822
493840	6664725	10421161	6992274	6859950	6626324	6743604	20604878	5981831
499242	6667231	10426030	7005344	6868803	6635288	6747038	20608698	5982034
501951	6670043	10432284	7005590	6876551	6635448	6751821	20610055	5983066
502537	6673236	10435654	7005605	6880000	6642531	6753326	20610149	5985939
504256	6680874	10448510	7015743	6902850	6642859	6755075	20611627	5986540
505721	6686043	10449723	7023519	6905960	6644179	6758961	20613262	5987863
506499	6687272	10450291	7029465	6910711	6648574	6787894	20614443	5995457
508348	6703026	10458844	7031203	6934495	6657986	6791471	20614738	5995916
511885	6741925	10462623	7031305	6956245	6672895	6824938	20615370	6000968
517779	6743109	10468359	7038479	6995792	6673414	6831210	20616652	6005411
518436	6745580	10470259	7043324	6998571	6676405	6832616	20617456	6006934
519858	6745705	10474097	7046185	7003145	6687635	6834308	20619113	6007522
524577	6748240	10483899	7057734	7014016	6691483	6836041	20620552	6007836
524597	6763353	10488235	7066817	7022016	6727757	6839890	20621081	6013615
524730	6768041	10494628	7074147	7023774	6752159	6845465	20623304	6018864
525627	6772543	10498056	7133275	7043792	6762586	6866721	20623895	6019404
528272	6779459	10500431	7134108	7049994	6763833	6876657	20624695	6023542
533321	6781276	10500796	7167919	7058466	6765477	6885461	20625038	6025375
535082	6789729	10506858	7172384	7071673	6778887	6887301	20625424	6026767
538841	6792289	10510122	7196422	7084272	6779993	6897048	20626830	6027528
544863	6794838	10513221	7213230	7099430	6796031	6900514	20626996	6029112
547370	6795342	10513812	7218589	7099707	6802546	6924498	20628745	6029935
558286	6796551	10515871	7225086	7105162	6803895	6930633	20630347	6030569
561432	6808849	10522085	7241449	7105829	6820677	6932599	20630534	6032535
562402	6819040	10525924	7295472	7108541	6829831	6936931	20630820	6037876
564222	6820732	10528744	7297657	7109709	6841912	6944388	20631533	6040793
564921	6823223	10530939	7344968	7112843	6844189	6954380	20631635	6045363
566122	6827938	10533000	7353743	7121438	6845920	6976925	20632119	6045957
569737	6832607	10537754	7357554	7122205	6851323	6983601	20632137	6049577
570386	6833603	10541155	7365811	7124372	6857065	6985601	20632463	6052567
575651	6835724	10544825	7366262	7124928	6875217	7026480	20632639	6054055
583764	6841288	10559060	7376975	7127248	6878590	7034997	20634253	6060844
584619	6852243	10563394	7390633	7135626	6879893	7050800	20635856	6070700
586782	6860225	10569181	7411353	7138150	6892123	7054900	20643167	6073793
587350	6875191	10575863	7413197	7150781	6917263	7060066	20643345	6074168
590491	6877033	10581997	7443555	7152701	6924956	7069560	20643492	6076826
592423	6899251	10587230	7459210	7172794	6932187	7105180	20646273	6077138
593753	6907940	10600886	7459491	7190928	6942650	7168993	20648632	6080017
596790	6910858	10607933	7462259	7201215	6947624	7172497	20650030	6080809
598291	6912633	10608661	7465476	7204722	6960967	7173564	20650526	6081839
601466	6923980	10641730	7515038	7205087	6962796	7180187	20651492	6083271
603737	6933137	10649102	7537536	7209818	7019179	7209459	20651523	6083907
605230	6938117	10653638	7594179	7210891	7024560	7209910	20653234	6084542
607671	6949057	10657754	7622942	7213673	7039132	7210070	20654433	6084783
608304	6956331	10658010	7633818	7235027	7040829	7223604	20654889	6085161
618246	6957235	10663447	7643562	7241760	7045891	7247045	20657619	6092738
619973	6957857	10665222	7645232	7245600	7053059	7247155	20658921	6094915
626305	6972363	10677573	7679911	7272141	7058391	7274002	20659223	6096852
629177	6978951	10683889	7684278	7278572	7058902	7275279	20663139	6100110
633047	6982381	10684042	7758335	7278932	7072392	7296508	20663538	6102579
634014	6985279	10694289	7759461	7281168	7074946	7300376	20666402	6104265
637052	6985504	10707897	7762236	7300481	7079744	7308708	20666681	6104319
637633	6987573	10718892	7794347	7300854	7101863	7317865	20668361	6104417
637765	6988024	10735074	7810266	7301382	7106118	7321100	20669430	6105823
642857	7009069	10738199	7814630	7323167	7117763	7335584	20672053	6109628
644063	7010238	10743656	7879762	7323293	7119292	7348355	20672230	6110444
645506	7024017	10745069	7937857	7339062	7127067	7349473	20672359	6111444
650045	7029455	10754097	7948756	7368713	7154677	7351884	20672873	6113842
656356	7039319	10767262	7980880	7403612	7169349	7361436	20673029	6119011
657123	7047271	10770251	8001401	7409642	7213548	7362190	20673256	6120885
663459	7055258	10774265	8003818	7420187	7214596	7371427	20673410	6120972
663898	7081079	10778059	8064736	7426947	7304064	7374390	20674773	6123464
666128	7081866	10784999	8096340	7427354	7318947	7385008	20681342	6127539
666185	7104210	10802636	8194867	7428013	7323628	7388772	20682727	6128292
666814	7106076	10804675	8200495	7428326	7323882	7434116	20683380	6128525
668656	7120184	10808464	8215155	7432118	7338888	7438452	20683577	6128785
669487	7139092	10812605	8316433	7464288	7356297	7450352	20683937	6129949
671327	7154090	10817516	8340730	7466319	7356685	7504781	20684232	6132145
675973	7154275	10820749	8355806	7484631	7364724	7506372	20684596	6132231
681496	7160722	10850984	8361194	7487245	7369973	7510638	20684874	6133392
686389	7163343	10861023	8420934	7493315	7373186	7534388	20685444	6135658
703512	7176769	10862992	8456977	7508422	7374163	7603588	20686278	6138845
706799	7186701	10864019	8461298	7525147	7379185	7645793	20687876	6142560
707515	7197937	10870245	8523354	7541845	7443789	7658484	20688704	6147110
710910	7202384	10870842	8882521	7545067	7449921	7751972	20688981	6148021
712835	7209195	10876738	8944872	7547639	7518822	7787817	20689094	6149917
719095	7249679	10915605	8945758	7551037	7520955	7806546	20690643	6151950
720784	7253713	10919648	8961186	7552376	7542441	7808044	20692790	6152154
721203	7277197	10921721	9048758	7553198	7590016	7833733	20693473	6154921
726862	7281020	10924324	9438123	7556247	7619242	7844377	20694052	6154930
728843	7290944	10928695	9590125	7573011	7640928	7856635	20695397	6161944
728931	7291633	10941296	9642803	7587944	7670450	7859111	20696988	6163169
732217	7301578	10947406	9665621	7587946	7708584	7864969	20698979	6170751
736369	7308794	10949501	9705596	7603382	7714446	7866492	20699491	6171854
737431	7327379	10952907	9769391	7613595	7717501	7868843	20699756	6175950
746841	7375878	10968536	10173284	7626364	7739706	7878273	20701821	6186401
747922	7381010	10978390	10249794	7655745	7741375	7891890	20703230	6192663
758144	7434469	10981970	10268213	7663632	7773320	7897957	20704508	6194474
770897	7465307	10982013	10285598	7699392	7784849	7902560	20706254	6195606
772860	7479823	10982329	10305391	7729089	7839058	7915315	20707084	6198471
775686	7531006	10983871	10340897	7734724	7848801	7924716	20707745	6198581
777297	7549433	10988583	10376478	7747863	7917670	7929224	20709300	6199815
777529	7551597	10994914	10464975	7766356	7932319	7933509	20710659	6200527
777790	7591931	10995850	10486609	7770843	7934358	7949181	20711620	6205783
787062	7597464	11012408	10542231	7783581	8058063	7954553	20714114	6208508
788462	7628882	11024523	10572305	7822448	8072752	7963434	20715222	6209664
793931	7633116	11028777	10573699	7828360	8079904	7973795	20715981	6214111
798177	7772936	11028905	10605524	7835867	8121110	7981978	20717497	6216647
798921	7783308	11029242	10610474	7844707	8246646	7983522	20717804	6217000
799693	7826673	11044458	10982899	7849754	8276044	8013545	20719011	6218680
801860	7945095	11051405	11143126	7861575	8317780	8016624	20720034	6220443
807319	8005701	11053872	11171826	7902821	8348261	8027356	20720924	6229266
810161	8013806	11082955	11270457	7905168	8379055	8061530	20721393	6231976
813054	8041020	11091875	11591959	7908771	8406180	8073189	20723463	6232540
813177	8053462	11099275	11723520	7925109	8430962	8075861	20727313	6236207
817668	8106473	11115546	11888526	7928215	8451897	8080520	20727917	6239267
817849	8106920	11122870	11960474	7943501	8460517	8092681	20727946	6242406
822635	8157094	11143181	12163396	7982297	8461869	8122106	20728398	6242817
829193	8279292	11143923	12201275	7982321	9018150	8129541	20730250	6243990
831674	8298767	11157544	12219101	7986118	9019201	8156361	20731098	6249039
842278	8362372	11157819	12287529	7993986	9060636	8165989	20735616	6250066
856908	8378874	11160455	12513967	8006345	9327462	8200091	20739647	6252013
865920	8385865	11168365	12533025	8027354	9524007	8206406	20739933	6255333
867164	8578051	11171410	12906277	8067084	9526841	8218848	20740860	6259205
875844	8818412	11171801	12924225	8091430	9596347	8220931	20743642	6262126
877363	8881864	11183043	12963078	8093341	9619208	8233039	20744031	6262489
882017	8946566	11192575	13572493	8096296	9695479	8235055	20744071	6264362
883203	9027220	11197936	13882971	8104377	9754724	8284756	20745265	6264408
888055	9101744	11206275	13902719	8109923	9766540	8292956	20748328	6265444
888229	9393654	11220583	14002443	8115759	10224733	8304772	20748403	6268773
895881	11203073	11226829	14019569	8124128	10359434	8318507	20751124	6269435
900027	14451502	11230825	14104185	8132084	10547674	8328877	20754762	6270715
901274	14906355	11243706	14160161	8132269	10656228	8339562	20755475	6272098
903701	15544373	11245192	14197116	8141398	10658376	8352810	20756417	6272329
905040	17201633	11257701	14268862	8149638	10709564	8365783	20757809	6272339
905760	18007710	11269380	14335426	8154876	10806760	8419298	20757825	6273403
905833	18007970	11270694	14378519	8156763	10839668	8422864	20758311	6273457
908407	18073342	11271326	14410765	8172030	11017976	8463843	20760795	6274077
908925	18084159	11271646	14470716	8176153	11104038	8465080	20761637	6282414
922352	18189879	11278201	14510335	8186344	11369664	8472716	20763560	6283992
925559	18288340	11296657	14543660	8196112	11509915	8512308	20763743	6288818
930393	19706638	11329287	14586467	8210450	11534381	8515474	20770962	6289733
932508	19760019	11332576	14612663	8237119	11655994	8540749	20771852	6290150
933430	28469290	11340021	14678249	8239892	12003462	8549050	20772360	6294216
935317	34116904	11340027	14696977	8245620	12077234	8573798	20774559	6295282
935867		11342814	14794726	8254095	12316900	8589413	20775303	6297725
940103		11361245	14870437	8255004	12897224	8617520	20778263	6298730
949532		11369546	14881177	8283345	12931655	8623664	20779869	6299049
952920		11388226	14892727	8285231	13082163	8625863	20780263	6307620
955620		11389047	14939810	8289946	13367002	8656747	20782058	6308103
956635		11417781	15043328	8293886	13891976	8688702	20783421	6309420
964999		11420803	15096292	8295446	13895167	8698113	20783620	6312564
965956		11435740	15118483	8312217	13928136	8723744	20784402	6313931
974962		11438900	15162485	8319384	13946030	8739876	20787810	6314613
977377		11442011	15359974	8348995	13982586	8764814	20788023	6318682
980524		11448847	15403289	8357897	13987425	8775007	20790713	6319002
987997		11466349	15515210	8365692	14006102	8778214	20791294	6319572
990011		11485129	15519020	8367682	14042099	8784661	20791786	6320511
991206		11513809	16030819	8384453	14067946	8792229	20795904	6321019
992633		11520075	16049452	8400076	14068125	8799498	20796038	6322235
996688		11532900	16154425	8427541	14129534	8836063	20796130	6322737
1003003		11534597	16318545	8460487	14180276	8863713	20796938	6324806
1007171		11537949	16319123	8475045	14181703	8880229	20797106	6325993
1009925		11549633	16409241	8477484	14188236	8893571	20797274	6327231
1010972		11583415	16496962	8483486	14237641	8901234	20799758	6329269
1021571		11736014	16502126	8486462	14253817	8911233	20800336	6331967
1028103		11752720	16686210	8548333	14349467	8921776	20802817	6333986
1031871		11767349	16750367	8551432	14374577	8950154	20807616	6335816
1034512		11768159	17028866	8551959	14407334	9003256	20808050	6338145
1037649		11775848	17055697	8568014	14459721	9067557	20809572	6341609
1037901		11808593	17137393	8570191	14512351	9094680	20809746	6342939
1038869		11848010	17340639	8571385	14573791	9125127	20810597	6343049
1043307		11852722	18007286	8574178	14731040	9204484	20811257	6343888
1044844		11870770	18030067	8578572	14747562	9205319	20812304	6344658
1047511		11905609	18059849	8582355	14843936	9213574	20813474	6345480
1049620		11939204	18061451	8583288	14850798	9224075	20813939	6350413
1051024		11946268	18063727	8584026	14901547	9253022	20814344	6358441
1052437		12176535	18171870	8593456	14904663	9271079	20815164	6358623
1053590		12186585	18214188	8603834	15010555	9297949	20817186	6369177
1054654		12217371	18237058	8609378	15016640	9333327	20817333	6369926
1056120		12314891	18237279	8611091	15090620	9333590	20818848	6372374
1057320		12451933	18345499	8611434	15125526	9341628	20819752	6376803
1059356		13387184	18365169	8612165	15247411	9395248	20820175	6379539
1061971		13619238	18402714	8614907	15318118	9400041	20822140	6385594
1064744		14676591	18423406	8623886	15380181	9419725	20822218	6391340
1067211		18077776	18547860	8625249	15651042	9457980	20822239	6391931
1068862		28807236	18561439	8625273	15708142	9495793	20822491	6392451
1069766			18610868	8628476	15749497	9509233	20822984	6393142
1071079			18631545	8636159	15791813	9519999	20824826	6393722
1071941			18676451	8639873	15914211	9558645	20825282	6394199
1072739			18719410	8654121	15937938	9586287	20826666	6398041
1078396			18752471	8656317	16209496	9596140	20830131	6399361
1078481			18822742	8657565	16277197	9695575	20833645	6399665
1084676			18837510	8663904	16514734	9715240	20834469	6402395
1088340			18859163	8670150	16725532	9791089	20835789	6402794
1098804			18908681	8671437	16728312	9820213	20838528	6403071
1099257			19098594	8681541	16802285	9923484	20841394	6415445
1104896			19124632	8699573	17131242	9976115	20841724	6417288
1109014			19369156	8701102	17169234	10015342	20844895	6419776
1114716			19494005	8701948	17566441	10061724	20845099	6421686
1116590			19565042	8707947	17683162	10077690	20846516	6431278
1121371			19733367	8713957	17946640	10206373	20847203	6431520
1138327			19794199	8719488	17949179	10235196	20847795	6432575
1151287			27243026	8729788	17953300	10302273	20848412	6436009
1158650			27243758	8733177	17964078	10314177	20848892	6436196
1159155			27246927	8738855	17965798	10388147	20849280	6436557
1161354			27249723	8751224	17974596	10410869	20850594	6442299
1163563			27264465	8751479	17978300	10463160	20851148	6444611
1164541			27266096	8752000	17979617	10537240	20851168	6446414
1168825			27268394	8758988	18008920	10553372	20851466	6448570
1169045			27275534	8761512	18019050	10652985	20853416	6454644
1174664			27285630	8764792	18020145	10778886	20854079	6455296
1181031			27290098	8765086	18020744	10851266	20854540	6458075
1185665			27293718	8766629	18024520	10908345	20855289	6462837
1185945			27296968	8770217	18024979	10964664	20855767	6466022
1188676			27300094	8770712	18028154	10978156	20856114	6470489
1191753			27308043	8773782	18035789	11006854	20857140	6476095
1196732			27308868	8774717	18038368	11121322	20857400	6477243
1201265			27313395	8780292	18046187	11202528	20860044	6477806
1201532			27321057	8782909	18059298	11226907	20860647	6477836
1202878			27333296	8788484	18059689	11253370	20861240	6482275
1205914			27334416	8795069	18061385	11409939	20862050	6487345
1206595			27337409	8806314	18068180	11418698	20862804	6487592
1207650			27338176	8806592	18070275	11468171	20863047	6492404
1212463			27350325	8807424	18070589	11614126	20863166	6494593
1213187			27350754	8809502	18083723	11640758	20863683	6500132
1217548			27354882	8809702	18087017	11780703	20863975	6502663
1217599			27362032	8810838	18091965	11935505	20866060	6503319
1220162			27371998	8816093	18095534	12055737	20866173	6504421
1222044			27377609	8818662	18099739	12070130	20866630	6505018
1226205			27381257	8819681	18104810	12784862	20867260	6505245
1230845			27385221	8822551	18107766	12956732	20867954	6512104
1232738			27401712	8832096	18114704	13132930	20868122	6512512
1235975			27404923	8845929	18115140	13812889	20868508	6513265
1244206			27414999	8862731	18121110	13882134	20869656	6513636
1246556			27426206	8866264	18122242	13882359	20870937	6514088
1249675			27426632	8872647	18135423	13884567	20871294	6514314
1256629			27431752	8874995	18140138	13891493	20872602	6521323
1256682			27437516	8878020	18142793	13892779	20872735	6522117
1260120			27444111	8887931	18149849	13894548	20873277	6528691
1260199			27449576	8889928	18159649	13897346	20873839	6529166
1268754			27461046	8900355	18168974	13898780	20873989	6530677
1271901			27468591	8901074	18175465	13899272	20878881	6530927
1280673			27470066	8911050	18177299	13899377	20881311	6531109
1281163			27483904	8911545	18181699	13899918	20882212	6535904
1285580			27489129	8913424	18189057	13900295	20882287	6552022
1285926			27493947	8914524	18191112	13914789	20883730	6554049
1287220			27496418	8915012	18191126	13917265	20884590	6554420
1291148			27501112	8916888	18192985	13919369	20885581	6555574
1293354			27510263	8931263	18193228	13921425	20885720	6556999
1298836			27514381	8933332	18195114	13922250	20885918	6558439
1301825			27515644	8936312	18196038	13923594	20887725	6558804
1312785			27517413	8942403	18206892	13926633	20888362	6558877
1313203			27520692	8945228	18223997	13936789	20888998	6570688
1314706			27522980	8945712	18226517	13950712	20889973	6574098
1315007			27528551	8977827	18226526	13950713	20891403	6579493
1315326			27543191	8982683	18232018	13953219	20891434	6580918
1317152			27552695	8994147	18232809	13958613	20892469	6590458
1318580			27561067	8996313	18233999	13958720	20893418	6590960
1319259			27565004	8999945	18235075	13962218	20893692	6595502
1326464			27569555	9024651	18240990	13963247	20896337	6606258
1332228			27576435	9032423	18243892	13967819	20897284	6606806
1340415			27584506	9042228	18244906	13979437	20898685	6607033
1354519			27588986	9042322	18249834	13987531	20898809	6610402
1357900			27596768	9046706	18256255	13987613	20899056	6613786
1359747			27598238	9066452	18256406	13988027	20900575	6621008
1361111			27600595	9068305	18257017	13988150	20901393	6621771
1366282			27602658	9070457	18257683	14007506	20905141	6623298
1368714			27604335	9072074	18257741	14008693	20905303	6624837
1368806			27613334	9072249	18257873	14017642	20906294	6630119
1371273			27615531	9076199	18257900	14023784	20907828	6630683
1371552			27618200	9079030	18260229	14024207	20910035	6630750
1372315			27619101	9080471	18263177	14024867	20911397	6630905
1381662			27633208	9095102	18266289	14026271	20916384	6632830
1384199			27637601	9095495	18281848	14028918	20918475	6636433
1386262			27641906	9098130	18282497	14041411	20920331	6638246
1386858			27644750	9098350	18283999	14041446	20921182	6639264
1390942			27647395	9098551	18292155	14050219	20921938	6641718
1392334			27654685	9101562	18320928	14065898	20924639	6644303
1393352			27660732	9130184	18322125	14066159	20925775	6650558
1393982			27676485	9130679	18338022	14072953	20926058	6651379
1398590			27680163	9132989	18339242	14096282	20929012	6652970
1402476			27680971	9145330	18355427	14102645	20930924	6654309
1406916			27683426	9158451	18358109	14106907	20931218	6657415
1410907			27696237	9160833	18362065	14110448	20931380	6657804
1411037			27698736	9162110	18373203	14111476	20931834	6663330
1422939			27718676	9166918	18374535	14116482	20931861	6668729
1424588			27720414	9168745	18374852	14124442	20932660	6671750
1434052			27744978	9171801	18394636	14128947	20932944	6674153
1435909			27758388	9194606	18400911	14136235	20933419	6682205
1439217			27773504	9198742	18402951	14141523	20938193	6685978
1443108			27777186	9215083	18406974	14152021	20939040	6687868
1448304			27795242	9219422	18407607	14152488	20942521	6688786
1463605			27809837	9221016	18409768	14152512	20942853	6691405
1472379			27814888	9229580	18409888	14154634	20944078	6694265
1475705			27819403	9233897	18413221	14175444	20944946	6697218
1476504			27822182	9236172	18415879	14176552	20945051	6699586
1476603			27825624	9239767	18417530	14183079	20950501	6701320
1479432			27828833	9243985	18432642	14183181	20950709	6704842
1480023			27837170	9248634	18438626	14183642	20951625	6706416
1481646			27842846	9254738	18439755	14206645	20953068	6708497
1485574			27851149	9256188	18456762	14212009	20953551	6711598
1492535			27855929	9258146	18457455	14223112	20956075	6723931
1499526			27864511	9264169	18473863	14225060	20957089	6728777
1503884			27866825	9270112	18474180	14225818	20957568	6732809
1505448			27874638	9281712	18477852	14230296	20958733	6734993
1505986			27879554	9282109	18478092	14232315	20959135	6737567
1511727			27881139	9287634	18480492	14236459	20959698	6740992
1514563			27881341	9291357	18484170	14237801	20962923	6742120
1517694			27909518	9291739	18492979	14244976	20963808	6742512
1522367			27925654	9292951	18510986	14246106	20964096	6746439
1535424			27934194	9293534	18519419	14248187	20964153	6747649
1542550			27954241	9296765	18526718	14254601	20965916	6749089
1550461			27960959	9301335	18531467	14255257	20966240	6752236
1560106			27970899	9311320	18541082	14261708	20969084	6753540
1560386			28024941	9318380	18593944	14267493	20970643	6755627
1581709			28034648	9320099	18594072	14277886	20970786	6756139
1582300			28162035	9321642	18595862	14280135	20972192	6758252
1582362			28179624	9322880	18596271	14282657	20972394	6758469
1583246			28253602	9325986	18596414	14289377	20974484	6758906
1603240			28257237	9331767	18599269	14300789	20977587	6762436
1605912			28294070	9334154	18603437	14301076	20979359	6764484
1606863			28357561	9341842	18603484	14302783	20982319	6769768
1618866			28470367	9342103	18641214	14311172	20982380	6773756
1627428			28618589	9356300	18651792	14319671	20982418	6774202
1632084			28648280	9367650	18655352	14329984	20985811	6776854
1632555			28928287	9371039	18734735	14330041	20986582	6781910
1636814			29027671	9372377	18737848	14333340	20986686	6783815
1640553			31544536	9373120	18748053	14337674	20986833	6786993
1644380			31655183	9376373	18762918	14359815	20988802	6799566
1652357			32155664	9382700	18788959	14364255	20990765	6801077
1659817			32474248	9383467	18859162	14369734	20991842	6805560
1674112			33536772	9391194	18876675	14377471	20992005	6809919
1676969			33587049	9397179	18902206	14377472	20993284	6813382
1682431			34704250	9414138	18911635	14377796	20996117	6815404
1682724			35058951	9418969	18925050	14378404	20996924	6819830
1697691				9424120	18955116	14391668	20998218	6820414
1699229				9426044	18999642	14394956	20999326	6821191
1700397				9434204	19008928	14403664	21000184	6823189
1700687				9440848	19047925	14408914	21001364	6824198
1701567				9442742	19048585	14411266	21003722	6832428
1710003				9444767	19250176	14415772	21004524	6834083
1711083				9452257	19461678	14416044	21005205	6835784
1721206				9456360	19557203	14418024	21005929	6838374
1725183				9476636	27355621	14420363	21006335	6839467
1753254				9482109	27393006	14421462	21006762	6841933
1757118				9483788	27533592	14427537	21006802	6853109
1779651				9485213	28146945	14442072	21006841	6853648
1779861				9499538	28519342	14444377	21007294	6863990
1796503				9500384	30380524	14447720	21007571	6866805
1797855				9503705	31785740	14450973	21007828	6868664
1797975				9507399	32030475	14453338	21009536	6870640
1812430				9511236	32081751	14454232	21009830	6870692
1835805				9524897	32203150	14457662	21010047	6870939
1836233				9527189	32827810	14461073	21010688	6873140
1837474				9542263	32843163	14473629	21011980	6878401
1839671				9555901	33182497	14474777	21012143	6879756
1854897				9557620	34062233	14486600	21013295	6880227
1855271				9559525	34653719	14490368	21013557	6882632
1863846				9566561	35196008	14490825	21014052	6885549
1868907				9569742		14494117	21014401	6894311
1876946				9580698		14497244	21014937	6894875
1912410				9582909		14499662	21015021	6896742
1914622				9588966		14511358	21015145	6900610
1922571				9590582		14536524	21016783	6902381
1922654				9595512		14538100	21016797	6904321
1928631				9606650		14542567	21019573	6904997
1932681				9626207		14549013	21020172	6916779
1934766				9703237		14561988	21020720	6919707
1938192				9714189		14562149	21021260	6937096
1950870				9744271		14568798	21021275	6939371
1956907				9793219		14573310	21023874	6941074
1966805				9796038		14574801	21023937	6941340
1967561				9804164		14576509	21024837	6941584
1977565				9817299		14582271	21025062	6954437
1989255				9848329		14583306	21028637	6959529
2000418				9862454		14590281	21030775	6961713
2010188				9872711		14590329	21032977	6964120
2015224				9876790		14600589	21037103	6965846
2021725				9884623		14604890	21038042	6966622
2026452				9901475		14605070	21039517	6972515
2032730				9902098		14607316	21040394	6973297
2035815				9913950		14611551	21042759	6975186
2046274				9928479		14615609	21043425	6995297
2047227				9933553		14621641	21043518	6998059
2048332				9949405		14626163	21044188	6998428
2050356				9951930		14632574	21045448	7001661
2052066				9952187		14650468	21049001	7003843
2057774				9953513		14651515	21050066	7006233
2061214				9955233		14653854	21053412	7010359
2061312				9971924		14658729	21055084	7019554
2070735				9972230		14662829	21056087	7027263
2079264				10009487		14670790	21056157	7031910
2090127				10009679		14673490	21056193	7032098
2094801				10014752		14673841	21059131	7032943
2097007				10017539		14684278	21060791	7033028
2102251				10024099		14684787	21062358	7038543
2104760				10036170		14693268	21064119	7048683
2106890				10042244		14698484	21065401	7056041
2110635				10048959		14706172	21066332	7057989
2115900				10050528		14717149	21067991	7060197
2120527				10053826		14732604	21068778	7061396
2131321				10056987		14736131	21071269	7070639
2142278				10069427		14754721	21074328	7081733
2149064				10075254		14772420	21074956	7082021
2149926				10080700		14784523	21076307	7086301
2159430				10083707		14805950	21077015	7086680
2160311				10086790		14811511	21077080	7100772
2169059				10090439		14832095	21077384	7101266
2171027				10092101		14838076	21079522	7120213
2172492				10104072		14844667	21081177	7123242
2178219				10114970		14848354	21081782	7131809
2180472				10118530		14848396	21082112	7134049
2190646				10123994		14857823	21082896	7148219
2192167				10127309		14865360	21082967	7148799
2214343				10128222		14868823	21084176	7149360
2219926				10138320		14869640	21084375	7154625
2228530				10138672		14869932	21085163	7165881
2233008				10139949		14875111	21085714	7168164
2233342				10142793		14887803	21090526	7176692
2245532				10143127		14891130	21091013	7186180
2268844				10144792		14891710	21095170	7186300
2269396				10156787		14896152	21098584	7191748
2282487				10170791		14897303	21101421	7194811
2293815				10180788		14897826	21104103	7197028
2299981				10183040		14900125	21104703	7200751
2321152				10191876		14906871	21105709	7216454
2340190				10197689		14908642	21106556	7216972
2351238				10200971		14917687	21106816	7223595
2360473				10201889		14918847	21108568	7225061
2411815				10203733		14919844	21109181	7225175
2443844				10205890		14942394	21109313	7231180
2457691				10215454		14945106	21110155	7231909
2472666				10218056		14982253	21110346	7233530
2479049				10220767		15014667	21111687	7234272
2502432				10223633		15017794	21113217	7235940
2525065				10341007		15026697	21114048	7239394
2526364				10342028		15036981	21114303	7241582
2531927				10383078		15075956	21115201	7246412
2554901				10384425		15083151	21115627	7247092
2555360				10438833		15096889	21119563	7247110
2565053				10491063		15099208	21120605	7248553
2566722				10533522		15132828	21121486	7248696
2572183				10626133		15137202	21123054	7252093
2575735				10718560		15142909	21125523	7253725
2585701				10732364		15159102	21126405	7254317
2586947				10857807		15175779	21126522	7260570
2598331				10961899		15176959	21126806	7262599
2643481				10971022		15177081	21127459	7267626
2664491				10981270		15177722	21127732	7274170
2693401				11123179		15211877	21127953	7275185
2701153				11214304		15227887	21128110	7276650
2701930				11216961		15228440	21130554	7278959
2707963				11278236		15229496	21130659	7282935
2708710				11338816		15256814	21133383	7283724
2711868				11354600		15257408	21133526	7286021
2713741				11360521		15260350	21133904	7290445
2720116				11382590		15265033	21134513	7299350
2748299				11425372		15287723	21136127	7311540
2752185				11458652		15291440	21137764	7327398
2756846				11532675		15344752	21143243	7329036
2784004				11575908		15348223	21143298	7330123
2786981				11629814		15357571	21144433	7331033
2820042				11765216		15376123	21145488	7335539
2836636				11792507		15421185	21147077	7337855
2846219				11844834		15435863	21147317	7340707
2859593				11857498		15439487	21147427	7351648
2890472				11873968		15441527	21150292	7356776
2943973				11884311		15485213	21150577	7368985
2948725				11906927		15502536	21154035	7370705
2956302				11965597		15541700	21159897	7372886
2970514				11998107		15561350	21162470	7373251
2987247				12004849		15569582	21162672	7375835
3021311				12017641		15573785	21163562	7380170
3049413				12069121		15581137	21164646	7382852
3091590				12119379		15626618	21166132	7383609
3101847				12126385		15632495	21166646	7396121
3103068				12135453		15665288	21169272	7399689
3169722				12153697		15676825	21170463	7400084
3183665				12206125		15705356	21175421	7402585
3185439				12212067		15735155	21176564	7403846
3198820				12352909		15738331	21177402	7405549
3211041				12378285		15801687	21178031	7408274
3232341				12396855		15842716	21180848	7411477
3233686				12442185		15854641	21181466	7414342
3255822				12516120		15864875	21182772	7422978
3266124				12523762		15914882	21183612	7426568
3277089				12532111		15917024	21185364	7429908
3280641				12544551		15929017	21185531	7433524
3325212				12601837		15960346	21186478	7434548
3330555				12623802		15985871	21188180	7434641
3366053				12653781		16081335	21189819	7436076
3368466				12897049		16160900	21194093	7437262
3371307				12899546		16179389	21194247	7437392
3396262				12929817		16194612	21195557	7438319
3450009				12930468		16197932	21198535	7438336
3463400				12960334		16249507	21198847	7446758
3470603				12971171		16295432	21198975	7455631
3479474				13067907		16472719	21199356	7457596
3489962				13074116		16977483	21200764	7465211
3492751				13093376		17027936	21200959	7474075
3503897				13325065		17057193	21202891	7475309
3506459				13368975		17067333	21203584	7498813
3528371				13369255		17273172	21206612	7513600
3551571				13373928		17524548	21206694	7517215
3608625				13399907		18152341	21209680	7520285
3619010				13403460		18605878	21210021	7526385
3640308				13411311		18773001	21212841	7533980
3657420				13554910		18794292	21213300	7534753
3669633				13570464		18967474	21213673	7540594
3712958				13602133		19068378	21214139	7547754
3716949				13610082		19451673	21215785	7548254
3767943				13685589		19821958	21217435	7549899
3830074				13691897		27896501	21217479	7554561
3933276				13708127		28546678	21217549	7555645
4834131				13709864		28563945	21217638	7556989
5000810				13725118		29121377	21219778	7560234
5443475				13726527		29767723	21220165	7560654
5663284				13796529		30072626	21220212	7562762
5776205				13833594		30573628	21220895	7565844
				13881129		30729643	21222313	7567628
				13884212		31707961	21228192	7574515
				13906712		31848359	21231159	7577232
				13938270		33416844	21232321	7578715
				13981216		33714359	21233939	7586240
				13984656		34506986	21234938	7590011
				13989596		35134987	21236577	7590989
				13994025		35165035	21236627	7593251
				14006623			21237294	7593609
				14022842			21237675	7595775
				14102533			21238774	7600431
				14122644			21239241	7602403
				14156376			21239577	7603898
				14160898			21241516	7605963
				14168172			21241805	7610774
				14177131			21242364	7614220
				14210202			21242754	7614606
				14214027			21242996	7617585
				14220500			21246975	7618441
				14237245			21248627	7621487
				14263388			21249898	7626519
				14274871			21254368	7627939
				14315321			21255236	7629422
				14318117			21255587	7635603
				14321787			21258451	7635940
				14348441			21259998	7638063
				14355438			21261511	7638211
				14392340			21263461	7644425
				14401259			21265504	7646262
				14435932			21267561	7653447
				14523566			21268590	7657164
				14544388			21270301	7660805
				14554612			21270616	7664666
				14564101			21271206	7671179
				14565144			21272706	7692597
				14593432			21277151	7703816
				14646953			21277670	7712056
				14669688			21282739	7715135
				14690672			21283619	7724715
				14691728			21285523	7727550
				14705411			21285602	7727948
				14726659			21285991	7733228
				14729052			21287078	7739386
				14734917			21287571	7741016
				14745383			21287932	7755625
				14834316			21293034	7765879
				14904073			21294524	7778109
				14911768			21295386	7798878
				14914946			21297054	7800869
				14916661			21299216	7809027
				14925214			21302104	7813450
				15008879			21304500	7817616
				15012655			21304898	7825814
				15021093			21305765	7853922
				15035409			21308435	7858081
				15052192			21310529	7869851
				15069293			21318672	7873726
				15072567			21320372	7876560
				15121604			21322495	7878610
				15123162			21322815	7884180
				15126513			21323189	7891302
				15158826			21323604	7893016
				15173200			21324338	7896506
				15209934			21325647	7907359
				15240128			21325754	7911089
				15252542			21328395	7915405
				15264752			21328827	7916103
				15317269			21330125	7922618
				15328094			21330690	7925262
				15354682			21333609	7928581
				15400166			21334186	7930819
				15408576			21336175	7935519
				15410737			21336669	7943489
				15415287			21339056	7948788
				15468655			21343789	7951854
				15478735			21344550	7963379
				15483803			21345958	7967706
				15485980			21346574	7967764
				15494572			21348443	7972687
				15498992			21348806	7978922
				15514399			21354014	7986930
				15517614			21356235	7992130
				15537683			21359444	7992971
				15540719			21360452	8019269
				15542886			21360544	8023250
				15570469			21361553	8029248
				15582069			21362004	8033540
				15643270			21363242	8034964
				15655065			21363687	8042879
				15727344			21363730	8052064
				15735880			21365840	8052568
				15736274			21366513	8058496
				15755316			21368477	8060429
				15804469			21375983	8068447
				15813544			21377775	8069583
				15820237			21392473	8081941
				15822942			21396866	8082777
				15860260			21398531	8083617
				15875151			21403150	8087122
				15889112			21409716	8088388
				15955868			21413942	8093604
				15964321			21414224	8113473
				15980497			21415583	8115194
				16014354			21419480	8118306
				16017192			21420728	8121705
				16032844			21421959	8123811
				16075577			21443009	8152001
				16099490			21443506	8162384
				16101532			21449566	8172301
				16136111			21450530	8176381
				16161862			21452563	8178564
				16166098			21454934	8179573
				16187037			21457440	8188597
				16194847			21463094	8192182
				16262177			21467995	8193400
				16269202			21469197	8194700
				16293925			21471181	8197142
				16316662			21482483	8204565
				16350576			21484534	8205502
				16358559			21485706	8205575
				16379963			21487672	8206262
				16384353			21488319	8217470
				16470856			21490845	8218803
				16501920			21491340	8225406
				16505080			21492739	8228055
				16572697			21493029	8231565
				16594900			21494105	8232452
				16615700			21495415	8244424
				16668962			21497430	8258241
				16689206			21498079	8260571
				16702539			21498163	8264111
				16725949			21499694	8266104
				16736117			21500423	8273109
				16746572			21500616	8282753
				16800557			21504937	8284426
				16845823			21506968	8286411
				16863284			21511848	8289811
				16945542			21514490	8290264
				16956033			21519529	8292706
				16974404			21519809	8293869
				17027313			21530708	8296694
				17028397			21531001	8301259
				17053143			21531831	8302582
				17090127			21540667	8311343
				17167153			21542691	8315826
				17186831			21546086	8321189
				17227835			21546518	8324012
				17290719			21547027	8325436
				17296888			21548648	8327247
				17305895			21556279	8329459
				17326051			21564016	8329924
				17331287			21586246	8330843
				17384118			21586288	8337119
				17393634			21587924	8341411
				17477057			21590427	8344957
				17524480			21595603	8345166
				17562780			21595648	8351259
				17572328			21605241	8352262
				17583248			21606858	8358085
				17691674			21609977	8364408
				17698262			21621571	8366743
				17751560			21621797	8366997
				17763395			21622518	8372126
				17773908			21623919	8377813
				17828047			21624644	8379775
				17830683			21626455	8384512
				17844944			21629839	8384612
				17854439			21635929	8385467
				17857050			21637020	8395758
				17911795			21637275	8401347
				17933949			21639727	8411477
				17946142			21645419	8413688
				17951466			21649905	8419126
				17960206			21656979	8419996
				17960878			21665068	8421351
				17962907			21667988	8428782
				17964165			21670637	8431070
				17964769			21679377	8437274
				17967116			21679919	8439587
				17976000			21680834	8442210
				17977564			21681009	8456096
				17981693			21684679	8460471
				17990465			21690871	8463346
				17996129			21696587	8467737
				17999186			21699381	8470400
				18003664			21704322	8472957
				18008576			21716581	8479506
				18011478			21718113	8481683
				18015258			21718600	8487627
				18059055			21722214	8490015
				18061215			21726663	8492327
				18065941			21732521	8494492
				18068207			21736916	8495202
				18071535			21739542	8497627
				18073302			21741549	8498182
				18075633			21748074	8509053
				18075940			21750374	8510537
				18076438			21751736	8521146
				18080302			21757720	8521405
				18089000			21761301	8523246
				18090152			21764266	8523752
				18092424			21765560	8524863
				18094983			21767368	8537836
				18100615			21776896	8538770
				18102009			21780223	8541427
				18107427			21780444	8546494
				18136495			21781238	8548641
				18140724			21783038	8549771
				18146673			21783637	8550888
				18149143			21790614	8551675
				18152906			21791063	8553088
				18160750			21797823	8553090
				18176772			21805610	8556111
				18197251			21810713	8558362
				18203379			21811864	8564260
				18214770			21831292	8564964
				18214918			21844689	8566979
				18215332			21848477	8569336
				18217266			21851926	8569733
				18221300			21854697	8570230
				18222514			21861127	8571547
				18245133			21861321	8573136
				18280926			21862755	8573472
				18303263			21864328	8576603
				18341235			21875289	8576742
				18346646			21878150	8583461
				18358664			21878592	8583546
				18381727			21885453	8588897
				18382536			21886363	8590534
				18391035			21887282	8593879
				18419530			21894848	8595836
				18421523			21897884	8596024
				18427827			21902469	8601401
				18431038			21902997	8605028
				18439442			21911831	8606205
				18443597			21915061	8606592
				18450014			21917423	8606921
				18470655			21920238	8612441
				18479266			21930346	8612755
				18490105			21938111	8614233
				18496503			21945340	8618402
				18498080			21947460	8619910
				18525929			21951165	8621719
				18526023			21953065	8623125
				18530397			21955421	8623327
				18534229			21960416	8625267
				18539858			21977563	8632521
				18544502			21995710	8633004
				18544714			21998176	8636664
				18554812			22008104	8639567
				18629641			22009831	8641433
				18634371			22020117	8643029
				18638727			22024717	8643171
				18641671			22026836	8645402
				18645202			22026903	8646436
				18661417			22036042	8647262
				18666635			22041935	8647285
				18678493			22041949	8648216
				18689353			22048325	8650641
				18697159			22050289	8650728
				18699067			22053093	8651198
				18708906			22063591	8651294
				18714876			22065034	8652362
				18715092			22073385	8654545
				18717382			22081294	8655322
				18719773			22088746	8658203
				18722021			22101664	8660981
				18727701			22105332	8661656
				18761408			22113221	8662318
				18781392			22118015	8664111
				18786943			22120683	8667819
				18789882			22123055	8672599
				18792513			22133372	8673090
				18798715			22136358	8675446
				18799579			22141763	8677876
				18802413			22142079	8683343
				18808177			22143509	8684312
				18812530			22145617	8685614
				18821863			22148798	8688055
				18827602			22149539	8689120
				18828575			22155563	8691025
				18835622			22158785	8691276
				18852664			22164169	8694777
				18861199			22173110	8695682
				18862218			22184671	8699737
				18875614			22189457	8704390
				18877286			22193274	8704426
				18890270			22194958	8704973
				18901560			22197158	8706955
				18907103			22204469	8708353
				18918068			22207251	8708995
				18930272			22207698	8710901
				18942087			22210427	8710948
				18942495			22215962	8711929
				18951046			22230382	8712557
				18960320			22238066	8713100
				18991484			22238274	8715149
				18996204			22238752	8715883
				19027290			22239878	8716757
				19027337			22253330	8718081
				19058736			22277034	8721954
				19058793			22279557	8731726
				19075339			22282924	8737851
				19082636			22292055	8739630
				19082721			22315081	8739702
				19114657			22326544	8744342
				19120182			22337205	8744839
				19124511			22342078	8746746
				19127924			22342783	8749537
				19138678			22344199	8749761
				19141129			22346168	8751070
				19142777			22348119	8756985
				19147965			22349795	8758760
				19150098			22362053	8766265
				19154118			22374666	8767669
				19154135			22375487	8771744
				19154341			22377650	8773673
				19159335			22388482	8773820
				19166592			22391306	8780956
				19201962			22393054	8785604
				19203497			22394255	8786279
				19228801			22405645	8788928
				19275250			22412027	8789745
				19286359			22416110	8790614
				19297387			22421406	8790856
				19302573			22428658	8793501
				19305868			22436902	8797646
				19324619			22439159	8800275
				19341143			22442402	8801134
				19362517			22444302	8801912
				19369303			22446999	8805078
				19371647			22452263	8811396
				19373466			22458256	8811979
				19378115			22484725	8811988
				19380289			22485841	8812503
				19383277			22497593	8814615
				19387378			22509024	8815711
				19387542			22529832	8816250
				19392277			22530713	8817748
				19410517			22536046	8827898
				19425972			22544721	8828899
				19427557			22578052	8830162
				19430637			22581949	8834991
				19433296			22596276	8836065
				19436046			22597915	8841271
				19441408			22601683	8844267
				19449775			22604331	8846070
				19451809			22607129	8848358
				19472616			22618409	8849086
				19485903			22645950	8850149
				19517019			22646146	8852015
				19526884			22663951	8854445
				19536086			22665196	8857821
				19581618			22672742	8858052
				19610569			22684592	8858620
				19632080			22685284	8862932
				19646090			22686297	8865589
				19657786			22693606	8870925
				19677921			22695662	8874964
				19716432			22697783	8877247
				19722244			22706823	8879176
				19737062			22723206	8879245
				19749097			22736186	8879636
				19749723			22741950	8880196
				19771609			22742876	8888801
				19782259			22754222	8892550
				19792352			22757296	8896094
				19792819			22757383	8897235
				19803371			22769229	8897523
				19809191			22782876	8898180
				19811237			22799043	8898548
				19819084			22806690	8899217
				19831195			22821440	8900638
				19838104			22821578	8902246
				27306180			22846024	8903229
				27334011			22871897	8903663
				27422301			22883823	8905420
				27439517			22889719	8912035
				27775471			22897283	8914200
				27910094			22909104	8921191
				27978977			22914431	8922907
				28028357			22917290	8924409
				28094827			22919782	8930305
				28128912			22925800	8936080
				28170705			22933000	8936264
				28288298			22937573	8936572
				28470244			22940413	8939354
				28545796			22945549	8942943
				28596598			22953900	8943120
				28618828			22966630	8949307
				28647932			22969889	8953002
				28713905			22976607	8961389
				28807639			22982442	8961802
				29015268			23002179	8970103
				29116021			23008759	8971323
				29174634			23023495	8983347
				29246486			23039116	8984818
				29248444			23039286	8991661
				29249399			23056766	8996324
				29254357			23062944	8998588
				29257319			23065026	9011222
				29258085			23073059	9013691
				29258548			23074237	9014264
				29261738			23080919	9015332
				29261739			23099558	9033419
				29262198			23111306	9035446
				29262508			23114477	9042897
				29263626			23121740	9044784
				29264221			23159953	9046773
				29264864			23197325	9047031
				29268827			23206884	9053283
				29270644			23268100	9055497
				29275467			23270633	9062993
				29279043			23280987	9063114
				29281123			23317383	9063266
				29281315			23318634	9066574
				29282056			23335113	9074478
				29283134			23346294	9076411
				29286879			23372202	9080108
				29287081			23407443	9083231
				29287257			23418583	9084696
				29288979			23424599	9084798
				29294871			23438149	9086147
				29296513			23452811	9088107
				29296673			23484101	9088957
				29297563			23527872	9089174
				29298054			23568734	9090419
				29299295			24726510	9090679
				29299891			24780840	9093554
				29302404			24907763	9093983
				29305090			24928705	9094417
				29306908			25256207	9095314
				29307185			25300641	9098987
				29314143			26698971	9099260
				29315784				9100928
				29317061				9103905
				29317085				9104680
				29317463				9105239
				29321321				9105275
				29329641				9112979
				29330719				9113307
				29331793				9114180
				29334800				9115807
				29336274				9117024
				29346685				9118440
				29349634				9119084
				29357567				9119331
				29363093				9122911
				29368046				9124869
				29369297				9124928
				29371059				9126382
				29380262				9127443
				29382007				9129041
				29382690				9131875
				29382996				9137584
				29385907				9144142
				29386109				9147443
				29386140				9149607
				29390752				9151065
				29391955				9151813
				29393372				9155880
				29394607				9158015
				29403736				9159550
				29403939				9163502
				29403975				9165081
				29408287				9169050
				29408497				9171636
				29411936				9172051
				29412552				9180057
				29415906				9182589
				29416299				9186238
				29423782				9188593
				29426015				9188685
				29428489				9189256
				29429782				9190718
				29431821				9192863
				29433160				9193853
				29434450				9193916
				29435577				9202358
				29439922				9203397
				29441483				9209269
				29448375				9209519
				29457702				9210341
				29459538				9213887
				29464381				9216060
				29466026				9217102
				29467255				9217263
				29467764				9217314
				29468830				9222359
				29470478				9223271
				29470679				9223342
				29472838				9223444
				29473462				9224992
				29473789				9225626
				29473824				9231378
				29473886				9232993
				29475339				9235827
				29476488				9242087
				29479353				9245082
				29487404				9246836
				29487660				9246946
				29491996				9247464
				29492164				9248273
				29493127				9249703
				29494452				9251637
				29495677				9252376
				29497497				9264106
				29500283				9264212
				29503027				9267218
				29507246				9271583
				29509683				9280113
				29510710				9286422
				29511799				9289346
				29512852				9294851
				29513279				9295430
				29514379				9297486
				29522681				9299672
				29525551				9304613
				29526913				9304933
				29527071				9306030
				29529050				9309058
				29536506				9310009
				29550740				9314748
				29551922				9314831
				29552950				9315311
				29553494				9319078
				29559663				9319354
				29561137				9320490
				29561243				9324892
				29561343				9329974
				29563164				9331341
				29566468				9338393
				29567012				9341280
				29567145				9343549
				29567382				9344380
				29571252				9345052
				29572110				9345444
				29575294				9353378
				29576191				9353590
				29576432				9353627
				29577146				9354487
				29578281				9355538
				29583071				9358118
				29583871				9361247
				29586725				9362343
				29587607				9364828
				29591987				9369538
				29594427				9370738
				29596074				9371712
				29600258				9372139
				29600825				9372659
				29600953				9381331
				29602157				9381920
				29607127				9383088
				29607625				9383208
				29609490				9383837
				29614369				9384836
				29615316				9388592
				29618121				9397134
				29618832				9402696
				29619849				9402858
				29622832				9409363
				29624372				9414097
				29625187				9417392
				29626474				9420305
				29627069				9422496
				29627612				9424759
				29628954				9430811
				29629689				9435806
				29641257				9436826
				29642618				9437461
				29643325				9440420
				29649879				9443132
				29650304				9446764
				29653450				9447606
				29654738				9447901
				29654812				9449507
				29655230				9452376
				29655928				9454990
				29656970				9458332
				29660573				9461925
				29660855				9464216
				29660981				9467454
				29663462				9474135
				29667494				9476390
				29668641				9476396
				29669698				9477711
				29671079				9481347
				29671502				9482694
				29673378				9482891
				29674400				9490935
				29674433				9491238
				29674964				9492065
				29675913				9494412
				29679969				9502081
				29680555				9506827
				29685291				9509520
				29687386				9516118
				29688156				9516407
				29691642				9516994
				29692872				9521583
				29702603				9524642
				29714343				9525719
				29715446				9530680
				29720020				9533624
				29720520				9534811
				29721288				9536479
				29734236				9539098
				29736655				9539926
				29736798				9540732
				29743755				9549115
				29744814				9550026
				29746514				9550573
				29751441				9560315
				29751447				9560600
				29756978				9562328
				29758877				9569395
				29768636				9577031
				29769084				9582147
				29770435				9583448
				29770540				9586275
				29777299				9587516
				29778034				9590794
				29781991				9591568
				29782454				9597742
				29785465				9605504
				29785893				9612798
				29793004				9633533
				29798037				9638842
				29802039				9658118
				29811358				9686767
				29816126				9692957
				29816831				9697297
				29817337				9703449
				29822423				9709556
				29824008				9711491
				29824732				9712237
				29830513				9716701
				29832652				9720579
				29836172				9721639
				29837457				9722995
				29842022				9741329
				29847005				9744953
				29848197				9746033
				29851324				9746450
				29852303				9783560
				29858605				9788058
				29858918				9790738
				29859152				9796501
				29886390				9803383
				29889054				9805119
				29901153				9819324
				29901855				9832755
				29902838				9834088
				29905381				9834929
				29916271				9838723
				29920790				9841051
				29923617				9849565
				29931581				9849933
				29933071				9855891
				29935177				9858325
				29936301				9859877
				29937356				9863873
				29942313				9866195
				29946874				9870299
				29947674				9872237
				29952183				9872480
				29953915				9875301
				29955273				9876732
				29956452				9878217
				29956987				9883627
				29960378				9885198
				29960436				9889910
				29960758				9893743
				29960761				9896354
				29966424				9910646
				29985013				9912276
				29985955				9914783
				29986717				9919200
				29992790				9923114
				29999050				9932378
				30001377				9946754
				30001626				9948947
				30002095				9949529
				30003939				9949581
				30008702				9954349
				30008813				9955500
				30013353				9957037
				30014103				9957182
				30014591				9957982
				30017200				9959452
				30018989				9968508
				30023825				9970496
				30025793				9981444
				30026057				9981767
				30027553				9982468
				30041289				9983724
				30044337				9986847
				30048588				9987307
				30050490				9998619
				30053379				9999240
				30053966				10000837
				30058072				10014630
				30058625				10023332
				30058632				10023380
				30088165				10028287
				30088796				10038505
				30094290				10040342
				30094857				10042850
				30100200				10043046
				30105451				10043941
				30105785				10047574
				30107997				10050769
				30109571				10054462
				30113216				10055356
				30113944				10058201
				30115677				10066995
				30122467				10067487
				30124513				10068242
				30129127				10076794
				30132158				10085564
				30132298				10090070
				30141268				10090301
				30141788				10093006
				30146087				10093493
				30153426				10097443
				30156123				10107869
				30159394				10109264
				30159705				10137891
				30162722				10138882
				30177082				10142705
				30177608				10144301
				30178801				10146331
				30178895				10163916
				30179193				10178821
				30186885				10179446
				30188724				10179903
				30190967				10182412
				30193452				10182652
				30197130				10187094
				30202843				10187098
				30203184				10200738
				30204318				10201819
				30205013				10202311
				30208564				10203319
				30211572				10215422
				30213947				10217718
				30214199				10223588
				30221071				10227592
				30225301				10229611
				30228569				10231282
				30231561				10234466
				30236446				10280147
				30237964				10297144
				30238286				10309986
				30238308				10343016
				30247336				10349470
				30247822				10401209
				30258427				10432042
				30262123				10439126
				30268169				10451899
				30269938				10473741
				30275723				10527852
				30277836				10567906
				30290304				10573699
				30297104				10600491
				30312320				10674516
				30318903				10744579
				30319084				10748846
				30319597				10758631
				30324364				10795414
				30326703				10832625
				30328412				10850900
				30340293				10867352
				30345650				10885828
				30347039				10903158
				30351093				10938122
				30357382				10938145
				30363211				10949545
				30379326				10957061
				30386354				11000293
				30397669				11010082
				30400687				11021931
				30401640				11026641
				30402433				11031928
				30403806				11033100
				30406945				11051589
				30412917				11086416
				30418898				11089038
				30431555				11093499
				30432050				11102400
				30445331				11104764
				30446417				11141200
				30448751				11181848
				30462314				11187372
				30471994				11193948
				30475590				11211338
				30476466				11218148
				30490522				11242390
				30506818				11242836
				30508830				11255603
				30515777				11273769
				30515836				11274111
				30531393				11293200
				30532744				11297810
				30534071				11306245
				30542545				11311555
				30547375				11341601
				30556194				11352851
				30612745				11361118
				30616870				11368145
				30619326				11408391
				30622173				11445616
				30647620				11464207
				30649421				11465587
				30669208				11465978
				30669870				11478691
				30673845				11514947
				30696000				11541363
				30711385				11551126
				30715531				11590843
				30719662				11624981
				30735105				11648753
				30735725				11685675
				30756727				11686825
				30756754				11691910
				30772328				11694798
				30789038				11704880
				30794415				11749849
				30815036				11779002
				30815669				11796433
				30862137				11801880
				30865450				11813295
				30869683				11815252
				30875993				11882475
				30892151				11946023
				30962394				11957207
				30987970				11959712
				31000855				11982566
				31003572				12000259
				31120280				12001011
				31130838				12006372
				31153741				12008680
				31221391				12015704
				31301793				12029127
				31371197				12042433
				31452011				12065728
				31496772				12083831
				31749571				12087830
				31753562				12116204
				31757086				12136591
				31824804				12173743
				31940141				12188165
				32001226				12226624
				32093538				12241581
				32098617				12250874
				32168976				12293178
				32328385				12303166
				32336131				12329657
				32363586				12367821
				32401105				12395835
				32513578				12397414
				32749143				12405461
				32803480				12451516
				32850474				12464931
				32859334				12469162
				32879103				12505836
				32991487				12543052
				33064021				12601530
				33386058				12633077
				33501680				12638095
				33520435				12651990
				33898988				12662477
				34007357				12671628
				34040803				12680480
				34624547				12692797
				34734870				12703619
				35150227				12704941
								12746883
								12775912
								12779805
								12803903
								12815529
								12820175
								12829669
								12893837
								12895108
								12903090
								12921277
								12941760
								12995343
								13065715
								13070031
								13113827
								13121635
								13125808
								13165330
								13377863
								13394399
								13422639
								13423185
								13450209
								13481334
								13490687
								13588498
								13698172
								13711594
								13813996
								13867111
								13883845
								13889558
								13891103
								13891282
								13893421
								13897575
								13901129
								13902288
								13912293
								13917158
								13917976
								13928925
								13934326
								13939178
								13940617
								13946011
								13952849
								13966436
								13969899
								13974334
								13974499
								13980580
								13984333
								13986168
								13987827
								13995741
								14000740
								14001486
								14005975
								14006039
								14007006
								14008100
								14010809
								14018580
								14019916
								14023568
								14028097
								14040799
								14060320
								14064156
								14066437
								14068428
								14072795
								14086685
								14099079
								14100379
								14105624
								14121004
								14121012
								14124438
								14124820
								14131224
								14134608
								14134778
								14136152
								14141593
								14159044
								14160493
								14165947
								14167548
								14168380
								14185329
								14185819
								14195585
								14199745
								14203253
								14208813
								14211626
								14212055
								14215660
								14223381
								14224044
								14224101
								14236813
								14243140
								14256042
								14256385
								14258058
								14267421
								14268108
								14278039
								14279990
								14294677
								14298743
								14318233
								14326108
								14334323
								14335048
								14341175
								14346331
								14350363
								14361461
								14374661
								14391127
								14393389
								14408284
								14419261
								14425662
								14426726
								14427062
								14430313
								14432144
								14464488
								14467550
								14479249
								14505315
								14505948
								14514531
								14532395
								14535562
								14536344
								14540809
								14553235
								14554643
								14558901
								14567688
								14568289
								14571956
								14572941
								14573566
								14573926
								14576150
								14596444
								14597535
								14604295
								14604413
								14608917
								14615494
								14619012
								14621693
								14637463
								14644827
								14650055
								14656575
								14659821
								14666706
								14670292
								14670727
								14685282
								14693985
								14718576
								14720411
								14723571
								14728201
								14731732
								14735165
								14746546
								14751478
								14753794
								14757378
								14766168
								14791319
								14799924
								14800607
								14801832
								14806153
								14807586
								14811709
								14840612
								14854727
								14856785
								14914070
								14938352
								14949312
								14951029
								14959787
								14981156
								15026004
								15035176
								15041328
								15043683
								15053384
								15078100
								15085480
								15090950
								15122444
								15144167
								15176893
								15246739
								15252129
								15261673
								15275300
								15276494
								15283987
								15288682
								15307396
								15320256
								15356891
								15357813
								15380447
								15387199
								15397850
								15400527
								15407550
								15422374
								15449583
								15456791
								15463786
								15463871
								15477273
								15482094
								15489364
								15492728
								15495862
								15503387
								15517352
								15522040
								15522127
								15543857
								15549390
								15550154
								15550756
								15564682
								15574831
								15586877
								15621089
								15629181
								15660987
								15661983
								15664625
								15667048
								15677403
								15677614
								15713425
								15736569
								15743703
								15761487
								15789288
								15806919
								15818444
								15843189
								15863456
								15866457
								15892337
								15906245
								15927554
								15927655
								15941342
								15948535
								15948729
								15949620
								15951950
								15959415
								15959479
								15961579
								15965848
								15969529
								15983407
								15996581
								16016737
								16029418
								16033087
								16040876
								16047810
								16051999
								16069030
								16075265
								16075760
								16079181
								16081371
								16084954
								16088550
								16093826
								16136984
								16156535
								16158326
								16181905
								16201869
								16201980
								16206183
								16227052
								16231019
								16258716
								16292548
								16306812
								16331723
								16342872
								16354203
								16378640
								16380359
								16402462
								16428212
								16445632
								16467030
								16475200
								16490355
								16495711
								16500064
								16504085
								16504962
								16596140
								16622565
								16648380
								16697303
								16703115
								16734009
								16736301
								16761860
								16788519
								16798603
								16800361
								16805792
								16805865
								16806632
								16817452
								16818556
								16855487
								16941186
								16956364
								16957819
								16964519
								16983386
								16991526
								16992177
								16996181
								16997540
								17007823
								17026821
								17039947
								17117003
								17118162
								17140287
								17169234
								17225999
								17262502
								17264287
								17282142
								17282551
								17312052
								17336233
								17342552
								17343543
								17383965
								17397106
								17448572
								17450538
								17456475
								17465164
								17466111
								17492329
								17505558
								17539760
								17580517
								17628011
								17715733
								17719796
								17747860
								17755700
								17761142
								17817285
								17818317
								17825487
								17840350
								17894363
								17937650
								17943345
								17943807
								17944937
								17947273
								17948394
								17949446
								17949574
								17950116
								17950500
								17951493
								17951617
								17959710
								17960680
								17961294
								17964633
								17966925
								17971049
								17974330
								17974993
								17976218
								17979112
								17979674
								17979813
								17983812
								17988521
								17989707
								17992982
								17994524
								18001891
								18004823
								18010574
								18017245
								18020945
								18023017
								18024811
								18025689
								18035603
								18036213
								18037490
								18038385
								18040273
								18041981
								18044690
								18045042
								18046942
								18050008
								18051632
								18053904
								18055902
								18057643
								18061003
								18061714
								18066317
								18066489
								18075308
								18080741
								18081572
								18083944
								18087309
								18087423
								18088659
								18090178
								18094256
								18095792
								18096635
								18098969
								18099243
								18102928
								18109443
								18109463
								18112016
								18116430
								18118920
								18119432
								18120558
								18122340
								18122746
								18125545
								18126191
								18126662
								18132120
								18133405
[truncated: 1,140 more rows]
